# Supplementary material for: Mapping the Global Distribution of Babesia Infections
Source: Transbound Emerg Dis. 2025 Nov 24;2025:5889219. doi: 10.1155/tbed/5889219 (PMC12668841; doi:10.1155/tbed/5889219)
Supplement: Supporting Information 4 — The occurrence grid and data sources of each tick species. [file 5889219.f4.xlsx]

## Sheet: Rhipicephalus microplus
Species	Longitude	Latitude	Source
Rhipicephalus microplus	98.06	32.58	GBIF
Rhipicephalus microplus	80.12	27.42	GBIF
Rhipicephalus microplus	-35.12	-5.47	GBIF
Rhipicephalus microplus	88.94	25.85	GBIF
Rhipicephalus microplus	-48.16	-18.55	GBIF
Rhipicephalus microplus	79.37	27.35	GBIF
Rhipicephalus microplus	-48.2	-10.11	GBIF
Rhipicephalus microplus	91.94	24.7	GBIF
Rhipicephalus microplus	28.15	-13.55	GBIF
Rhipicephalus microplus	91.44	24.67	GBIF
Rhipicephalus microplus	-48	-21.15	GBIF
Rhipicephalus microplus	-38.5428	-3.7183	GBIF
Rhipicephalus microplus	9.9	5.49	GBIF
Rhipicephalus microplus	-63.54	-8.45	GBIF
Rhipicephalus microplus	-41.3	-21.38	GBIF
Rhipicephalus microplus	-52.2	-31.46	GBIF
Rhipicephalus microplus	91.75	24.3	GBIF
Rhipicephalus microplus	-60.4	2.49	GBIF
Rhipicephalus microplus	-41.31	-20.45	GBIF
Rhipicephalus microplus	-51.37	-27.2	GBIF
Rhipicephalus microplus	-47.52	-15.47	GBIF
Rhipicephalus microplus	-43.21	-4.51	GBIF
Rhipicephalus microplus	79.4	28.98	GBIF
Rhipicephalus microplus	80.22	29.58	GBIF
Rhipicephalus microplus	-51.27	-25.23	GBIF
Rhipicephalus microplus	90.87	24.89	GBIF
Rhipicephalus microplus	80.1	29.33	GBIF
Rhipicephalus microplus	79.57	28.64	GBIF
Rhipicephalus microplus	79.65	29.59	GBIF
Rhipicephalus microplus	-47.55	-1.17	GBIF
Rhipicephalus microplus	78.18	26.22	GBIF
Rhipicephalus microplus	104.72	16.53	GBIF
Rhipicephalus microplus	104.73	16.81	GBIF
Rhipicephalus microplus	103.85	18.17	GBIF
Rhipicephalus microplus	102.69	17.76	GBIF
Rhipicephalus microplus	103.58	16.46	GBIF
Rhipicephalus microplus	103.91	15.98	GBIF
Rhipicephalus microplus	103.85	18.16	GBIF
Rhipicephalus microplus	103.98	17.08	GBIF
Rhipicephalus microplus	102.85	17.19	GBIF
Rhipicephalus microplus	101.85	16.92	GBIF
Rhipicephalus microplus	102.75	17.69	GBIF
Rhipicephalus microplus	104.49	17.24	GBIF
Rhipicephalus microplus	103.81	18.13	GBIF
Rhipicephalus microplus	101.66	17.85	GBIF
Rhipicephalus microplus	11.96	4.28	GBIF
Rhipicephalus microplus	103.02	16.54	GBIF
Rhipicephalus microplus	102.92	17.05	GBIF
Rhipicephalus microplus	101.85	16.93	GBIF
Rhipicephalus microplus	102.76	17.69	GBIF
Rhipicephalus microplus	103.73	16.05	GBIF
Rhipicephalus microplus	101.62	17.85	GBIF
Rhipicephalus microplus	102.21	17.52	GBIF
Rhipicephalus microplus	104.46	17.23	GBIF
Rhipicephalus microplus	103.63	17.57	GBIF
Rhipicephalus microplus	102.25	17.56	GBIF
Rhipicephalus microplus	88.94	23.76	GBIF
Rhipicephalus microplus	102.57	15.76	GBIF
Rhipicephalus microplus	104.49	17.22	GBIF
Rhipicephalus microplus	102.69	17.75	GBIF
Rhipicephalus microplus	102.66	17.76	GBIF
Rhipicephalus microplus	103.92	15.96	GBIF
Rhipicephalus microplus	101.44	17.65	GBIF
Rhipicephalus microplus	-65.4502	-24.8891	GBIF
Rhipicephalus microplus	-38.3	-12.58	GBIF
Rhipicephalus microplus	80.66	27.57	GBIF
Rhipicephalus microplus	-67.48	-9.59	GBIF
Rhipicephalus microplus	89.5	23.17	GBIF
Rhipicephalus microplus	79.45	29.49	GBIF
Rhipicephalus microplus	-35.41	-6.57	GBIF
Rhipicephalus microplus	-44.21	-9.4	GBIF
Rhipicephalus microplus	103.36	16.44	GBIF
Rhipicephalus microplus	103.93	16	GBIF
Rhipicephalus microplus	39.3	-4.13	GBIF
Rhipicephalus microplus	103.64	16.06	GBIF
Rhipicephalus microplus	103.2	15.56	GBIF
Rhipicephalus microplus	104.64	17.33	GBIF
Rhipicephalus microplus	103.05	16.22	GBIF
Rhipicephalus microplus	-73.9489	6.31523	GBIF
Rhipicephalus microplus	-98.4102	18.9144	GBIF
Rhipicephalus microplus	-51.9218	-23.4128	GBIF
Rhipicephalus microplus	-56.04	-13.49	GBIF
Rhipicephalus microplus	-60.1	-3.6	GBIF
Rhipicephalus microplus	80.77	27.95	GBIF
Rhipicephalus microplus	-54.38	-20.26	GBIF
Rhipicephalus microplus	102.7	16.44	GBIF
Rhipicephalus microplus	102.53	15.75	GBIF
Rhipicephalus microplus	103.91	16	GBIF
Rhipicephalus microplus	103.83	18.15	GBIF
Rhipicephalus microplus	103.86	15.93	GBIF
Rhipicephalus microplus	101.44	17.66	GBIF
Rhipicephalus microplus	90.27	23.88	GBIF
Rhipicephalus microplus	103.61	16.65	GBIF
Rhipicephalus microplus	99.69	12.91	GBIF
Rhipicephalus microplus	-74.4257	4.94051	GBIF
Rhipicephalus microplus	144.65	13.43	GBIF
Rhipicephalus microplus	144.92	13.59	GBIF
Rhipicephalus microplus	144.92	13.58	GBIF
Rhipicephalus microplus	144.65	13.44	GBIF
Rhipicephalus microplus	142	-7.33	GBIF
Rhipicephalus microplus	147.15	-9.48	GBIF
Rhipicephalus microplus	152.79	-10.65	GBIF
Rhipicephalus microplus	164.34	-20.5354	GBIF
Rhipicephalus microplus	166.215	-21.9837	GBIF
Rhipicephalus microplus	166.025	-21.8115	GBIF
Rhipicephalus microplus	165.752	-21.6079	GBIF
Rhipicephalus microplus	165.569	-21.6541	GBIF
Rhipicephalus microplus	165.361	-21.54	GBIF
Rhipicephalus microplus	164.737	-21.0278	GBIF
Rhipicephalus microplus	165.268	-21.1765	GBIF
Rhipicephalus microplus	165.681	-21.6676	GBIF
Rhipicephalus microplus	145.907	-17.7191	GBIF
Rhipicephalus microplus	145.907	-18.4091	GBIF
Rhipicephalus microplus	146.68	-19.4799	GBIF
Rhipicephalus microplus	149	-21.3716	GBIF
Rhipicephalus microplus	131.549	-12.975	GBIF
Rhipicephalus microplus	144.755	-22.3739	GBIF
Rhipicephalus microplus	143.625	-36.5317	GBIF
Rhipicephalus microplus	153.109	-28.9151	GBIF
Rhipicephalus microplus	153.024	-28.4582	GBIF
Rhipicephalus microplus	152.41	-28.1584	GBIF
Rhipicephalus microplus	153.209	-27.93	GBIF
Rhipicephalus microplus	152.852	-27.9728	GBIF
Rhipicephalus microplus	152.595	-27.7158	GBIF
Rhipicephalus microplus	152.981	-27.5017	GBIF
Rhipicephalus microplus	152.281	-27.2589	GBIF
Rhipicephalus microplus	152.709	-28.1584	GBIF
Rhipicephalus microplus	150.454	-23.5213	GBIF
Rhipicephalus microplus	-10.0533	13.5844	Modelling habitat suitability of the invasive tick Rhipicephalus microplus in West Africa
Rhipicephalus microplus	-6.9367	10.5818	Modelling habitat suitability of the invasive tick Rhipicephalus microplus in West Africa
Rhipicephalus microplus	-7.49155	10.4657	Modelling habitat suitability of the invasive tick Rhipicephalus microplus in West Africa
Rhipicephalus microplus	-7.86574	9.97534	Modelling habitat suitability of the invasive tick Rhipicephalus microplus in West Africa
Rhipicephalus microplus	-7.62829	9.49723	Modelling habitat suitability of the invasive tick Rhipicephalus microplus in West Africa
Rhipicephalus microplus	-7.63087	9.25394	Modelling habitat suitability of the invasive tick Rhipicephalus microplus in West Africa
Rhipicephalus microplus	-6.41303	10.4479	Modelling habitat suitability of the invasive tick Rhipicephalus microplus in West Africa
Rhipicephalus microplus	-6.60406	9.85091	Modelling habitat suitability of the invasive tick Rhipicephalus microplus in West Africa
Rhipicephalus microplus	-6.50855	9.56437	Modelling habitat suitability of the invasive tick Rhipicephalus microplus in West Africa
Rhipicephalus microplus	-7.51147	8.48981	Modelling habitat suitability of the invasive tick Rhipicephalus microplus in West Africa
Rhipicephalus microplus	-5.05192	10.3046	Modelling habitat suitability of the invasive tick Rhipicephalus microplus in West Africa
Rhipicephalus microplus	-4.76537	10.0897	Modelling habitat suitability of the invasive tick Rhipicephalus microplus in West Africa
Rhipicephalus microplus	-5.14744	9.89867	Modelling habitat suitability of the invasive tick Rhipicephalus microplus in West Africa
Rhipicephalus microplus	-5.21908	9.65988	Modelling habitat suitability of the invasive tick Rhipicephalus microplus in West Africa
Rhipicephalus microplus	-5.24295	9.39721	Modelling habitat suitability of the invasive tick Rhipicephalus microplus in West Africa
Rhipicephalus microplus	-5.57726	9.44497	Modelling habitat suitability of the invasive tick Rhipicephalus microplus in West Africa
Rhipicephalus microplus	-5.81605	9.32557	Modelling habitat suitability of the invasive tick Rhipicephalus microplus in West Africa
Rhipicephalus microplus	-6.222	8.94351	Modelling habitat suitability of the invasive tick Rhipicephalus microplus in West Africa
Rhipicephalus microplus	-6.29364	8.68084	Modelling habitat suitability of the invasive tick Rhipicephalus microplus in West Africa
Rhipicephalus microplus	-6.6757	8.44205	Modelling habitat suitability of the invasive tick Rhipicephalus microplus in West Africa
Rhipicephalus microplus	-6.86673	8.01222	Modelling habitat suitability of the invasive tick Rhipicephalus microplus in West Africa
Rhipicephalus microplus	-8.10845	7.463	Modelling habitat suitability of the invasive tick Rhipicephalus microplus in West Africa
Rhipicephalus microplus	-8.08457	7.22421	Modelling habitat suitability of the invasive tick Rhipicephalus microplus in West Africa
Rhipicephalus microplus	-7.8336	7.23818	Modelling habitat suitability of the invasive tick Rhipicephalus microplus in West Africa
Rhipicephalus microplus	-7.48879	6.95802	Modelling habitat suitability of the invasive tick Rhipicephalus microplus in West Africa
Rhipicephalus microplus	-7.35948	6.69941	Modelling habitat suitability of the invasive tick Rhipicephalus microplus in West Africa
Rhipicephalus microplus	-8.45858	6.527	Modelling habitat suitability of the invasive tick Rhipicephalus microplus in West Africa
Rhipicephalus microplus	-6.519	6.61321	Modelling habitat suitability of the invasive tick Rhipicephalus microplus in West Africa
Rhipicephalus microplus	-6.71295	6.4839	Modelling habitat suitability of the invasive tick Rhipicephalus microplus in West Africa
Rhipicephalus microplus	-6.6052	5.77272	Modelling habitat suitability of the invasive tick Rhipicephalus microplus in West Africa
Rhipicephalus microplus	-6.66985	4.75983	Modelling habitat suitability of the invasive tick Rhipicephalus microplus in West Africa
Rhipicephalus microplus	-6.10953	4.97534	Modelling habitat suitability of the invasive tick Rhipicephalus microplus in West Africa
Rhipicephalus microplus	-5.05353	5.14774	Modelling habitat suitability of the invasive tick Rhipicephalus microplus in West Africa
Rhipicephalus microplus	-5.22594	5.32015	Modelling habitat suitability of the invasive tick Rhipicephalus microplus in West Africa
Rhipicephalus microplus	-5.22594	5.55721	Modelling habitat suitability of the invasive tick Rhipicephalus microplus in West Africa
Rhipicephalus microplus	-5.39835	5.72962	Modelling habitat suitability of the invasive tick Rhipicephalus microplus in West Africa
Rhipicephalus microplus	-5.39835	5.94513	Modelling habitat suitability of the invasive tick Rhipicephalus microplus in West Africa
Rhipicephalus microplus	-5.78626	5.88047	Modelling habitat suitability of the invasive tick Rhipicephalus microplus in West Africa
Rhipicephalus microplus	-5.91557	6.11753	Modelling habitat suitability of the invasive tick Rhipicephalus microplus in West Africa
Rhipicephalus microplus	-5.48455	6.41925	Modelling habitat suitability of the invasive tick Rhipicephalus microplus in West Africa
Rhipicephalus microplus	-4.40701	5.36325	Modelling habitat suitability of the invasive tick Rhipicephalus microplus in West Africa
Rhipicephalus microplus	-4.08374	5.3417	Modelling habitat suitability of the invasive tick Rhipicephalus microplus in West Africa
Rhipicephalus microplus	-3.84668	5.2986	Modelling habitat suitability of the invasive tick Rhipicephalus microplus in West Africa
Rhipicephalus microplus	-3.26481	5.40635	Modelling habitat suitability of the invasive tick Rhipicephalus microplus in West Africa
Rhipicephalus microplus	-3.97599	5.68652	Modelling habitat suitability of the invasive tick Rhipicephalus microplus in West Africa
Rhipicephalus microplus	-4.2346	5.62186	Modelling habitat suitability of the invasive tick Rhipicephalus microplus in West Africa
Rhipicephalus microplus	-4.3639	6.03133	Modelling habitat suitability of the invasive tick Rhipicephalus microplus in West Africa
Rhipicephalus microplus	-3.93289	6.09598	Modelling habitat suitability of the invasive tick Rhipicephalus microplus in West Africa
Rhipicephalus microplus	-3.37256	6.16064	Modelling habitat suitability of the invasive tick Rhipicephalus microplus in West Africa
Rhipicephalus microplus	-3.52342	6.65631	Modelling habitat suitability of the invasive tick Rhipicephalus microplus in West Africa
Rhipicephalus microplus	-4.04064	6.76406	Modelling habitat suitability of the invasive tick Rhipicephalus microplus in West Africa
Rhipicephalus microplus	-4.1915	6.59165	Modelling habitat suitability of the invasive tick Rhipicephalus microplus in West Africa
Rhipicephalus microplus	-4.83802	6.28994	Modelling habitat suitability of the invasive tick Rhipicephalus microplus in West Africa
Rhipicephalus microplus	-5.01043	6.46235	Modelling habitat suitability of the invasive tick Rhipicephalus microplus in West Africa
Rhipicephalus microplus	-5.03198	6.69941	Modelling habitat suitability of the invasive tick Rhipicephalus microplus in West Africa
Rhipicephalus microplus	-5.24749	6.78561	Modelling habitat suitability of the invasive tick Rhipicephalus microplus in West Africa
Rhipicephalus microplus	-5.44145	6.89337	Modelling habitat suitability of the invasive tick Rhipicephalus microplus in West Africa
Rhipicephalus microplus	-5.72161	6.97957	Modelling habitat suitability of the invasive tick Rhipicephalus microplus in West Africa
Rhipicephalus microplus	-4.55786	7.04422	Modelling habitat suitability of the invasive tick Rhipicephalus microplus in West Africa
Rhipicephalus microplus	-3.17861	7.04422	Modelling habitat suitability of the invasive tick Rhipicephalus microplus in West Africa
Rhipicephalus microplus	-3.37256	7.19508	Modelling habitat suitability of the invasive tick Rhipicephalus microplus in West Africa
Rhipicephalus microplus	-3.17861	7.38904	Modelling habitat suitability of the invasive tick Rhipicephalus microplus in West Africa
Rhipicephalus microplus	-3.17861	7.7985	Modelling habitat suitability of the invasive tick Rhipicephalus microplus in West Africa
Rhipicephalus microplus	-2.74759	7.99246	Modelling habitat suitability of the invasive tick Rhipicephalus microplus in West Africa
Rhipicephalus microplus	-3.39411	8.35883	Modelling habitat suitability of the invasive tick Rhipicephalus microplus in West Africa
Rhipicephalus microplus	-4.40701	8.33728	Modelling habitat suitability of the invasive tick Rhipicephalus microplus in West Africa
Rhipicephalus microplus	-4.3639	8.9838	Modelling habitat suitability of the invasive tick Rhipicephalus microplus in West Africa
Rhipicephalus microplus	-4.66562	9.22086	Modelling habitat suitability of the invasive tick Rhipicephalus microplus in West Africa
Rhipicephalus microplus	-5.39835	7.47524	Modelling habitat suitability of the invasive tick Rhipicephalus microplus in West Africa
Rhipicephalus microplus	-3.0062	9.22086	Modelling habitat suitability of the invasive tick Rhipicephalus microplus in West Africa
Rhipicephalus microplus	-3.0493	9.84584	Modelling habitat suitability of the invasive tick Rhipicephalus microplus in West Africa
Rhipicephalus microplus	-2.87689	9.97515	Modelling habitat suitability of the invasive tick Rhipicephalus microplus in West Africa
Rhipicephalus microplus	-3.52342	10.0613	Modelling habitat suitability of the invasive tick Rhipicephalus microplus in West Africa
Rhipicephalus microplus	-3.45877	10.2769	Modelling habitat suitability of the invasive tick Rhipicephalus microplus in West Africa
Rhipicephalus microplus	-3.54497	10.8156	Modelling habitat suitability of the invasive tick Rhipicephalus microplus in West Africa
Rhipicephalus microplus	-3.71738	11.0311	Modelling habitat suitability of the invasive tick Rhipicephalus microplus in West Africa
Rhipicephalus microplus	-5.18284	8.7683	Modelling habitat suitability of the invasive tick Rhipicephalus microplus in West Africa
Rhipicephalus microplus	-5.48455	8.70364	Modelling habitat suitability of the invasive tick Rhipicephalus microplus in West Africa
Rhipicephalus microplus	-6.15263	7.60455	Modelling habitat suitability of the invasive tick Rhipicephalus microplus in West Africa
Rhipicephalus microplus	-5.03198	7.56145	Modelling habitat suitability of the invasive tick Rhipicephalus microplus in West Africa
Rhipicephalus microplus	-5.24749	11.7208	Modelling habitat suitability of the invasive tick Rhipicephalus microplus in West Africa
Rhipicephalus microplus	-5.22594	11.5053	Modelling habitat suitability of the invasive tick Rhipicephalus microplus in West Africa
Rhipicephalus microplus	-5.03198	11.3113	Modelling habitat suitability of the invasive tick Rhipicephalus microplus in West Africa
Rhipicephalus microplus	3.39631	11.8876	Modelling habitat suitability of the invasive tick Rhipicephalus microplus in West Africa
Rhipicephalus microplus	2.45269	11.2157	Modelling habitat suitability of the invasive tick Rhipicephalus microplus in West Africa
Rhipicephalus microplus	3.63936	11.0155	Modelling habitat suitability of the invasive tick Rhipicephalus microplus in West Africa
Rhipicephalus microplus	3.49639	10.4293	Modelling habitat suitability of the invasive tick Rhipicephalus microplus in West Africa
Rhipicephalus microplus	0.879982	10.7438	Modelling habitat suitability of the invasive tick Rhipicephalus microplus in West Africa
Rhipicephalus microplus	1.35179	9.54287	Modelling habitat suitability of the invasive tick Rhipicephalus microplus in West Africa
Rhipicephalus microplus	2.42409	9.65725	Modelling habitat suitability of the invasive tick Rhipicephalus microplus in West Africa
Rhipicephalus microplus	2.93879	9.77163	Modelling habitat suitability of the invasive tick Rhipicephalus microplus in West Africa
Rhipicephalus microplus	2.75293	9.29981	Modelling habitat suitability of the invasive tick Rhipicephalus microplus in West Africa
Rhipicephalus microplus	2.55277	9.357	Modelling habitat suitability of the invasive tick Rhipicephalus microplus in West Africa
Rhipicephalus microplus	2.56706	9.18544	Modelling habitat suitability of the invasive tick Rhipicephalus microplus in West Africa
Rhipicephalus microplus	2.53847	8.98527	Modelling habitat suitability of the invasive tick Rhipicephalus microplus in West Africa
Rhipicephalus microplus	2.56706	8.828	Modelling habitat suitability of the invasive tick Rhipicephalus microplus in West Africa
Rhipicephalus microplus	1.96658	9.09965	Modelling habitat suitability of the invasive tick Rhipicephalus microplus in West Africa
Rhipicephalus microplus	1.88079	8.95668	Modelling habitat suitability of the invasive tick Rhipicephalus microplus in West Africa
Rhipicephalus microplus	1.68063	8.98527	Modelling habitat suitability of the invasive tick Rhipicephalus microplus in West Africa
Rhipicephalus microplus	1.8236	9.17114	Modelling habitat suitability of the invasive tick Rhipicephalus microplus in West Africa
Rhipicephalus microplus	1.69493	9.28552	Modelling habitat suitability of the invasive tick Rhipicephalus microplus in West Africa
Rhipicephalus microplus	1.22312	10.2863	Modelling habitat suitability of the invasive tick Rhipicephalus microplus in West Africa
Rhipicephalus microplus	1.13733	10.7867	Modelling habitat suitability of the invasive tick Rhipicephalus microplus in West Africa
Rhipicephalus microplus	1.69493	8.55635	Modelling habitat suitability of the invasive tick Rhipicephalus microplus in West Africa
Rhipicephalus microplus	1.8522	8.38479	Modelling habitat suitability of the invasive tick Rhipicephalus microplus in West Africa
Rhipicephalus microplus	2.08096	8.25611	Modelling habitat suitability of the invasive tick Rhipicephalus microplus in West Africa
Rhipicephalus microplus	2.58136	8.19892	Modelling habitat suitability of the invasive tick Rhipicephalus microplus in West Africa
Rhipicephalus microplus	2.60996	8.02735	Modelling habitat suitability of the invasive tick Rhipicephalus microplus in West Africa
Rhipicephalus microplus	2.22393	8.02735	Modelling habitat suitability of the invasive tick Rhipicephalus microplus in West Africa
Rhipicephalus microplus	1.78071	7.99876	Modelling habitat suitability of the invasive tick Rhipicephalus microplus in West Africa
Rhipicephalus microplus	1.68063	7.51265	Modelling habitat suitability of the invasive tick Rhipicephalus microplus in West Africa
Rhipicephalus microplus	1.55196	7.81289	Modelling habitat suitability of the invasive tick Rhipicephalus microplus in West Africa
Rhipicephalus microplus	1.22312	7.72711	Modelling habitat suitability of the invasive tick Rhipicephalus microplus in West Africa
Rhipicephalus microplus	2.3812	7.45546	Modelling habitat suitability of the invasive tick Rhipicephalus microplus in West Africa
Rhipicephalus microplus	2.60996	7.29819	Modelling habitat suitability of the invasive tick Rhipicephalus microplus in West Africa
Rhipicephalus microplus	2.66715	6.98365	Modelling habitat suitability of the invasive tick Rhipicephalus microplus in West Africa
Rhipicephalus microplus	2.68144	6.7263	Modelling habitat suitability of the invasive tick Rhipicephalus microplus in West Africa
Rhipicephalus microplus	2.50988	6.712	Modelling habitat suitability of the invasive tick Rhipicephalus microplus in West Africa
Rhipicephalus microplus	2.29542	6.46895	Modelling habitat suitability of the invasive tick Rhipicephalus microplus in West Africa
Rhipicephalus microplus	1.99517	6.29738	Modelling habitat suitability of the invasive tick Rhipicephalus microplus in West Africa
Rhipicephalus microplus	1.88079	6.44035	Modelling habitat suitability of the invasive tick Rhipicephalus microplus in West Africa
Rhipicephalus microplus	1.69493	6.51184	Modelling habitat suitability of the invasive tick Rhipicephalus microplus in West Africa
Rhipicephalus microplus	1.92369	6.62622	Modelling habitat suitability of the invasive tick Rhipicephalus microplus in West Africa
Rhipicephalus microplus	2.18104	6.7263	Modelling habitat suitability of the invasive tick Rhipicephalus microplus in West Africa
Rhipicephalus microplus	2.33831	7.04084	Modelling habitat suitability of the invasive tick Rhipicephalus microplus in West Africa
Rhipicephalus microplus	2.50988	7.09803	Modelling habitat suitability of the invasive tick Rhipicephalus microplus in West Africa
Rhipicephalus microplus	2.3669	7.18381	Modelling habitat suitability of the invasive tick Rhipicephalus microplus in West Africa
Rhipicephalus microplus	2.23823	7.29819	Modelling habitat suitability of the invasive tick Rhipicephalus microplus in West Africa
Rhipicephalus microplus	2.09525	7.38398	Modelling habitat suitability of the invasive tick Rhipicephalus microplus in West Africa
Rhipicephalus microplus	1.92369	7.39827	Modelling habitat suitability of the invasive tick Rhipicephalus microplus in West Africa
Rhipicephalus microplus	1.78071	7.16952	Modelling habitat suitability of the invasive tick Rhipicephalus microplus in West Africa
Rhipicephalus microplus	3.33912	7.14092	Modelling habitat suitability of the invasive tick Rhipicephalus microplus in West Africa
Rhipicephalus microplus	5.14058	7.21241	Modelling habitat suitability of the invasive tick Rhipicephalus microplus in West Africa
Rhipicephalus microplus	4.55439	8.42768	Modelling habitat suitability of the invasive tick Rhipicephalus microplus in West Africa
Rhipicephalus microplus	-75.7577	6.72729	Hard tick species (Acari: Ixodidae) and infestation in two livestock agroecosystems from Antioquia, Colombia
Rhipicephalus microplus	-75.6683	6.74823	Hard tick species (Acari: Ixodidae) and infestation in two livestock agroecosystems from Antioquia, Colombia
Rhipicephalus microplus	-75.7644	6.67209	Hard tick species (Acari: Ixodidae) and infestation in two livestock agroecosystems from Antioquia, Colombia
Rhipicephalus microplus	-75.6311	6.67114	Hard tick species (Acari: Ixodidae) and infestation in two livestock agroecosystems from Antioquia, Colombia
Rhipicephalus microplus	-75.7425	6.60927	Hard tick species (Acari: Ixodidae) and infestation in two livestock agroecosystems from Antioquia, Colombia
Rhipicephalus microplus	-75.7035	6.56835	Hard tick species (Acari: Ixodidae) and infestation in two livestock agroecosystems from Antioquia, Colombia
Rhipicephalus microplus	-75.6987	6.60356	Hard tick species (Acari: Ixodidae) and infestation in two livestock agroecosystems from Antioquia, Colombia
Rhipicephalus microplus	-75.6559	6.61974	Hard tick species (Acari: Ixodidae) and infestation in two livestock agroecosystems from Antioquia, Colombia
Rhipicephalus microplus	-75.6397	6.59309	Hard tick species (Acari: Ixodidae) and infestation in two livestock agroecosystems from Antioquia, Colombia
Rhipicephalus microplus	-75.5693	6.62926	Hard tick species (Acari: Ixodidae) and infestation in two livestock agroecosystems from Antioquia, Colombia
Rhipicephalus microplus	-75.5674	6.59595	Hard tick species (Acari: Ixodidae) and infestation in two livestock agroecosystems from Antioquia, Colombia
Rhipicephalus microplus	-75.5388	6.55407	Hard tick species (Acari: Ixodidae) and infestation in two livestock agroecosystems from Antioquia, Colombia
Rhipicephalus microplus	-75.5836	6.55121	Hard tick species (Acari: Ixodidae) and infestation in two livestock agroecosystems from Antioquia, Colombia
Rhipicephalus microplus	-75.6178	6.56264	Hard tick species (Acari: Ixodidae) and infestation in two livestock agroecosystems from Antioquia, Colombia
Rhipicephalus microplus	-75.6778	6.47126	Hard tick species (Acari: Ixodidae) and infestation in two livestock agroecosystems from Antioquia, Colombia
Rhipicephalus microplus	-75.693	6.42272	Hard tick species (Acari: Ixodidae) and infestation in two livestock agroecosystems from Antioquia, Colombia
Rhipicephalus microplus	-75.6635	6.43224	Hard tick species (Acari: Ixodidae) and infestation in two livestock agroecosystems from Antioquia, Colombia
Rhipicephalus microplus	-75.6093	6.4351	Hard tick species (Acari: Ixodidae) and infestation in two livestock agroecosystems from Antioquia, Colombia
Rhipicephalus microplus	-75.5445	6.48364	Hard tick species (Acari: Ixodidae) and infestation in two livestock agroecosystems from Antioquia, Colombia
Rhipicephalus microplus	-75.5674	6.52171	Hard tick species (Acari: Ixodidae) and infestation in two livestock agroecosystems from Antioquia, Colombia
Rhipicephalus microplus	-74.4637	6.65555	Hard tick species (Acari: Ixodidae) and infestation in two livestock agroecosystems from Antioquia, Colombia
Rhipicephalus microplus	-74.4244	6.61986	Hard tick species (Acari: Ixodidae) and infestation in two livestock agroecosystems from Antioquia, Colombia
Rhipicephalus microplus	-74.4637	6.56097	Hard tick species (Acari: Ixodidae) and infestation in two livestock agroecosystems from Antioquia, Colombia
Rhipicephalus microplus	-74.4887	6.51636	Hard tick species (Acari: Ixodidae) and infestation in two livestock agroecosystems from Antioquia, Colombia
Rhipicephalus microplus	-74.4815	6.45211	Hard tick species (Acari: Ixodidae) and infestation in two livestock agroecosystems from Antioquia, Colombia
Rhipicephalus microplus	-74.5547	6.47709	Hard tick species (Acari: Ixodidae) and infestation in two livestock agroecosystems from Antioquia, Colombia
Rhipicephalus microplus	-74.6296	6.395	Hard tick species (Acari: Ixodidae) and infestation in two livestock agroecosystems from Antioquia, Colombia
Rhipicephalus microplus	-74.569	6.35574	Hard tick species (Acari: Ixodidae) and infestation in two livestock agroecosystems from Antioquia, Colombia
Rhipicephalus microplus	-74.5922	6.20048	Hard tick species (Acari: Ixodidae) and infestation in two livestock agroecosystems from Antioquia, Colombia
Rhipicephalus microplus	-74.6582	6.18621	Hard tick species (Acari: Ixodidae) and infestation in two livestock agroecosystems from Antioquia, Colombia
Rhipicephalus microplus	-74.6832	6.16301	Hard tick species (Acari: Ixodidae) and infestation in two livestock agroecosystems from Antioquia, Colombia
Rhipicephalus microplus	-74.7581	6.16479	Hard tick species (Acari: Ixodidae) and infestation in two livestock agroecosystems from Antioquia, Colombia
Rhipicephalus microplus	-74.6903	6.12731	Hard tick species (Acari: Ixodidae) and infestation in two livestock agroecosystems from Antioquia, Colombia
Rhipicephalus microplus	-74.6867	6.07735	Hard tick species (Acari: Ixodidae) and infestation in two livestock agroecosystems from Antioquia, Colombia
Rhipicephalus microplus	-74.7349	6.06307	Hard tick species (Acari: Ixodidae) and infestation in two livestock agroecosystems from Antioquia, Colombia
Rhipicephalus microplus	-74.7795	5.93101	Hard tick species (Acari: Ixodidae) and infestation in two livestock agroecosystems from Antioquia, Colombia
Rhipicephalus microplus	-74.8117	5.90245	Hard tick species (Acari: Ixodidae) and infestation in two livestock agroecosystems from Antioquia, Colombia
Rhipicephalus microplus	-74.6992	5.93636	Hard tick species (Acari: Ixodidae) and infestation in two livestock agroecosystems from Antioquia, Colombia
Rhipicephalus microplus	-74.6671	5.90067	Hard tick species (Acari: Ixodidae) and infestation in two livestock agroecosystems from Antioquia, Colombia
Rhipicephalus microplus	-74.7064	5.88461	Hard tick species (Acari: Ixodidae) and infestation in two livestock agroecosystems from Antioquia, Colombia
Rhipicephalus microplus	-74.6742	5.83464	Hard tick species (Acari: Ixodidae) and infestation in two livestock agroecosystems from Antioquia, Colombia
Rhipicephalus microplus	-74.6189	5.90424	Hard tick species (Acari: Ixodidae) and infestation in two livestock agroecosystems from Antioquia, Colombia
Rhipicephalus microplus	28.563	-28.6492	Ticks of domestic animals in Lesotho: Morphological and molecular characterization
Rhipicephalus microplus	28.4631	-28.6849	Ticks of domestic animals in Lesotho: Morphological and molecular characterization
Rhipicephalus microplus	28.331	-28.7955	Ticks of domestic animals in Lesotho: Morphological and molecular characterization
Rhipicephalus microplus	28.1496	-28.9472	Ticks of domestic animals in Lesotho: Morphological and molecular characterization
Rhipicephalus microplus	27.7587	-28.9811	Ticks of domestic animals in Lesotho: Morphological and molecular characterization
Rhipicephalus microplus	27.7034	-29.4612	Ticks of domestic animals in Lesotho: Morphological and molecular characterization
Rhipicephalus microplus	29.0258	-29.8716	Ticks of domestic animals in Lesotho: Morphological and molecular characterization
Rhipicephalus microplus	28.5493	-29.554	Ticks of domestic animals in Lesotho: Morphological and molecular characterization
Rhipicephalus microplus	70.9131	29.3817	Epidemiology, Distribution and Identification of Ticks on Livestock in Pakistan
Rhipicephalus microplus	70.6455	30.0489	Epidemiology, Distribution and Identification of Ticks on Livestock in Pakistan
Rhipicephalus microplus	71.0854	31.6082	Epidemiology, Distribution and Identification of Ticks on Livestock in Pakistan
Rhipicephalus microplus	73.985	31.7167	Epidemiology, Distribution and Identification of Ticks on Livestock in Pakistan
Rhipicephalus microplus	72.6861	32.074	Epidemiology, Distribution and Identification of Ticks on Livestock in Pakistan
Rhipicephalus microplus	74.5229	32.4945	Epidemiology, Distribution and Identification of Ticks on Livestock in Pakistan
Rhipicephalus microplus	73.9771	32.5295	Epidemiology, Distribution and Identification of Ticks on Livestock in Pakistan
Rhipicephalus microplus	71.2785	32.6749	Epidemiology, Distribution and Identification of Ticks on Livestock in Pakistan
Rhipicephalus microplus	73.8831	32.8143	Epidemiology, Distribution and Identification of Ticks on Livestock in Pakistan
Rhipicephalus microplus	72.4081	32.9172	Epidemiology, Distribution and Identification of Ticks on Livestock in Pakistan
Rhipicephalus microplus	72.6506	33.5673	Epidemiology, Distribution and Identification of Ticks on Livestock in Pakistan
Rhipicephalus microplus	73.1123	33.6296	Epidemiology, Distribution and Identification of Ticks on Livestock in Pakistan
Rhipicephalus microplus	99.5642	13.0886	Molecular detection and characterization of tick-borne parasites in goats and ticks from Thailand
Rhipicephalus microplus	99.7903	12.9935	Molecular detection and characterization of tick-borne parasites in goats and ticks from Thailand
Rhipicephalus microplus	99.6118	12.8507	Molecular detection and characterization of tick-borne parasites in goats and ticks from Thailand
Rhipicephalus microplus	-59.65	-33.6667	Assessment of habitat suitability for the cattle tick Rhipicephalus (Boophilus) microplus in temperate areas
Rhipicephalus microplus	-59.65	-30.75	Assessment of habitat suitability for the cattle tick Rhipicephalus (Boophilus) microplus in temperate areas
Rhipicephalus microplus	-59.6333	-29.1333	Assessment of habitat suitability for the cattle tick Rhipicephalus (Boophilus) microplus in temperate areas
Rhipicephalus microplus	-59.35	-26.3167	Assessment of habitat suitability for the cattle tick Rhipicephalus (Boophilus) microplus in temperate areas
Rhipicephalus microplus	71.5668	34.0398	Molecular Survey and Genetic Characterization of Anaplasma marginale in Ticks Collected from Livestock Hosts in Pakistan
Rhipicephalus microplus	71.7537	34.1613	Molecular Survey and Genetic Characterization of Anaplasma marginale in Ticks Collected from Livestock Hosts in Pakistan
Rhipicephalus microplus	72.0506	34.1947	Molecular Survey and Genetic Characterization of Anaplasma marginale in Ticks Collected from Livestock Hosts in Pakistan
Rhipicephalus microplus	72.6003	34.8883	Molecular Survey and Genetic Characterization of Anaplasma marginale in Ticks Collected from Livestock Hosts in Pakistan
Rhipicephalus microplus	72.4258	35.2227	Molecular Survey and Genetic Characterization of Anaplasma marginale in Ticks Collected from Livestock Hosts in Pakistan
Rhipicephalus microplus	71.7741	35.7699	Molecular Survey and Genetic Characterization of Anaplasma marginale in Ticks Collected from Livestock Hosts in Pakistan
Rhipicephalus microplus	118.485	32.7319	High prevalence of Rickettsia spp. in ticks from wild hedgehogs rather than domestic bovine in Jiangsu province, Eastern China
Rhipicephalus microplus	70.9012	32.6135	Spatio-Temporal Patterns of Ticks and Molecular Survey of Anaplasma marginale, with Notes on Their Phylogeny
Rhipicephalus microplus	70.6455	32.991	Spatio-Temporal Patterns of Ticks and Molecular Survey of Anaplasma marginale, with Notes on Their Phylogeny
Rhipicephalus microplus	70.9547	33.6671	Spatio-Temporal Patterns of Ticks and Molecular Survey of Anaplasma marginale, with Notes on Their Phylogeny
Rhipicephalus microplus	70.8698	31.8212	Prevalence and Distribution of Hard Ticks and Their Associated Risk Factors in Sheep and Goats from Four Agro-Climatic Zones of Khyber Pakhtunkhwa (KPK), Pakistan
Rhipicephalus microplus	70.5483	32.8978	Prevalence and Distribution of Hard Ticks and Their Associated Risk Factors in Sheep and Goats from Four Agro-Climatic Zones of Khyber Pakhtunkhwa (KPK), Pakistan
Rhipicephalus microplus	70.7399	32.951	Prevalence and Distribution of Hard Ticks and Their Associated Risk Factors in Sheep and Goats from Four Agro-Climatic Zones of Khyber Pakhtunkhwa (KPK), Pakistan
Rhipicephalus microplus	71.6515	33.9984	Prevalence and Distribution of Hard Ticks and Their Associated Risk Factors in Sheep and Goats from Four Agro-Climatic Zones of Khyber Pakhtunkhwa (KPK), Pakistan
Rhipicephalus microplus	72.2928	34.1181	Prevalence and Distribution of Hard Ticks and Their Associated Risk Factors in Sheep and Goats from Four Agro-Climatic Zones of Khyber Pakhtunkhwa (KPK), Pakistan
Rhipicephalus microplus	71.5325	34.2816	Prevalence and Distribution of Hard Ticks and Their Associated Risk Factors in Sheep and Goats from Four Agro-Climatic Zones of Khyber Pakhtunkhwa (KPK), Pakistan
Rhipicephalus microplus	72.2928	34.5347	Prevalence and Distribution of Hard Ticks and Their Associated Risk Factors in Sheep and Goats from Four Agro-Climatic Zones of Khyber Pakhtunkhwa (KPK), Pakistan
Rhipicephalus microplus	73.3019	34.5347	Prevalence and Distribution of Hard Ticks and Their Associated Risk Factors in Sheep and Goats from Four Agro-Climatic Zones of Khyber Pakhtunkhwa (KPK), Pakistan
Rhipicephalus microplus	73.4194	34.5347	Prevalence and Distribution of Hard Ticks and Their Associated Risk Factors in Sheep and Goats from Four Agro-Climatic Zones of Khyber Pakhtunkhwa (KPK), Pakistan
Rhipicephalus microplus	11.4527	3.96924	Detection of Tick-Borne Pathogens in Ticks from Cattle in Western Highlands of Cameroon
Rhipicephalus microplus	11.0019	5.42585	Detection of Tick-Borne Pathogens in Ticks from Cattle in Western Highlands of Cameroon
Rhipicephalus microplus	10.0533	5.447	Detection of Tick-Borne Pathogens in Ticks from Cattle in Western Highlands of Cameroon
Rhipicephalus microplus	10.7609	5.65115	Detection of Tick-Borne Pathogens in Ticks from Cattle in Western Highlands of Cameroon
Rhipicephalus microplus	10.6122	5.65573	Detection of Tick-Borne Pathogens in Ticks from Cattle in Western Highlands of Cameroon
Rhipicephalus microplus	-63.8098	-8.17366	First Description of Acaricide Resistance in Populations of Rhipicephalus microplus Tick from the Lower Amazon, Brazil
Rhipicephalus microplus	108.812	27.1769	Prevalence of Spotted Fever Group Rickettsia and Candidatus Lariskella in Multiple Tick Species from Guizhou Province, China
Rhipicephalus microplus	79.63	29.44	Molecular detection of Coxiella-like endosymbionts in Rhipicephalus microplus from north India
Rhipicephalus microplus	79.65	29.47	Molecular detection of Coxiella-like endosymbionts in Rhipicephalus microplus from north India
Rhipicephalus microplus	79.67	29.51	Molecular detection of Coxiella-like endosymbionts in Rhipicephalus microplus from north India
Rhipicephalus microplus	74.3589	31.5204	Occurrence of ticks and tick-borne mixed parasitic microbiota in cross-bred cattle in District Lahore, Pakistan
Rhipicephalus microplus	-58.9333	-27.3	A Trypanosoma species detected in Rhipicephalus (Boophilus) microplus ticks from Argentina
Rhipicephalus microplus	-36.2321	-6.88398	A Trypanosoma species detected in Rhipicephalus (Boophilus) microplus ticks from Argentina
Rhipicephalus microplus	70.943	30.968	A Report on Molecular Detection and Phylogenetic Evaluation of Anaplasma marginale in Ticks and Blood Samples Collected from Cattle in District Layyah in Punjab (Pakistan)
Rhipicephalus microplus	-46.8333	-20.2167	Survey of ticks and tick-borne agents in maned wolves (Chrysocyon brachyurus) from a natural landscape in Brazil
Rhipicephalus microplus	106.217	24.2833	Detection of Novel Spotted Fever Group Rickettsiae (Rickettsiales: Rickettsiaceae) in Ticks (Acari: Ixodidae) in Southwestern China
Rhipicephalus microplus	100.817	24.45	Detection of Novel Spotted Fever Group Rickettsiae (Rickettsiales: Rickettsiaceae) in Ticks (Acari: Ixodidae) in Southwestern China
Rhipicephalus microplus	99.9	26.5333	Detection of Novel Spotted Fever Group Rickettsiae (Rickettsiales: Rickettsiaceae) in Ticks (Acari: Ixodidae) in Southwestern China
Rhipicephalus microplus	108.667	26.95	Detection of Novel Spotted Fever Group Rickettsiae (Rickettsiales: Rickettsiaceae) in Ticks (Acari: Ixodidae) in Southwestern China
Rhipicephalus microplus	107.75	29.3167	Detection of Novel Spotted Fever Group Rickettsiae (Rickettsiales: Rickettsiaceae) in Ticks (Acari: Ixodidae) in Southwestern China
Rhipicephalus microplus	28.0667	-31.5167	Prevalence of serum antibodies of tick-borne diseases and the presence of Rhipicephalus microplus in communal grazing cattle in the north-eastern region of the Eastern Cape Province of South Africa
Rhipicephalus microplus	28.65	-31.5167	Prevalence of serum antibodies of tick-borne diseases and the presence of Rhipicephalus microplus in communal grazing cattle in the north-eastern region of the Eastern Cape Province of South Africa
Rhipicephalus microplus	102.5	4	The molecular prevalence, distribution and risk factors associated with Babesia bigemina infection in Peninsular Malaysia
Rhipicephalus microplus	83.3667	26.75	Abundance of Ticks (Acari: Ixodidae) and Presence of Rickettsia and Anaplasma in Ticks Infesting Domestic Animals From Northern India
Rhipicephalus microplus	-56.5336	-17.8008	Detection of Ehrlichia sp. in Amblyomma sculptum parasitizing horses from Brazilian Pantanal wetland
Rhipicephalus microplus	30.4933	-17.0356	Spatial clustering of fourteen tick species across districts of Zimbabwe
Rhipicephalus microplus	31.2166	-16.8595	Spatial clustering of fourteen tick species across districts of Zimbabwe
Rhipicephalus microplus	31.0929	-16.7739	Spatial clustering of fourteen tick species across districts of Zimbabwe
Rhipicephalus microplus	31.1262	-17.0499	Spatial clustering of fourteen tick species across districts of Zimbabwe
Rhipicephalus microplus	30.9882	-17.0499	Spatial clustering of fourteen tick species across districts of Zimbabwe
Rhipicephalus microplus	31.1453	-17.2736	Spatial clustering of fourteen tick species across districts of Zimbabwe
Rhipicephalus microplus	30.9977	-17.2307	Spatial clustering of fourteen tick species across districts of Zimbabwe
Rhipicephalus microplus	30.7788	-17.3687	Spatial clustering of fourteen tick species across districts of Zimbabwe
Rhipicephalus microplus	30.3838	-17.1736	Spatial clustering of fourteen tick species across districts of Zimbabwe
Rhipicephalus microplus	30.3029	-17.3021	Spatial clustering of fourteen tick species across districts of Zimbabwe
Rhipicephalus microplus	31.3213	-17.3925	Spatial clustering of fourteen tick species across districts of Zimbabwe
Rhipicephalus microplus	31.4356	-17.3497	Spatial clustering of fourteen tick species across districts of Zimbabwe
Rhipicephalus microplus	31.4736	-17.5401	Spatial clustering of fourteen tick species across districts of Zimbabwe
Rhipicephalus microplus	91.6049	27.2081	Identification, Distribution, and Habitat Suitability Models of Ixodid Tick Species in Cattle in Eastern Bhutan
Rhipicephalus microplus	91.6035	27.2071	Identification, Distribution, and Habitat Suitability Models of Ixodid Tick Species in Cattle in Eastern Bhutan
Rhipicephalus microplus	91.5951	27.2068	Identification, Distribution, and Habitat Suitability Models of Ixodid Tick Species in Cattle in Eastern Bhutan
Rhipicephalus microplus	91.5966	27.2058	Identification, Distribution, and Habitat Suitability Models of Ixodid Tick Species in Cattle in Eastern Bhutan
Rhipicephalus microplus	91.5953	27.2007	Identification, Distribution, and Habitat Suitability Models of Ixodid Tick Species in Cattle in Eastern Bhutan
Rhipicephalus microplus	91.6299	27.1556	Identification, Distribution, and Habitat Suitability Models of Ixodid Tick Species in Cattle in Eastern Bhutan
Rhipicephalus microplus	91.5935	27.1523	Identification, Distribution, and Habitat Suitability Models of Ixodid Tick Species in Cattle in Eastern Bhutan
Rhipicephalus microplus	91.626	27.1613	Identification, Distribution, and Habitat Suitability Models of Ixodid Tick Species in Cattle in Eastern Bhutan
Rhipicephalus microplus	91.6255	27.1612	Identification, Distribution, and Habitat Suitability Models of Ixodid Tick Species in Cattle in Eastern Bhutan
Rhipicephalus microplus	91.5373	27.1535	Identification, Distribution, and Habitat Suitability Models of Ixodid Tick Species in Cattle in Eastern Bhutan
Rhipicephalus microplus	91.5473	27.1586	Identification, Distribution, and Habitat Suitability Models of Ixodid Tick Species in Cattle in Eastern Bhutan
Rhipicephalus microplus	91.5397	27.156	Identification, Distribution, and Habitat Suitability Models of Ixodid Tick Species in Cattle in Eastern Bhutan
Rhipicephalus microplus	91.5316	27.1505	Identification, Distribution, and Habitat Suitability Models of Ixodid Tick Species in Cattle in Eastern Bhutan
Rhipicephalus microplus	91.539	27.1509	Identification, Distribution, and Habitat Suitability Models of Ixodid Tick Species in Cattle in Eastern Bhutan
Rhipicephalus microplus	91.5339	27.1317	Identification, Distribution, and Habitat Suitability Models of Ixodid Tick Species in Cattle in Eastern Bhutan
Rhipicephalus microplus	91.5333	27.1099	Identification, Distribution, and Habitat Suitability Models of Ixodid Tick Species in Cattle in Eastern Bhutan
Rhipicephalus microplus	91.5475	27.116	Identification, Distribution, and Habitat Suitability Models of Ixodid Tick Species in Cattle in Eastern Bhutan
Rhipicephalus microplus	91.5323	27.1501	Identification, Distribution, and Habitat Suitability Models of Ixodid Tick Species in Cattle in Eastern Bhutan
Rhipicephalus microplus	91.5687	27.1332	Identification, Distribution, and Habitat Suitability Models of Ixodid Tick Species in Cattle in Eastern Bhutan
Rhipicephalus microplus	91.629	27.1173	Identification, Distribution, and Habitat Suitability Models of Ixodid Tick Species in Cattle in Eastern Bhutan
Rhipicephalus microplus	91.6287	27.1185	Identification, Distribution, and Habitat Suitability Models of Ixodid Tick Species in Cattle in Eastern Bhutan
Rhipicephalus microplus	91.627	27.1194	Identification, Distribution, and Habitat Suitability Models of Ixodid Tick Species in Cattle in Eastern Bhutan
Rhipicephalus microplus	91.6193	27.1149	Identification, Distribution, and Habitat Suitability Models of Ixodid Tick Species in Cattle in Eastern Bhutan
Rhipicephalus microplus	91.6152	27.1207	Identification, Distribution, and Habitat Suitability Models of Ixodid Tick Species in Cattle in Eastern Bhutan
Rhipicephalus microplus	91.6064	27.1222	Identification, Distribution, and Habitat Suitability Models of Ixodid Tick Species in Cattle in Eastern Bhutan
Rhipicephalus microplus	91.6038	27.1216	Identification, Distribution, and Habitat Suitability Models of Ixodid Tick Species in Cattle in Eastern Bhutan
Rhipicephalus microplus	91.6022	27.1219	Identification, Distribution, and Habitat Suitability Models of Ixodid Tick Species in Cattle in Eastern Bhutan
Rhipicephalus microplus	91.6011	27.1224	Identification, Distribution, and Habitat Suitability Models of Ixodid Tick Species in Cattle in Eastern Bhutan
Rhipicephalus microplus	91.5978	27.1222	Identification, Distribution, and Habitat Suitability Models of Ixodid Tick Species in Cattle in Eastern Bhutan
Rhipicephalus microplus	91.4729	27.2275	Identification, Distribution, and Habitat Suitability Models of Ixodid Tick Species in Cattle in Eastern Bhutan
Rhipicephalus microplus	91.4734	27.2229	Identification, Distribution, and Habitat Suitability Models of Ixodid Tick Species in Cattle in Eastern Bhutan
Rhipicephalus microplus	91.4737	27.2212	Identification, Distribution, and Habitat Suitability Models of Ixodid Tick Species in Cattle in Eastern Bhutan
Rhipicephalus microplus	91.5264	27.2874	Identification, Distribution, and Habitat Suitability Models of Ixodid Tick Species in Cattle in Eastern Bhutan
Rhipicephalus microplus	91.4691	27.2159	Identification, Distribution, and Habitat Suitability Models of Ixodid Tick Species in Cattle in Eastern Bhutan
Rhipicephalus microplus	91.4432	27.2561	Identification, Distribution, and Habitat Suitability Models of Ixodid Tick Species in Cattle in Eastern Bhutan
Rhipicephalus microplus	91.4489	27.2641	Identification, Distribution, and Habitat Suitability Models of Ixodid Tick Species in Cattle in Eastern Bhutan
Rhipicephalus microplus	91.4461	27.2598	Identification, Distribution, and Habitat Suitability Models of Ixodid Tick Species in Cattle in Eastern Bhutan
Rhipicephalus microplus	91.4475	27.2618	Identification, Distribution, and Habitat Suitability Models of Ixodid Tick Species in Cattle in Eastern Bhutan
Rhipicephalus microplus	91.4395	27.2607	Identification, Distribution, and Habitat Suitability Models of Ixodid Tick Species in Cattle in Eastern Bhutan
Rhipicephalus microplus	91.6839	27.3626	Identification, Distribution, and Habitat Suitability Models of Ixodid Tick Species in Cattle in Eastern Bhutan
Rhipicephalus microplus	91.7634	27.3845	Identification, Distribution, and Habitat Suitability Models of Ixodid Tick Species in Cattle in Eastern Bhutan
Rhipicephalus microplus	91.7555	27.3786	Identification, Distribution, and Habitat Suitability Models of Ixodid Tick Species in Cattle in Eastern Bhutan
Rhipicephalus microplus	91.7511	27.3763	Identification, Distribution, and Habitat Suitability Models of Ixodid Tick Species in Cattle in Eastern Bhutan
Rhipicephalus microplus	91.7518	27.3735	Identification, Distribution, and Habitat Suitability Models of Ixodid Tick Species in Cattle in Eastern Bhutan
Rhipicephalus microplus	91.7395	27.3714	Identification, Distribution, and Habitat Suitability Models of Ixodid Tick Species in Cattle in Eastern Bhutan
Rhipicephalus microplus	91.7518	27.3735	Identification, Distribution, and Habitat Suitability Models of Ixodid Tick Species in Cattle in Eastern Bhutan
Rhipicephalus microplus	91.7339	27.3722	Identification, Distribution, and Habitat Suitability Models of Ixodid Tick Species in Cattle in Eastern Bhutan
Rhipicephalus microplus	91.6985	27.3695	Identification, Distribution, and Habitat Suitability Models of Ixodid Tick Species in Cattle in Eastern Bhutan
Rhipicephalus microplus	91.7001	27.3645	Identification, Distribution, and Habitat Suitability Models of Ixodid Tick Species in Cattle in Eastern Bhutan
Rhipicephalus microplus	91.7257	27.3672	Identification, Distribution, and Habitat Suitability Models of Ixodid Tick Species in Cattle in Eastern Bhutan
Rhipicephalus microplus	91.7198	27.3639	Identification, Distribution, and Habitat Suitability Models of Ixodid Tick Species in Cattle in Eastern Bhutan
Rhipicephalus microplus	91.7198	27.3712	Identification, Distribution, and Habitat Suitability Models of Ixodid Tick Species in Cattle in Eastern Bhutan
Rhipicephalus microplus	91.687	27.3645	Identification, Distribution, and Habitat Suitability Models of Ixodid Tick Species in Cattle in Eastern Bhutan
Rhipicephalus microplus	91.6893	27.3667	Identification, Distribution, and Habitat Suitability Models of Ixodid Tick Species in Cattle in Eastern Bhutan
Rhipicephalus microplus	91.6827	27.3651	Identification, Distribution, and Habitat Suitability Models of Ixodid Tick Species in Cattle in Eastern Bhutan
Rhipicephalus microplus	91.6815	27.366	Identification, Distribution, and Habitat Suitability Models of Ixodid Tick Species in Cattle in Eastern Bhutan
Rhipicephalus microplus	91.684	27.3666	Identification, Distribution, and Habitat Suitability Models of Ixodid Tick Species in Cattle in Eastern Bhutan
Rhipicephalus microplus	91.6724	27.361	Identification, Distribution, and Habitat Suitability Models of Ixodid Tick Species in Cattle in Eastern Bhutan
Rhipicephalus microplus	91.6668	27.3516	Identification, Distribution, and Habitat Suitability Models of Ixodid Tick Species in Cattle in Eastern Bhutan
Rhipicephalus microplus	91.6633	27.3551	Identification, Distribution, and Habitat Suitability Models of Ixodid Tick Species in Cattle in Eastern Bhutan
Rhipicephalus microplus	91.6964	27.1254	Identification, Distribution, and Habitat Suitability Models of Ixodid Tick Species in Cattle in Eastern Bhutan
Rhipicephalus microplus	91.6923	27.1239	Identification, Distribution, and Habitat Suitability Models of Ixodid Tick Species in Cattle in Eastern Bhutan
Rhipicephalus microplus	91.6907	27.1229	Identification, Distribution, and Habitat Suitability Models of Ixodid Tick Species in Cattle in Eastern Bhutan
Rhipicephalus microplus	91.6943	27.1218	Identification, Distribution, and Habitat Suitability Models of Ixodid Tick Species in Cattle in Eastern Bhutan
Rhipicephalus microplus	91.6925	27.1208	Identification, Distribution, and Habitat Suitability Models of Ixodid Tick Species in Cattle in Eastern Bhutan
Rhipicephalus microplus	91.7227	27.1306	Identification, Distribution, and Habitat Suitability Models of Ixodid Tick Species in Cattle in Eastern Bhutan
Rhipicephalus microplus	91.7241	27.1313	Identification, Distribution, and Habitat Suitability Models of Ixodid Tick Species in Cattle in Eastern Bhutan
Rhipicephalus microplus	91.7207	27.1278	Identification, Distribution, and Habitat Suitability Models of Ixodid Tick Species in Cattle in Eastern Bhutan
Rhipicephalus microplus	91.7154	27.1248	Identification, Distribution, and Habitat Suitability Models of Ixodid Tick Species in Cattle in Eastern Bhutan
Rhipicephalus microplus	91.7141	27.1228	Identification, Distribution, and Habitat Suitability Models of Ixodid Tick Species in Cattle in Eastern Bhutan
Rhipicephalus microplus	91.6212	27.3486	Identification, Distribution, and Habitat Suitability Models of Ixodid Tick Species in Cattle in Eastern Bhutan
Rhipicephalus microplus	91.6139	27.3395	Identification, Distribution, and Habitat Suitability Models of Ixodid Tick Species in Cattle in Eastern Bhutan
Rhipicephalus microplus	91.5411	27.2811	Identification, Distribution, and Habitat Suitability Models of Ixodid Tick Species in Cattle in Eastern Bhutan
Rhipicephalus microplus	91.5417	27.2797	Identification, Distribution, and Habitat Suitability Models of Ixodid Tick Species in Cattle in Eastern Bhutan
Rhipicephalus microplus	91.5393	27.2778	Identification, Distribution, and Habitat Suitability Models of Ixodid Tick Species in Cattle in Eastern Bhutan
Rhipicephalus microplus	91.5358	27.275	Identification, Distribution, and Habitat Suitability Models of Ixodid Tick Species in Cattle in Eastern Bhutan
Rhipicephalus microplus	91.5054	27.2766	Identification, Distribution, and Habitat Suitability Models of Ixodid Tick Species in Cattle in Eastern Bhutan
Rhipicephalus microplus	91.5054	27.28	Identification, Distribution, and Habitat Suitability Models of Ixodid Tick Species in Cattle in Eastern Bhutan
Rhipicephalus microplus	91.508	27.2796	Identification, Distribution, and Habitat Suitability Models of Ixodid Tick Species in Cattle in Eastern Bhutan
Rhipicephalus microplus	91.5095	27.2797	Identification, Distribution, and Habitat Suitability Models of Ixodid Tick Species in Cattle in Eastern Bhutan
Rhipicephalus microplus	91.5146	27.2814	Identification, Distribution, and Habitat Suitability Models of Ixodid Tick Species in Cattle in Eastern Bhutan
Rhipicephalus microplus	91.5288	27.3595	Identification, Distribution, and Habitat Suitability Models of Ixodid Tick Species in Cattle in Eastern Bhutan
Rhipicephalus microplus	91.5238	27.3646	Identification, Distribution, and Habitat Suitability Models of Ixodid Tick Species in Cattle in Eastern Bhutan
Rhipicephalus microplus	91.5194	27.3612	Identification, Distribution, and Habitat Suitability Models of Ixodid Tick Species in Cattle in Eastern Bhutan
Rhipicephalus microplus	91.5095	27.3392	Identification, Distribution, and Habitat Suitability Models of Ixodid Tick Species in Cattle in Eastern Bhutan
Rhipicephalus microplus	91.6136	27.4033	Identification, Distribution, and Habitat Suitability Models of Ixodid Tick Species in Cattle in Eastern Bhutan
Rhipicephalus microplus	91.6237	27.4103	Identification, Distribution, and Habitat Suitability Models of Ixodid Tick Species in Cattle in Eastern Bhutan
Rhipicephalus microplus	91.6071	27.39	Identification, Distribution, and Habitat Suitability Models of Ixodid Tick Species in Cattle in Eastern Bhutan
Rhipicephalus microplus	91.6075	27.3885	Identification, Distribution, and Habitat Suitability Models of Ixodid Tick Species in Cattle in Eastern Bhutan
Rhipicephalus microplus	91.6061	27.3867	Identification, Distribution, and Habitat Suitability Models of Ixodid Tick Species in Cattle in Eastern Bhutan
Rhipicephalus microplus	91.6391	27.3743	Identification, Distribution, and Habitat Suitability Models of Ixodid Tick Species in Cattle in Eastern Bhutan
Rhipicephalus microplus	91.6424	27.3729	Identification, Distribution, and Habitat Suitability Models of Ixodid Tick Species in Cattle in Eastern Bhutan
Rhipicephalus microplus	91.6392	27.3699	Identification, Distribution, and Habitat Suitability Models of Ixodid Tick Species in Cattle in Eastern Bhutan
Rhipicephalus microplus	91.6558	27.3671	Identification, Distribution, and Habitat Suitability Models of Ixodid Tick Species in Cattle in Eastern Bhutan
Rhipicephalus microplus	91.6556	27.3687	Identification, Distribution, and Habitat Suitability Models of Ixodid Tick Species in Cattle in Eastern Bhutan
Rhipicephalus microplus	91.6627	27.3699	Identification, Distribution, and Habitat Suitability Models of Ixodid Tick Species in Cattle in Eastern Bhutan
Rhipicephalus microplus	91.2932	27.0364	Identification, Distribution, and Habitat Suitability Models of Ixodid Tick Species in Cattle in Eastern Bhutan
Rhipicephalus microplus	91.2937	27.0383	Identification, Distribution, and Habitat Suitability Models of Ixodid Tick Species in Cattle in Eastern Bhutan
Rhipicephalus microplus	91.2931	27.0325	Identification, Distribution, and Habitat Suitability Models of Ixodid Tick Species in Cattle in Eastern Bhutan
Rhipicephalus microplus	91.293	27.0366	Identification, Distribution, and Habitat Suitability Models of Ixodid Tick Species in Cattle in Eastern Bhutan
Rhipicephalus microplus	91.2933	27.039	Identification, Distribution, and Habitat Suitability Models of Ixodid Tick Species in Cattle in Eastern Bhutan
Rhipicephalus microplus	91.2974	27.0238	Identification, Distribution, and Habitat Suitability Models of Ixodid Tick Species in Cattle in Eastern Bhutan
Rhipicephalus microplus	91.2962	27.024	Identification, Distribution, and Habitat Suitability Models of Ixodid Tick Species in Cattle in Eastern Bhutan
Rhipicephalus microplus	91.299	27.0252	Identification, Distribution, and Habitat Suitability Models of Ixodid Tick Species in Cattle in Eastern Bhutan
Rhipicephalus microplus	91.2976	27.0253	Identification, Distribution, and Habitat Suitability Models of Ixodid Tick Species in Cattle in Eastern Bhutan
Rhipicephalus microplus	91.2911	27.0288	Identification, Distribution, and Habitat Suitability Models of Ixodid Tick Species in Cattle in Eastern Bhutan
Rhipicephalus microplus	91.3865	27.0804	Identification, Distribution, and Habitat Suitability Models of Ixodid Tick Species in Cattle in Eastern Bhutan
Rhipicephalus microplus	91.3397	27.0171	Identification, Distribution, and Habitat Suitability Models of Ixodid Tick Species in Cattle in Eastern Bhutan
Rhipicephalus microplus	91.3426	27.0185	Identification, Distribution, and Habitat Suitability Models of Ixodid Tick Species in Cattle in Eastern Bhutan
Rhipicephalus microplus	91.3439	27.0191	Identification, Distribution, and Habitat Suitability Models of Ixodid Tick Species in Cattle in Eastern Bhutan
Rhipicephalus microplus	91.3404	27.0167	Identification, Distribution, and Habitat Suitability Models of Ixodid Tick Species in Cattle in Eastern Bhutan
Rhipicephalus microplus	91.3445	27.0238	Identification, Distribution, and Habitat Suitability Models of Ixodid Tick Species in Cattle in Eastern Bhutan
Rhipicephalus microplus	91.3446	27.0243	Identification, Distribution, and Habitat Suitability Models of Ixodid Tick Species in Cattle in Eastern Bhutan
Rhipicephalus microplus	91.3412	27.0262	Identification, Distribution, and Habitat Suitability Models of Ixodid Tick Species in Cattle in Eastern Bhutan
Rhipicephalus microplus	91.3451	27.0266	Identification, Distribution, and Habitat Suitability Models of Ixodid Tick Species in Cattle in Eastern Bhutan
Rhipicephalus microplus	91.3295	26.9852	Identification, Distribution, and Habitat Suitability Models of Ixodid Tick Species in Cattle in Eastern Bhutan
Rhipicephalus microplus	91.3283	26.984	Identification, Distribution, and Habitat Suitability Models of Ixodid Tick Species in Cattle in Eastern Bhutan
Rhipicephalus microplus	91.2842	26.9956	Identification, Distribution, and Habitat Suitability Models of Ixodid Tick Species in Cattle in Eastern Bhutan
Rhipicephalus microplus	91.284	26.9956	Identification, Distribution, and Habitat Suitability Models of Ixodid Tick Species in Cattle in Eastern Bhutan
Rhipicephalus microplus	91.2841	26.9954	Identification, Distribution, and Habitat Suitability Models of Ixodid Tick Species in Cattle in Eastern Bhutan
Rhipicephalus microplus	91.2387	26.9636	Identification, Distribution, and Habitat Suitability Models of Ixodid Tick Species in Cattle in Eastern Bhutan
Rhipicephalus microplus	91.2387	26.9639	Identification, Distribution, and Habitat Suitability Models of Ixodid Tick Species in Cattle in Eastern Bhutan
Rhipicephalus microplus	91.2384	26.965	Identification, Distribution, and Habitat Suitability Models of Ixodid Tick Species in Cattle in Eastern Bhutan
Rhipicephalus microplus	91.2379	26.9644	Identification, Distribution, and Habitat Suitability Models of Ixodid Tick Species in Cattle in Eastern Bhutan
Rhipicephalus microplus	91.2382	26.9632	Identification, Distribution, and Habitat Suitability Models of Ixodid Tick Species in Cattle in Eastern Bhutan
Rhipicephalus microplus	91.4518	27.0731	Identification, Distribution, and Habitat Suitability Models of Ixodid Tick Species in Cattle in Eastern Bhutan
Rhipicephalus microplus	91.4508	27.0751	Identification, Distribution, and Habitat Suitability Models of Ixodid Tick Species in Cattle in Eastern Bhutan
Rhipicephalus microplus	91.4545	27.0673	Identification, Distribution, and Habitat Suitability Models of Ixodid Tick Species in Cattle in Eastern Bhutan
Rhipicephalus microplus	91.4545	27.0663	Identification, Distribution, and Habitat Suitability Models of Ixodid Tick Species in Cattle in Eastern Bhutan
Rhipicephalus microplus	91.452	27.0564	Identification, Distribution, and Habitat Suitability Models of Ixodid Tick Species in Cattle in Eastern Bhutan
Rhipicephalus microplus	91.4515	27.0558	Identification, Distribution, and Habitat Suitability Models of Ixodid Tick Species in Cattle in Eastern Bhutan
Rhipicephalus microplus	91.4494	27.0549	Identification, Distribution, and Habitat Suitability Models of Ixodid Tick Species in Cattle in Eastern Bhutan
Rhipicephalus microplus	91.4604	27.0614	Identification, Distribution, and Habitat Suitability Models of Ixodid Tick Species in Cattle in Eastern Bhutan
Rhipicephalus microplus	91.4427	27.0388	Identification, Distribution, and Habitat Suitability Models of Ixodid Tick Species in Cattle in Eastern Bhutan
Rhipicephalus microplus	91.4609	27.0483	Identification, Distribution, and Habitat Suitability Models of Ixodid Tick Species in Cattle in Eastern Bhutan
Rhipicephalus microplus	91.4418	27.1168	Identification, Distribution, and Habitat Suitability Models of Ixodid Tick Species in Cattle in Eastern Bhutan
Rhipicephalus microplus	91.4446	27.1172	Identification, Distribution, and Habitat Suitability Models of Ixodid Tick Species in Cattle in Eastern Bhutan
Rhipicephalus microplus	91.4453	27.1195	Identification, Distribution, and Habitat Suitability Models of Ixodid Tick Species in Cattle in Eastern Bhutan
Rhipicephalus microplus	91.4574	27.1217	Identification, Distribution, and Habitat Suitability Models of Ixodid Tick Species in Cattle in Eastern Bhutan
Rhipicephalus microplus	91.4413	27.1172	Identification, Distribution, and Habitat Suitability Models of Ixodid Tick Species in Cattle in Eastern Bhutan
Rhipicephalus microplus	91.4348	27.1132	Identification, Distribution, and Habitat Suitability Models of Ixodid Tick Species in Cattle in Eastern Bhutan
Rhipicephalus microplus	91.4324	27.1137	Identification, Distribution, and Habitat Suitability Models of Ixodid Tick Species in Cattle in Eastern Bhutan
Rhipicephalus microplus	91.4267	27.1146	Identification, Distribution, and Habitat Suitability Models of Ixodid Tick Species in Cattle in Eastern Bhutan
Rhipicephalus microplus	91.4263	27.1148	Identification, Distribution, and Habitat Suitability Models of Ixodid Tick Species in Cattle in Eastern Bhutan
Rhipicephalus microplus	91.425	27.1143	Identification, Distribution, and Habitat Suitability Models of Ixodid Tick Species in Cattle in Eastern Bhutan
Rhipicephalus microplus	91.4207	27.0279	Identification, Distribution, and Habitat Suitability Models of Ixodid Tick Species in Cattle in Eastern Bhutan
Rhipicephalus microplus	91.4218	27.0259	Identification, Distribution, and Habitat Suitability Models of Ixodid Tick Species in Cattle in Eastern Bhutan
Rhipicephalus microplus	91.4195	27.0298	Identification, Distribution, and Habitat Suitability Models of Ixodid Tick Species in Cattle in Eastern Bhutan
Rhipicephalus microplus	91.4126	27.0268	Identification, Distribution, and Habitat Suitability Models of Ixodid Tick Species in Cattle in Eastern Bhutan
Rhipicephalus microplus	91.4128	27.0267	Identification, Distribution, and Habitat Suitability Models of Ixodid Tick Species in Cattle in Eastern Bhutan
Rhipicephalus microplus	91.407	27.0181	Identification, Distribution, and Habitat Suitability Models of Ixodid Tick Species in Cattle in Eastern Bhutan
Rhipicephalus microplus	91.4068	27.0155	Identification, Distribution, and Habitat Suitability Models of Ixodid Tick Species in Cattle in Eastern Bhutan
Rhipicephalus microplus	91.416	27.019	Identification, Distribution, and Habitat Suitability Models of Ixodid Tick Species in Cattle in Eastern Bhutan
Rhipicephalus microplus	91.4124	27.0225	Identification, Distribution, and Habitat Suitability Models of Ixodid Tick Species in Cattle in Eastern Bhutan
Rhipicephalus microplus	91.4123	27.0222	Identification, Distribution, and Habitat Suitability Models of Ixodid Tick Species in Cattle in Eastern Bhutan
Rhipicephalus microplus	91.4092	26.99	Identification, Distribution, and Habitat Suitability Models of Ixodid Tick Species in Cattle in Eastern Bhutan
Rhipicephalus microplus	91.4098	27.0076	Identification, Distribution, and Habitat Suitability Models of Ixodid Tick Species in Cattle in Eastern Bhutan
Rhipicephalus microplus	91.4087	27.0069	Identification, Distribution, and Habitat Suitability Models of Ixodid Tick Species in Cattle in Eastern Bhutan
Rhipicephalus microplus	91.4076	27.0046	Identification, Distribution, and Habitat Suitability Models of Ixodid Tick Species in Cattle in Eastern Bhutan
Rhipicephalus microplus	91.378	26.963	Identification, Distribution, and Habitat Suitability Models of Ixodid Tick Species in Cattle in Eastern Bhutan
Rhipicephalus microplus	91.3806	26.9789	Identification, Distribution, and Habitat Suitability Models of Ixodid Tick Species in Cattle in Eastern Bhutan
Rhipicephalus microplus	91.382	26.9784	Identification, Distribution, and Habitat Suitability Models of Ixodid Tick Species in Cattle in Eastern Bhutan
Rhipicephalus microplus	91.4012	26.9769	Identification, Distribution, and Habitat Suitability Models of Ixodid Tick Species in Cattle in Eastern Bhutan
Rhipicephalus microplus	91.3951	26.994	Identification, Distribution, and Habitat Suitability Models of Ixodid Tick Species in Cattle in Eastern Bhutan
Rhipicephalus microplus	91.1246	26.8516	Identification, Distribution, and Habitat Suitability Models of Ixodid Tick Species in Cattle in Eastern Bhutan
Rhipicephalus microplus	91.1016	26.8532	Identification, Distribution, and Habitat Suitability Models of Ixodid Tick Species in Cattle in Eastern Bhutan
Rhipicephalus microplus	91.0992	26.8558	Identification, Distribution, and Habitat Suitability Models of Ixodid Tick Species in Cattle in Eastern Bhutan
Rhipicephalus microplus	91.0921	26.8598	Identification, Distribution, and Habitat Suitability Models of Ixodid Tick Species in Cattle in Eastern Bhutan
Rhipicephalus microplus	91.0932	26.8606	Identification, Distribution, and Habitat Suitability Models of Ixodid Tick Species in Cattle in Eastern Bhutan
Rhipicephalus microplus	91.1531	26.8536	Identification, Distribution, and Habitat Suitability Models of Ixodid Tick Species in Cattle in Eastern Bhutan
Rhipicephalus microplus	91.1899	26.8494	Identification, Distribution, and Habitat Suitability Models of Ixodid Tick Species in Cattle in Eastern Bhutan
Rhipicephalus microplus	91.1522	26.8541	Identification, Distribution, and Habitat Suitability Models of Ixodid Tick Species in Cattle in Eastern Bhutan
Rhipicephalus microplus	91.1509	26.8544	Identification, Distribution, and Habitat Suitability Models of Ixodid Tick Species in Cattle in Eastern Bhutan
Rhipicephalus microplus	91.1516	26.8551	Identification, Distribution, and Habitat Suitability Models of Ixodid Tick Species in Cattle in Eastern Bhutan
Rhipicephalus microplus	91.3305	26.9002	Identification, Distribution, and Habitat Suitability Models of Ixodid Tick Species in Cattle in Eastern Bhutan
Rhipicephalus microplus	91.3311	26.9025	Identification, Distribution, and Habitat Suitability Models of Ixodid Tick Species in Cattle in Eastern Bhutan
Rhipicephalus microplus	91.3292	26.9007	Identification, Distribution, and Habitat Suitability Models of Ixodid Tick Species in Cattle in Eastern Bhutan
Rhipicephalus microplus	91.327	26.9018	Identification, Distribution, and Habitat Suitability Models of Ixodid Tick Species in Cattle in Eastern Bhutan
Rhipicephalus microplus	91.3267	26.9015	Identification, Distribution, and Habitat Suitability Models of Ixodid Tick Species in Cattle in Eastern Bhutan
Rhipicephalus microplus	91.281	26.8381	Identification, Distribution, and Habitat Suitability Models of Ixodid Tick Species in Cattle in Eastern Bhutan
Rhipicephalus microplus	91.2774	26.8417	Identification, Distribution, and Habitat Suitability Models of Ixodid Tick Species in Cattle in Eastern Bhutan
Rhipicephalus microplus	91.2778	26.8417	Identification, Distribution, and Habitat Suitability Models of Ixodid Tick Species in Cattle in Eastern Bhutan
Rhipicephalus microplus	91.2779	26.8406	Identification, Distribution, and Habitat Suitability Models of Ixodid Tick Species in Cattle in Eastern Bhutan
Rhipicephalus microplus	91.3719	26.9973	Identification, Distribution, and Habitat Suitability Models of Ixodid Tick Species in Cattle in Eastern Bhutan
Rhipicephalus microplus	91.3759	26.9958	Identification, Distribution, and Habitat Suitability Models of Ixodid Tick Species in Cattle in Eastern Bhutan
Rhipicephalus microplus	91.4005	27.0093	Identification, Distribution, and Habitat Suitability Models of Ixodid Tick Species in Cattle in Eastern Bhutan
Rhipicephalus microplus	91.4028	27.0161	Identification, Distribution, and Habitat Suitability Models of Ixodid Tick Species in Cattle in Eastern Bhutan
Rhipicephalus microplus	91.374	26.9978	Identification, Distribution, and Habitat Suitability Models of Ixodid Tick Species in Cattle in Eastern Bhutan
Rhipicephalus microplus	91.3845	27.0035	Identification, Distribution, and Habitat Suitability Models of Ixodid Tick Species in Cattle in Eastern Bhutan
Rhipicephalus microplus	91.3884	27.0068	Identification, Distribution, and Habitat Suitability Models of Ixodid Tick Species in Cattle in Eastern Bhutan
Rhipicephalus microplus	91.3999	27.0088	Identification, Distribution, and Habitat Suitability Models of Ixodid Tick Species in Cattle in Eastern Bhutan
Rhipicephalus microplus	91.3875	27.0085	Identification, Distribution, and Habitat Suitability Models of Ixodid Tick Species in Cattle in Eastern Bhutan
Rhipicephalus microplus	91.3871	27.0059	Identification, Distribution, and Habitat Suitability Models of Ixodid Tick Species in Cattle in Eastern Bhutan
Rhipicephalus microplus	91.2186	26.9274	Identification, Distribution, and Habitat Suitability Models of Ixodid Tick Species in Cattle in Eastern Bhutan
Rhipicephalus microplus	91.2193	26.9246	Identification, Distribution, and Habitat Suitability Models of Ixodid Tick Species in Cattle in Eastern Bhutan
Rhipicephalus microplus	91.2199	26.9231	Identification, Distribution, and Habitat Suitability Models of Ixodid Tick Species in Cattle in Eastern Bhutan
Rhipicephalus microplus	91.2177	26.9211	Identification, Distribution, and Habitat Suitability Models of Ixodid Tick Species in Cattle in Eastern Bhutan
Rhipicephalus microplus	91.2161	26.9199	Identification, Distribution, and Habitat Suitability Models of Ixodid Tick Species in Cattle in Eastern Bhutan
Rhipicephalus microplus	91.2256	26.9179	Identification, Distribution, and Habitat Suitability Models of Ixodid Tick Species in Cattle in Eastern Bhutan
Rhipicephalus microplus	91.2202	26.9138	Identification, Distribution, and Habitat Suitability Models of Ixodid Tick Species in Cattle in Eastern Bhutan
Rhipicephalus microplus	91.2207	26.9138	Identification, Distribution, and Habitat Suitability Models of Ixodid Tick Species in Cattle in Eastern Bhutan
Rhipicephalus microplus	91.2208	26.9139	Identification, Distribution, and Habitat Suitability Models of Ixodid Tick Species in Cattle in Eastern Bhutan
Rhipicephalus microplus	91.2198	26.9109	Identification, Distribution, and Habitat Suitability Models of Ixodid Tick Species in Cattle in Eastern Bhutan
Rhipicephalus microplus	72	31	Prevalence and phylogenetic analysis of Crimean-Congo hemorrhagic fever virus in ticks collected from Punjab province of Pakistan
Rhipicephalus microplus	-89.0997	13.4759	Ticks and tick-borne Rickettsia in El Salvador
Rhipicephalus microplus	-88.8642	13.5066	Ticks and tick-borne Rickettsia in El Salvador
Rhipicephalus microplus	-89.3414	13.6371	Ticks and tick-borne Rickettsia in El Salvador
Rhipicephalus microplus	-88.7803	13.6676	Ticks and tick-borne Rickettsia in El Salvador
Rhipicephalus microplus	-89.6509	13.741	Ticks and tick-borne Rickettsia in El Salvador
Rhipicephalus microplus	-89.2289	13.8082	Ticks and tick-borne Rickettsia in El Salvador
Rhipicephalus microplus	-88.7159	13.8324	Ticks and tick-borne Rickettsia in El Salvador
Rhipicephalus microplus	-88.8596	13.8416	Ticks and tick-borne Rickettsia in El Salvador
Rhipicephalus microplus	-88.8515	13.974	Ticks and tick-borne Rickettsia in El Salvador
Rhipicephalus microplus	-89.3537	14.0411	Ticks and tick-borne Rickettsia in El Salvador
Rhipicephalus microplus	-88.7481	14.0936	Ticks and tick-borne Rickettsia in El Salvador
Rhipicephalus microplus	-89.6491	14.1156	Ticks and tick-borne Rickettsia in El Salvador
Rhipicephalus microplus	-89.2849	14.1266	Ticks and tick-borne Rickettsia in El Salvador
Rhipicephalus microplus	-89.0279	14.1346	Ticks and tick-borne Rickettsia in El Salvador
Rhipicephalus microplus	-89.1727	14.3414	Ticks and tick-borne Rickettsia in El Salvador
Rhipicephalus microplus	-88.8928	15.9652	Ticks and tick-borne Rickettsia in El Salvador
Rhipicephalus microplus	-10.0707	13.5994	Rhipicephalus microplus and its vector-borne haemoparasites in Guinea: further species expansion in West Africa
Rhipicephalus microplus	-6.89408	10.5584	Rhipicephalus microplus and its vector-borne haemoparasites in Guinea: further species expansion in West Africa
Rhipicephalus microplus	-7.41519	10.4942	Rhipicephalus microplus and its vector-borne haemoparasites in Guinea: further species expansion in West Africa
Rhipicephalus microplus	-10.7214	10.0361	Rhipicephalus microplus and its vector-borne haemoparasites in Guinea: further species expansion in West Africa
Rhipicephalus microplus	-9.27474	10.4073	Rhipicephalus microplus and its vector-borne haemoparasites in Guinea: further species expansion in West Africa
Rhipicephalus microplus	-9.53172	9.88384	Rhipicephalus microplus and its vector-borne haemoparasites in Guinea: further species expansion in West Africa
Rhipicephalus microplus	-9.77918	9.67445	Rhipicephalus microplus and its vector-borne haemoparasites in Guinea: further species expansion in West Africa
Rhipicephalus microplus	-8.97016	9.03676	Rhipicephalus microplus and its vector-borne haemoparasites in Guinea: further species expansion in West Africa
Rhipicephalus microplus	-8.4562	8.96061	Rhipicephalus microplus and its vector-borne haemoparasites in Guinea: further species expansion in West Africa
Rhipicephalus microplus	-8.23729	8.87495	Rhipicephalus microplus and its vector-borne haemoparasites in Guinea: further species expansion in West Africa
Rhipicephalus microplus	-8.69415	8.35147	Rhipicephalus microplus and its vector-borne haemoparasites in Guinea: further species expansion in West Africa
Rhipicephalus microplus	-5.71793	9.39425	Geographical Distribution of Ticks Ixodidae in Côte d'Ivoire: Potential Reservoir of the Crimean-Congo Hemorrhagic Fever Virus
Rhipicephalus microplus	-3.4051	8.05224	Geographical Distribution of Ticks Ixodidae in Côte d'Ivoire: Potential Reservoir of the Crimean-Congo Hemorrhagic Fever Virus
Rhipicephalus microplus	-5.82263	7.03383	Geographical Distribution of Ticks Ixodidae in Côte d'Ivoire: Potential Reservoir of the Crimean-Congo Hemorrhagic Fever Virus
Rhipicephalus microplus	-7.75475	7.51924	Geographical Distribution of Ticks Ixodidae in Côte d'Ivoire: Potential Reservoir of the Crimean-Congo Hemorrhagic Fever Virus
Rhipicephalus microplus	-4.09038	5.43483	Geographical Distribution of Ticks Ixodidae in Côte d'Ivoire: Potential Reservoir of the Crimean-Congo Hemorrhagic Fever Virus
Rhipicephalus microplus	-49.2594	-16.6067	Rhipicephalus microplus seasonal dynamic in a Cerrado biome, Brazil: An update data considering the global warming
Rhipicephalus microplus	28.6811	-30.1133	Molecular Detection of Coxiella burnetii, Rickettsia africae and Anaplasma Species in Ticks from Domestic Animals in Lesotho
Rhipicephalus microplus	28.6084	-29.522	Molecular Detection of Coxiella burnetii, Rickettsia africae and Anaplasma Species in Ticks from Domestic Animals in Lesotho
Rhipicephalus microplus	27.4782	-29.3101	Molecular Detection of Coxiella burnetii, Rickettsia africae and Anaplasma Species in Ticks from Domestic Animals in Lesotho
Rhipicephalus microplus	28.2637	-29.0183	Molecular Detection of Coxiella burnetii, Rickettsia africae and Anaplasma Species in Ticks from Domestic Animals in Lesotho
Rhipicephalus microplus	28.5638	-28.5638	Molecular Detection of Coxiella burnetii, Rickettsia africae and Anaplasma Species in Ticks from Domestic Animals in Lesotho
Rhipicephalus microplus	102.9	24.0333	Molecular Detection of Coxiella burnetii, Rickettsia africae and Anaplasma Species in Ticks from Domestic Animals in Lesotho
Rhipicephalus microplus	105.817	27.3667	Molecular Detection of Coxiella burnetii, Rickettsia africae and Anaplasma Species in Ticks from Domestic Animals in Lesotho
Rhipicephalus microplus	4.7227	8.156	Molecular detection of dugbe orthonairovirus in cattle and their infesting ticks (Amblyomma and Rhipicephalus (Boophilus)) in Nigeria
Rhipicephalus microplus	4.6521	8.1683	Molecular detection of dugbe orthonairovirus in cattle and their infesting ticks (Amblyomma and Rhipicephalus (Boophilus)) in Nigeria
Rhipicephalus microplus	4.6802	8.4416	Molecular detection of dugbe orthonairovirus in cattle and their infesting ticks (Amblyomma and Rhipicephalus (Boophilus)) in Nigeria
Rhipicephalus microplus	4.5235	8.4875	Molecular detection of dugbe orthonairovirus in cattle and their infesting ticks (Amblyomma and Rhipicephalus (Boophilus)) in Nigeria
Rhipicephalus microplus	4.7283	8.5712	Molecular detection of dugbe orthonairovirus in cattle and their infesting ticks (Amblyomma and Rhipicephalus (Boophilus)) in Nigeria
Rhipicephalus microplus	5.7556	8.7285	Molecular detection of dugbe orthonairovirus in cattle and their infesting ticks (Amblyomma and Rhipicephalus (Boophilus)) in Nigeria
Rhipicephalus microplus	4.5567	8.8449	Molecular detection of dugbe orthonairovirus in cattle and their infesting ticks (Amblyomma and Rhipicephalus (Boophilus)) in Nigeria
Rhipicephalus microplus	3.3161	9.2604	Molecular detection of dugbe orthonairovirus in cattle and their infesting ticks (Amblyomma and Rhipicephalus (Boophilus)) in Nigeria
Rhipicephalus microplus	4.1599	9.4534	Molecular detection of dugbe orthonairovirus in cattle and their infesting ticks (Amblyomma and Rhipicephalus (Boophilus)) in Nigeria
Rhipicephalus microplus	114.867	30.456	Tick virome diversity in Hubei Province, China, and the influence of host ecology
Rhipicephalus microplus	114.533	31.4	Tick virome diversity in Hubei Province, China, and the influence of host ecology
Rhipicephalus microplus	-61.5671	10.7261	Survey of ticks of domestic dogs and cattle in three Caribbean islands
Rhipicephalus microplus	-61.5724	10.7233	Survey of ticks of domestic dogs and cattle in three Caribbean islands
Rhipicephalus microplus	-61.5671	10.7209	Survey of ticks of domestic dogs and cattle in three Caribbean islands
Rhipicephalus microplus	-61.5933	10.6895	Survey of ticks of domestic dogs and cattle in three Caribbean islands
Rhipicephalus microplus	-61.6168	10.6856	Survey of ticks of domestic dogs and cattle in three Caribbean islands
Rhipicephalus microplus	-61.4719	10.7209	Survey of ticks of domestic dogs and cattle in three Caribbean islands
Rhipicephalus microplus	-61.4767	10.7161	Survey of ticks of domestic dogs and cattle in three Caribbean islands
Rhipicephalus microplus	-61.4734	10.709	Survey of ticks of domestic dogs and cattle in three Caribbean islands
Rhipicephalus microplus	-61.4767	10.7047	Survey of ticks of domestic dogs and cattle in three Caribbean islands
Rhipicephalus microplus	-61.412	10.7023	Survey of ticks of domestic dogs and cattle in three Caribbean islands
Rhipicephalus microplus	-61.4167	10.7085	Survey of ticks of domestic dogs and cattle in three Caribbean islands
Rhipicephalus microplus	-61.5509	10.6938	Survey of ticks of domestic dogs and cattle in three Caribbean islands
Rhipicephalus microplus	-61.5533	10.7023	Survey of ticks of domestic dogs and cattle in three Caribbean islands
Rhipicephalus microplus	-61.5048	10.6623	Survey of ticks of domestic dogs and cattle in three Caribbean islands
Rhipicephalus microplus	-61.5095	10.6581	Survey of ticks of domestic dogs and cattle in three Caribbean islands
Rhipicephalus microplus	-61.4967	10.6595	Survey of ticks of domestic dogs and cattle in three Caribbean islands
Rhipicephalus microplus	-61.49	10.6514	Survey of ticks of domestic dogs and cattle in three Caribbean islands
Rhipicephalus microplus	-61.4886	10.659	Survey of ticks of domestic dogs and cattle in three Caribbean islands
Rhipicephalus microplus	-61.4776	10.6633	Survey of ticks of domestic dogs and cattle in three Caribbean islands
Rhipicephalus microplus	-61.4786	10.6585	Survey of ticks of domestic dogs and cattle in three Caribbean islands
Rhipicephalus microplus	-61.4115	10.679	Survey of ticks of domestic dogs and cattle in three Caribbean islands
Rhipicephalus microplus	-61.412	10.6723	Survey of ticks of domestic dogs and cattle in three Caribbean islands
Rhipicephalus microplus	-61.4172	10.6742	Survey of ticks of domestic dogs and cattle in three Caribbean islands
Rhipicephalus microplus	-61.4144	10.6566	Survey of ticks of domestic dogs and cattle in three Caribbean islands
Rhipicephalus microplus	-61.4277	10.6566	Survey of ticks of domestic dogs and cattle in three Caribbean islands
Rhipicephalus microplus	-61.4391	10.6552	Survey of ticks of domestic dogs and cattle in three Caribbean islands
Rhipicephalus microplus	-61.45	10.6543	Survey of ticks of domestic dogs and cattle in three Caribbean islands
Rhipicephalus microplus	-61.45	10.6476	Survey of ticks of domestic dogs and cattle in three Caribbean islands
Rhipicephalus microplus	-61.4415	10.6485	Survey of ticks of domestic dogs and cattle in three Caribbean islands
Rhipicephalus microplus	-61.4301	10.6485	Survey of ticks of domestic dogs and cattle in three Caribbean islands
Rhipicephalus microplus	-61.4486	10.6405	Survey of ticks of domestic dogs and cattle in three Caribbean islands
Rhipicephalus microplus	-61.4553	10.6409	Survey of ticks of domestic dogs and cattle in three Caribbean islands
Rhipicephalus microplus	-61.46	10.6366	Survey of ticks of domestic dogs and cattle in three Caribbean islands
Rhipicephalus microplus	-61.4581	10.6471	Survey of ticks of domestic dogs and cattle in three Caribbean islands
Rhipicephalus microplus	-61.4519	10.6357	Survey of ticks of domestic dogs and cattle in three Caribbean islands
Rhipicephalus microplus	-61.4296	10.6409	Survey of ticks of domestic dogs and cattle in three Caribbean islands
Rhipicephalus microplus	-61.4248	10.6409	Survey of ticks of domestic dogs and cattle in three Caribbean islands
Rhipicephalus microplus	-61.4177	10.6443	Survey of ticks of domestic dogs and cattle in three Caribbean islands
Rhipicephalus microplus	-61.4058	10.6452	Survey of ticks of domestic dogs and cattle in three Caribbean islands
Rhipicephalus microplus	-61.4096	10.649	Survey of ticks of domestic dogs and cattle in three Caribbean islands
Rhipicephalus microplus	-61.4239	10.6476	Survey of ticks of domestic dogs and cattle in three Caribbean islands
Rhipicephalus microplus	-61.3848	10.6485	Survey of ticks of domestic dogs and cattle in three Caribbean islands
Rhipicephalus microplus	-61.3991	10.6476	Survey of ticks of domestic dogs and cattle in three Caribbean islands
Rhipicephalus microplus	-61.4006	10.6385	Survey of ticks of domestic dogs and cattle in three Caribbean islands
Rhipicephalus microplus	-61.3925	10.639	Survey of ticks of domestic dogs and cattle in three Caribbean islands
Rhipicephalus microplus	-61.3972	10.6347	Survey of ticks of domestic dogs and cattle in three Caribbean islands
Rhipicephalus microplus	-61.4029	10.6319	Survey of ticks of domestic dogs and cattle in three Caribbean islands
Rhipicephalus microplus	-61.4091	10.6276	Survey of ticks of domestic dogs and cattle in three Caribbean islands
Rhipicephalus microplus	-61.3463	10.6338	Survey of ticks of domestic dogs and cattle in three Caribbean islands
Rhipicephalus microplus	-61.3525	10.6333	Survey of ticks of domestic dogs and cattle in three Caribbean islands
Rhipicephalus microplus	-61.3572	10.6381	Survey of ticks of domestic dogs and cattle in three Caribbean islands
Rhipicephalus microplus	-61.3625	10.6424	Survey of ticks of domestic dogs and cattle in three Caribbean islands
Rhipicephalus microplus	-61.3691	10.6424	Survey of ticks of domestic dogs and cattle in three Caribbean islands
Rhipicephalus microplus	-61.3144	10.6328	Survey of ticks of domestic dogs and cattle in three Caribbean islands
Rhipicephalus microplus	-61.3078	10.6366	Survey of ticks of domestic dogs and cattle in three Caribbean islands
Rhipicephalus microplus	-61.3149	10.6257	Survey of ticks of domestic dogs and cattle in three Caribbean islands
Rhipicephalus microplus	-61.274	10.6362	Survey of ticks of domestic dogs and cattle in three Caribbean islands
Rhipicephalus microplus	-61.2825	10.6362	Survey of ticks of domestic dogs and cattle in three Caribbean islands
Rhipicephalus microplus	-61.2649	10.6252	Survey of ticks of domestic dogs and cattle in three Caribbean islands
Rhipicephalus microplus	-61.2625	10.6138	Survey of ticks of domestic dogs and cattle in three Caribbean islands
Rhipicephalus microplus	-61.2621	10.62	Survey of ticks of domestic dogs and cattle in three Caribbean islands
Rhipicephalus microplus	-61.2316	10.6281	Survey of ticks of domestic dogs and cattle in three Caribbean islands
Rhipicephalus microplus	-61.2197	10.6319	Survey of ticks of domestic dogs and cattle in three Caribbean islands
Rhipicephalus microplus	-61.223	10.639	Survey of ticks of domestic dogs and cattle in three Caribbean islands
Rhipicephalus microplus	-61.3001	10.5891	Survey of ticks of domestic dogs and cattle in three Caribbean islands
Rhipicephalus microplus	-61.2768	10.5857	Survey of ticks of domestic dogs and cattle in three Caribbean islands
Rhipicephalus microplus	-61.274	10.5952	Survey of ticks of domestic dogs and cattle in three Caribbean islands
Rhipicephalus microplus	-61.2778	10.5924	Survey of ticks of domestic dogs and cattle in three Caribbean islands
Rhipicephalus microplus	-61.3249	10.5852	Survey of ticks of domestic dogs and cattle in three Caribbean islands
Rhipicephalus microplus	-61.3658	10.5886	Survey of ticks of domestic dogs and cattle in three Caribbean islands
Rhipicephalus microplus	-61.401	10.5748	Survey of ticks of domestic dogs and cattle in three Caribbean islands
Rhipicephalus microplus	-61.4391	10.5438	Survey of ticks of domestic dogs and cattle in three Caribbean islands
Rhipicephalus microplus	-61.4381	10.5329	Survey of ticks of domestic dogs and cattle in three Caribbean islands
Rhipicephalus microplus	-61.4086	10.5429	Survey of ticks of domestic dogs and cattle in three Caribbean islands
Rhipicephalus microplus	-61.3896	10.5372	Survey of ticks of domestic dogs and cattle in three Caribbean islands
Rhipicephalus microplus	-61.3791	10.5319	Survey of ticks of domestic dogs and cattle in three Caribbean islands
Rhipicephalus microplus	-61.3825	10.5262	Survey of ticks of domestic dogs and cattle in three Caribbean islands
Rhipicephalus microplus	-61.3844	10.5343	Survey of ticks of domestic dogs and cattle in three Caribbean islands
Rhipicephalus microplus	-61.3668	10.5405	Survey of ticks of domestic dogs and cattle in three Caribbean islands
Rhipicephalus microplus	-61.4658	10.4062	Survey of ticks of domestic dogs and cattle in three Caribbean islands
Rhipicephalus microplus	-61.4658	10.4264	Survey of ticks of domestic dogs and cattle in three Caribbean islands
Rhipicephalus microplus	-61.4015	10.4431	Survey of ticks of domestic dogs and cattle in three Caribbean islands
Rhipicephalus microplus	-61.4277	10.4693	Survey of ticks of domestic dogs and cattle in three Caribbean islands
Rhipicephalus microplus	-61.392	10.4859	Survey of ticks of domestic dogs and cattle in three Caribbean islands
Rhipicephalus microplus	-61.3979	10.5062	Survey of ticks of domestic dogs and cattle in three Caribbean islands
Rhipicephalus microplus	-61.442	10.2527	Survey of ticks of domestic dogs and cattle in three Caribbean islands
Rhipicephalus microplus	-61.4698	10.2693	Survey of ticks of domestic dogs and cattle in three Caribbean islands
Rhipicephalus microplus	-61.4658	10.2539	Survey of ticks of domestic dogs and cattle in three Caribbean islands
Rhipicephalus microplus	-61.5713	10.2257	Survey of ticks of domestic dogs and cattle in three Caribbean islands
Rhipicephalus microplus	-61.5879	10.2285	Survey of ticks of domestic dogs and cattle in three Caribbean islands
Rhipicephalus microplus	-61.5262	10.1889	Survey of ticks of domestic dogs and cattle in three Caribbean islands
Rhipicephalus microplus	-61.5142	10.1778	Survey of ticks of domestic dogs and cattle in three Caribbean islands
Rhipicephalus microplus	-61.54	10.1834	Survey of ticks of domestic dogs and cattle in three Caribbean islands
Rhipicephalus microplus	-61.8059	10.1329	Survey of ticks of domestic dogs and cattle in three Caribbean islands
Rhipicephalus microplus	-61.4608	10.1677	Survey of ticks of domestic dogs and cattle in three Caribbean islands
Rhipicephalus microplus	-61.5271	10.1594	Survey of ticks of domestic dogs and cattle in three Caribbean islands
Rhipicephalus microplus	-61.5593	10.1208	Survey of ticks of domestic dogs and cattle in three Caribbean islands
Rhipicephalus microplus	-61.4387	10.3454	Survey of ticks of domestic dogs and cattle in three Caribbean islands
Rhipicephalus microplus	-61.1598	10.5534	Survey of ticks of domestic dogs and cattle in three Caribbean islands
Rhipicephalus microplus	-61.1267	10.5995	Survey of ticks of domestic dogs and cattle in three Caribbean islands
Rhipicephalus microplus	-61.1598	10.605	Survey of ticks of domestic dogs and cattle in three Caribbean islands
Rhipicephalus microplus	-60.7937	11.1642	Survey of ticks of domestic dogs and cattle in three Caribbean islands
Rhipicephalus microplus	-60.7352	11.2276	Survey of ticks of domestic dogs and cattle in three Caribbean islands
Rhipicephalus microplus	-60.6058	11.2409	Survey of ticks of domestic dogs and cattle in three Caribbean islands
Rhipicephalus microplus	-60.7117	11.241	Survey of ticks of domestic dogs and cattle in three Caribbean islands
Rhipicephalus microplus	-60.5605	11.2652	Survey of ticks of domestic dogs and cattle in three Caribbean islands
Rhipicephalus microplus	-60.5586	11.2614	Survey of ticks of domestic dogs and cattle in three Caribbean islands
Rhipicephalus microplus	73.4493	30.8091	Bovine ticks harbour a diverse array of microorganisms in Pakistan
Rhipicephalus microplus	73.7194	32.9247	Bovine ticks harbour a diverse array of microorganisms in Pakistan
Rhipicephalus microplus	67.8833	29.55	Crimean-Congo haemorrhagic fever virus in ticks collected from livestock in Balochistan, Pakistan
Rhipicephalus microplus	67.0189	30.2106	Crimean-Congo haemorrhagic fever virus in ticks collected from livestock in Balochistan, Pakistan
Rhipicephalus microplus	-97.314	26.135	Rhipicephalus (Boophilus) microplus (Ixodida: Ixodidae) Larvae Collected From Vegetation in the Coastal Wildlife Corridor of Southern Texas and Research Solutions for Integrated Eradication
Rhipicephalus microplus	-97.432	26.542	Rhipicephalus (Boophilus) microplus (Ixodida: Ixodidae) Larvae Collected From Vegetation in the Coastal Wildlife Corridor of Southern Texas and Research Solutions for Integrated Eradication
Rhipicephalus microplus	-46.6157	-20.7168	Molecular detection and genetic diversity of Bartonella species in large ruminants and associated ectoparasites from the Brazilian Cerrado
Rhipicephalus microplus	-54.6163	-20.464	Molecular detection and genetic diversity of Bartonella species in large ruminants and associated ectoparasites from the Brazilian Cerrado
Rhipicephalus microplus	-61.7605	16.2133	Upscaling the Surveillance of Tick-borne Pathogens in the French Caribbean Islands
Rhipicephalus microplus	-61.7678	16.1281	Upscaling the Surveillance of Tick-borne Pathogens in the French Caribbean Islands
Rhipicephalus microplus	-61.59	16.1886	Upscaling the Surveillance of Tick-borne Pathogens in the French Caribbean Islands
Rhipicephalus microplus	-61.5698	16.0602	Upscaling the Surveillance of Tick-borne Pathogens in the French Caribbean Islands
Rhipicephalus microplus	-61.5873	16.0557	Upscaling the Surveillance of Tick-borne Pathogens in the French Caribbean Islands
Rhipicephalus microplus	-61.6111	16.0272	Upscaling the Surveillance of Tick-borne Pathogens in the French Caribbean Islands
Rhipicephalus microplus	-61.4754	16.327	Upscaling the Surveillance of Tick-borne Pathogens in the French Caribbean Islands
Rhipicephalus microplus	-61.4938	16.3105	Upscaling the Surveillance of Tick-borne Pathogens in the French Caribbean Islands
Rhipicephalus microplus	-61.5258	16.2692	Upscaling the Surveillance of Tick-borne Pathogens in the French Caribbean Islands
Rhipicephalus microplus	-61.5038	16.2692	Upscaling the Surveillance of Tick-borne Pathogens in the French Caribbean Islands
Rhipicephalus microplus	-61.4965	16.2326	Upscaling the Surveillance of Tick-borne Pathogens in the French Caribbean Islands
Rhipicephalus microplus	-61.4525	16.2041	Upscaling the Surveillance of Tick-borne Pathogens in the French Caribbean Islands
Rhipicephalus microplus	-61.4287	16.2197	Upscaling the Surveillance of Tick-borne Pathogens in the French Caribbean Islands
Rhipicephalus microplus	-61.3902	16.2298	Upscaling the Surveillance of Tick-borne Pathogens in the French Caribbean Islands
Rhipicephalus microplus	-61.2939	16.2527	Upscaling the Surveillance of Tick-borne Pathogens in the French Caribbean Islands
Rhipicephalus microplus	-61.0662	14.827	Upscaling the Surveillance of Tick-borne Pathogens in the French Caribbean Islands
Rhipicephalus microplus	-61.1589	14.7002	Upscaling the Surveillance of Tick-borne Pathogens in the French Caribbean Islands
Rhipicephalus microplus	-61.0136	14.7966	Upscaling the Surveillance of Tick-borne Pathogens in the French Caribbean Islands
Rhipicephalus microplus	-60.9216	14.6913	Upscaling the Surveillance of Tick-borne Pathogens in the French Caribbean Islands
Rhipicephalus microplus	-60.9646	14.6935	Upscaling the Surveillance of Tick-borne Pathogens in the French Caribbean Islands
Rhipicephalus microplus	-60.9483	14.6809	Upscaling the Surveillance of Tick-borne Pathogens in the French Caribbean Islands
Rhipicephalus microplus	-61.0143	14.6646	Upscaling the Surveillance of Tick-borne Pathogens in the French Caribbean Islands
Rhipicephalus microplus	-61.0432	14.652	Upscaling the Surveillance of Tick-borne Pathogens in the French Caribbean Islands
Rhipicephalus microplus	-60.9661	14.6112	Upscaling the Surveillance of Tick-borne Pathogens in the French Caribbean Islands
Rhipicephalus microplus	-60.9253	14.6223	Upscaling the Surveillance of Tick-borne Pathogens in the French Caribbean Islands
Rhipicephalus microplus	-60.9068	14.6513	Upscaling the Surveillance of Tick-borne Pathogens in the French Caribbean Islands
Rhipicephalus microplus	-60.9164	14.655	Upscaling the Surveillance of Tick-borne Pathogens in the French Caribbean Islands
Rhipicephalus microplus	-60.9298	14.5719	Upscaling the Surveillance of Tick-borne Pathogens in the French Caribbean Islands
Rhipicephalus microplus	-60.9646	14.5178	Upscaling the Surveillance of Tick-borne Pathogens in the French Caribbean Islands
Rhipicephalus microplus	-61.038	14.4755	Upscaling the Surveillance of Tick-borne Pathogens in the French Caribbean Islands
Rhipicephalus microplus	-60.9669	14.4904	Upscaling the Surveillance of Tick-borne Pathogens in the French Caribbean Islands
Rhipicephalus microplus	-60.9431	14.4904	Upscaling the Surveillance of Tick-borne Pathogens in the French Caribbean Islands
Rhipicephalus microplus	-60.863	14.4362	Upscaling the Surveillance of Tick-borne Pathogens in the French Caribbean Islands
Rhipicephalus microplus	-60.8749	14.4236	Upscaling the Surveillance of Tick-borne Pathogens in the French Caribbean Islands
Rhipicephalus microplus	-60.8764	14.5148	Upscaling the Surveillance of Tick-borne Pathogens in the French Caribbean Islands
Rhipicephalus microplus	-60.8408	14.503	Upscaling the Surveillance of Tick-borne Pathogens in the French Caribbean Islands
Rhipicephalus microplus	-60.8497	14.5185	Upscaling the Surveillance of Tick-borne Pathogens in the French Caribbean Islands
Rhipicephalus microplus	-60.8378	14.5222	Upscaling the Surveillance of Tick-borne Pathogens in the French Caribbean Islands
Rhipicephalus microplus	-60.8334	14.5304	Upscaling the Surveillance of Tick-borne Pathogens in the French Caribbean Islands
Rhipicephalus microplus	-60.8378	14.5452	Upscaling the Surveillance of Tick-borne Pathogens in the French Caribbean Islands
Rhipicephalus microplus	-60.8356	14.5571	Upscaling the Surveillance of Tick-borne Pathogens in the French Caribbean Islands
Rhipicephalus microplus	-60.8556	14.563	Upscaling the Surveillance of Tick-borne Pathogens in the French Caribbean Islands
Rhipicephalus microplus	-60.8645	14.5371	Upscaling the Surveillance of Tick-borne Pathogens in the French Caribbean Islands
Rhipicephalus microplus	75.3993	28.1288	Molecular Investigation of the Status of Ticks on Infected Cattle for Coxiella burnetii in India
Rhipicephalus microplus	79.4179	28.3551	Molecular Investigation of the Status of Ticks on Infected Cattle for Coxiella burnetii in India
Rhipicephalus microplus	75.7292	29.1563	Molecular Investigation of the Status of Ticks on Infected Cattle for Coxiella burnetii in India
Rhipicephalus microplus	121.079	14.1008	Molecular Detection of Rickettsia Spp. and Coxiella Burnetii in Cattle, Water Buffalo, and Rhipicephalus (Boophilus) Microplus Ticks in Luzon Island of the Philippines
Rhipicephalus microplus	118.013	32.784	Molecular detection of Rickettsia, Hepatozoon, Ehrlichia and SFTSV in goat ticks
Rhipicephalus microplus	-75.4606	-6.64722	Metatranscriptomic virome assessment of Rhipicephalus microplus from Colombia
Rhipicephalus microplus	-74.4047	-6.49056	Metatranscriptomic virome assessment of Rhipicephalus microplus from Colombia
Rhipicephalus microplus	-74.5836	-6.18444	Metatranscriptomic virome assessment of Rhipicephalus microplus from Colombia
Rhipicephalus microplus	-74.5836	-5.87278	Metatranscriptomic virome assessment of Rhipicephalus microplus from Colombia
Rhipicephalus microplus	-83.9945	30.8186	Climate change implications for the distribution of the babesiosis and anaplasmosis tick vector, Rhipicephalus (Boophilus) microplus
Rhipicephalus microplus	-80.4848	28.4391	Climate change implications for the distribution of the babesiosis and anaplasmosis tick vector, Rhipicephalus (Boophilus) microplus
Rhipicephalus microplus	-80.7227	27.1304	Climate change implications for the distribution of the babesiosis and anaplasmosis tick vector, Rhipicephalus (Boophilus) microplus
Rhipicephalus microplus	-80.7227	26.2976	Climate change implications for the distribution of the babesiosis and anaplasmosis tick vector, Rhipicephalus (Boophilus) microplus
Rhipicephalus microplus	-81.3771	26.833	Climate change implications for the distribution of the babesiosis and anaplasmosis tick vector, Rhipicephalus (Boophilus) microplus
Rhipicephalus microplus	-98.539	28.2012	Climate change implications for the distribution of the babesiosis and anaplasmosis tick vector, Rhipicephalus (Boophilus) microplus
Rhipicephalus microplus	-98.9554	28.0822	Climate change implications for the distribution of the babesiosis and anaplasmosis tick vector, Rhipicephalus (Boophilus) microplus
Rhipicephalus microplus	-99.1041	27.755	Climate change implications for the distribution of the babesiosis and anaplasmosis tick vector, Rhipicephalus (Boophilus) microplus
Rhipicephalus microplus	-98.8959	27.1602	Climate change implications for the distribution of the babesiosis and anaplasmosis tick vector, Rhipicephalus (Boophilus) microplus
Rhipicephalus microplus	-98.42	26.7438	Climate change implications for the distribution of the babesiosis and anaplasmosis tick vector, Rhipicephalus (Boophilus) microplus
Rhipicephalus microplus	-102.941	25.8217	Climate change implications for the distribution of the babesiosis and anaplasmosis tick vector, Rhipicephalus (Boophilus) microplus
Rhipicephalus microplus	-107.022	25.0603	Climate change implications for the distribution of the babesiosis and anaplasmosis tick vector, Rhipicephalus (Boophilus) microplus
Rhipicephalus microplus	-98.8364	24.1085	Climate change implications for the distribution of the babesiosis and anaplasmosis tick vector, Rhipicephalus (Boophilus) microplus
Rhipicephalus microplus	-97.837	23.8706	Climate change implications for the distribution of the babesiosis and anaplasmosis tick vector, Rhipicephalus (Boophilus) microplus
Rhipicephalus microplus	-98.5984	21.5863	Climate change implications for the distribution of the babesiosis and anaplasmosis tick vector, Rhipicephalus (Boophilus) microplus
Rhipicephalus microplus	-101.311	19.7779	Climate change implications for the distribution of the babesiosis and anaplasmosis tick vector, Rhipicephalus (Boophilus) microplus
Rhipicephalus microplus	-103.548	20.3014	Climate change implications for the distribution of the babesiosis and anaplasmosis tick vector, Rhipicephalus (Boophilus) microplus
Rhipicephalus microplus	-96.7425	19.7779	Climate change implications for the distribution of the babesiosis and anaplasmosis tick vector, Rhipicephalus (Boophilus) microplus
Rhipicephalus microplus	-94.6961	16.9225	Climate change implications for the distribution of the babesiosis and anaplasmosis tick vector, Rhipicephalus (Boophilus) microplus
Rhipicephalus microplus	-94.1251	18.2074	Climate change implications for the distribution of the babesiosis and anaplasmosis tick vector, Rhipicephalus (Boophilus) microplus
Rhipicephalus microplus	-95.981	19.064	Climate change implications for the distribution of the babesiosis and anaplasmosis tick vector, Rhipicephalus (Boophilus) microplus
Rhipicephalus microplus	-90.1276	19.4924	Climate change implications for the distribution of the babesiosis and anaplasmosis tick vector, Rhipicephalus (Boophilus) microplus
Rhipicephalus microplus	-89.3185	20.8724	Climate change implications for the distribution of the babesiosis and anaplasmosis tick vector, Rhipicephalus (Boophilus) microplus
Rhipicephalus microplus	-87.6529	21.4435	Climate change implications for the distribution of the babesiosis and anaplasmosis tick vector, Rhipicephalus (Boophilus) microplus
Rhipicephalus microplus	-84.2241	10.5551	Climate change implications for the distribution of the babesiosis and anaplasmosis tick vector, Rhipicephalus (Boophilus) microplus
Rhipicephalus microplus	-83.8315	10.6265	Climate change implications for the distribution of the babesiosis and anaplasmosis tick vector, Rhipicephalus (Boophilus) microplus
Rhipicephalus microplus	-83.6887	10.1268	Climate change implications for the distribution of the babesiosis and anaplasmosis tick vector, Rhipicephalus (Boophilus) microplus
Rhipicephalus microplus	-83.4032	10.5908	Climate change implications for the distribution of the babesiosis and anaplasmosis tick vector, Rhipicephalus (Boophilus) microplus
Rhipicephalus microplus	-79.5366	9.44865	Climate change implications for the distribution of the babesiosis and anaplasmosis tick vector, Rhipicephalus (Boophilus) microplus
Rhipicephalus microplus	-79.7983	9.28209	Climate change implications for the distribution of the babesiosis and anaplasmosis tick vector, Rhipicephalus (Boophilus) microplus
Rhipicephalus microplus	-79.5842	8.92517	Climate change implications for the distribution of the babesiosis and anaplasmosis tick vector, Rhipicephalus (Boophilus) microplus
Rhipicephalus microplus	-74.6944	9.92454	Climate change implications for the distribution of the babesiosis and anaplasmosis tick vector, Rhipicephalus (Boophilus) microplus
Rhipicephalus microplus	-74.9799	9.46055	Climate change implications for the distribution of the babesiosis and anaplasmosis tick vector, Rhipicephalus (Boophilus) microplus
Rhipicephalus microplus	-75.4082	9.06793	Climate change implications for the distribution of the babesiosis and anaplasmosis tick vector, Rhipicephalus (Boophilus) microplus
Rhipicephalus microplus	-76.4076	8.17564	Climate change implications for the distribution of the babesiosis and anaplasmosis tick vector, Rhipicephalus (Boophilus) microplus
Rhipicephalus microplus	-75.0513	7.71164	Climate change implications for the distribution of the babesiosis and anaplasmosis tick vector, Rhipicephalus (Boophilus) microplus
Rhipicephalus microplus	-75.0513	7.21195	Climate change implications for the distribution of the babesiosis and anaplasmosis tick vector, Rhipicephalus (Boophilus) microplus
Rhipicephalus microplus	-74.9085	6.71227	Climate change implications for the distribution of the babesiosis and anaplasmosis tick vector, Rhipicephalus (Boophilus) microplus
Rhipicephalus microplus	-75.4439	6.71227	Climate change implications for the distribution of the babesiosis and anaplasmosis tick vector, Rhipicephalus (Boophilus) microplus
Rhipicephalus microplus	-75.2654	6.10551	Climate change implications for the distribution of the babesiosis and anaplasmosis tick vector, Rhipicephalus (Boophilus) microplus
Rhipicephalus microplus	-74.0519	6.60519	Climate change implications for the distribution of the babesiosis and anaplasmosis tick vector, Rhipicephalus (Boophilus) microplus
Rhipicephalus microplus	-73.4095	6.46242	Climate change implications for the distribution of the babesiosis and anaplasmosis tick vector, Rhipicephalus (Boophilus) microplus
Rhipicephalus microplus	-73.3024	5.99843	Climate change implications for the distribution of the babesiosis and anaplasmosis tick vector, Rhipicephalus (Boophilus) microplus
Rhipicephalus microplus	-72.8741	5.53443	Climate change implications for the distribution of the babesiosis and anaplasmosis tick vector, Rhipicephalus (Boophilus) microplus
Rhipicephalus microplus	-73.0525	5.17752	Climate change implications for the distribution of the babesiosis and anaplasmosis tick vector, Rhipicephalus (Boophilus) microplus
Rhipicephalus microplus	-73.3738	4.89198	Climate change implications for the distribution of the babesiosis and anaplasmosis tick vector, Rhipicephalus (Boophilus) microplus
Rhipicephalus microplus	-73.8021	4.57075	Climate change implications for the distribution of the babesiosis and anaplasmosis tick vector, Rhipicephalus (Boophilus) microplus
Rhipicephalus microplus	-74.2661	4.49937	Climate change implications for the distribution of the babesiosis and anaplasmosis tick vector, Rhipicephalus (Boophilus) microplus
Rhipicephalus microplus	-74.9442	4.64214	Climate change implications for the distribution of the babesiosis and anaplasmosis tick vector, Rhipicephalus (Boophilus) microplus
Rhipicephalus microplus	-74.159	5.39167	Climate change implications for the distribution of the babesiosis and anaplasmosis tick vector, Rhipicephalus (Boophilus) microplus
Rhipicephalus microplus	-73.695	5.42736	Climate change implications for the distribution of the babesiosis and anaplasmosis tick vector, Rhipicephalus (Boophilus) microplus
Rhipicephalus microplus	-73.9805	5.89135	Climate change implications for the distribution of the babesiosis and anaplasmosis tick vector, Rhipicephalus (Boophilus) microplus
Rhipicephalus microplus	-72.6242	6.21258	Climate change implications for the distribution of the babesiosis and anaplasmosis tick vector, Rhipicephalus (Boophilus) microplus
Rhipicephalus microplus	-72.1959	6.49812	Climate change implications for the distribution of the babesiosis and anaplasmosis tick vector, Rhipicephalus (Boophilus) microplus
Rhipicephalus microplus	-71.8033	6.74796	Climate change implications for the distribution of the babesiosis and anaplasmosis tick vector, Rhipicephalus (Boophilus) microplus
Rhipicephalus microplus	-71.268	6.81934	Climate change implications for the distribution of the babesiosis and anaplasmosis tick vector, Rhipicephalus (Boophilus) microplus
Rhipicephalus microplus	-70.2686	7.10488	Climate change implications for the distribution of the babesiosis and anaplasmosis tick vector, Rhipicephalus (Boophilus) microplus
Rhipicephalus microplus	-70.7683	5.17752	Climate change implications for the distribution of the babesiosis and anaplasmosis tick vector, Rhipicephalus (Boophilus) microplus
Rhipicephalus microplus	-71.5892	8.3541	Climate change implications for the distribution of the babesiosis and anaplasmosis tick vector, Rhipicephalus (Boophilus) microplus
Rhipicephalus microplus	-69.412	10.3885	Climate change implications for the distribution of the babesiosis and anaplasmosis tick vector, Rhipicephalus (Boophilus) microplus
Rhipicephalus microplus	-67.9843	8.85378	Climate change implications for the distribution of the babesiosis and anaplasmosis tick vector, Rhipicephalus (Boophilus) microplus
Rhipicephalus microplus	-66.9492	9.81746	Climate change implications for the distribution of the babesiosis and anaplasmosis tick vector, Rhipicephalus (Boophilus) microplus
Rhipicephalus microplus	-62.8447	9.71039	Climate change implications for the distribution of the babesiosis and anaplasmosis tick vector, Rhipicephalus (Boophilus) microplus
Rhipicephalus microplus	-73.5165	3.35723	Climate change implications for the distribution of the babesiosis and anaplasmosis tick vector, Rhipicephalus (Boophilus) microplus
Rhipicephalus microplus	-76.3005	3.96399	Climate change implications for the distribution of the babesiosis and anaplasmosis tick vector, Rhipicephalus (Boophilus) microplus
Rhipicephalus microplus	-76.2648	3.00031	Climate change implications for the distribution of the babesiosis and anaplasmosis tick vector, Rhipicephalus (Boophilus) microplus
Rhipicephalus microplus	-76.3362	2.50062	Climate change implications for the distribution of the babesiosis and anaplasmosis tick vector, Rhipicephalus (Boophilus) microplus
Rhipicephalus microplus	-76.6574	2.71477	Climate change implications for the distribution of the babesiosis and anaplasmosis tick vector, Rhipicephalus (Boophilus) microplus
Rhipicephalus microplus	-76.1577	0.144955	Climate change implications for the distribution of the babesiosis and anaplasmosis tick vector, Rhipicephalus (Boophilus) microplus
Rhipicephalus microplus	-77.5497	-0.14058	Climate change implications for the distribution of the babesiosis and anaplasmosis tick vector, Rhipicephalus (Boophilus) microplus
Rhipicephalus microplus	-77.7282	0.501875	Climate change implications for the distribution of the babesiosis and anaplasmosis tick vector, Rhipicephalus (Boophilus) microplus
Rhipicephalus microplus	-78.0494	0.00218777	Climate change implications for the distribution of the babesiosis and anaplasmosis tick vector, Rhipicephalus (Boophilus) microplus
Rhipicephalus microplus	-78.442	-0.0691961	Climate change implications for the distribution of the babesiosis and anaplasmosis tick vector, Rhipicephalus (Boophilus) microplus
Rhipicephalus microplus	-78.8346	-0.247656	Climate change implications for the distribution of the babesiosis and anaplasmosis tick vector, Rhipicephalus (Boophilus) microplus
Rhipicephalus microplus	-79.0488	0.323415	Climate change implications for the distribution of the babesiosis and anaplasmosis tick vector, Rhipicephalus (Boophilus) microplus
Rhipicephalus microplus	-79.4057	-0.104888	Climate change implications for the distribution of the babesiosis and anaplasmosis tick vector, Rhipicephalus (Boophilus) microplus
Rhipicephalus microplus	-78.2279	-3.42424	Climate change implications for the distribution of the babesiosis and anaplasmosis tick vector, Rhipicephalus (Boophilus) microplus
Rhipicephalus microplus	-78.3349	-4.06669	Climate change implications for the distribution of the babesiosis and anaplasmosis tick vector, Rhipicephalus (Boophilus) microplus
Rhipicephalus microplus	-78.7989	-3.88823	Climate change implications for the distribution of the babesiosis and anaplasmosis tick vector, Rhipicephalus (Boophilus) microplus
Rhipicephalus microplus	-78.7276	-3.42424	Climate change implications for the distribution of the babesiosis and anaplasmosis tick vector, Rhipicephalus (Boophilus) microplus
Rhipicephalus microplus	-79.1916	-3.78116	Climate change implications for the distribution of the babesiosis and anaplasmosis tick vector, Rhipicephalus (Boophilus) microplus
Rhipicephalus microplus	-79.5842	-4.67345	Climate change implications for the distribution of the babesiosis and anaplasmosis tick vector, Rhipicephalus (Boophilus) microplus
Rhipicephalus microplus	-80.3694	-4.56638	Climate change implications for the distribution of the babesiosis and anaplasmosis tick vector, Rhipicephalus (Boophilus) microplus
Rhipicephalus microplus	-80.4051	-5.17314	Climate change implications for the distribution of the babesiosis and anaplasmosis tick vector, Rhipicephalus (Boophilus) microplus
Rhipicephalus microplus	-78.1565	-7.1362	Climate change implications for the distribution of the babesiosis and anaplasmosis tick vector, Rhipicephalus (Boophilus) microplus
Rhipicephalus microplus	-77.3356	-6.42236	Climate change implications for the distribution of the babesiosis and anaplasmosis tick vector, Rhipicephalus (Boophilus) microplus
Rhipicephalus microplus	-69.6261	-4.17377	Climate change implications for the distribution of the babesiosis and anaplasmosis tick vector, Rhipicephalus (Boophilus) microplus
Rhipicephalus microplus	-74.9442	-8.34972	Climate change implications for the distribution of the babesiosis and anaplasmosis tick vector, Rhipicephalus (Boophilus) microplus
Rhipicephalus microplus	-74.2661	-8.31403	Climate change implications for the distribution of the babesiosis and anaplasmosis tick vector, Rhipicephalus (Boophilus) microplus
Rhipicephalus microplus	-74.4445	-9.09925	Climate change implications for the distribution of the babesiosis and anaplasmosis tick vector, Rhipicephalus (Boophilus) microplus
Rhipicephalus microplus	-75.7294	-8.74233	Climate change implications for the distribution of the babesiosis and anaplasmosis tick vector, Rhipicephalus (Boophilus) microplus
Rhipicephalus microplus	-75.9793	-9.74171	Climate change implications for the distribution of the babesiosis and anaplasmosis tick vector, Rhipicephalus (Boophilus) microplus
Rhipicephalus microplus	-74.6587	-10.3128	Climate change implications for the distribution of the babesiosis and anaplasmosis tick vector, Rhipicephalus (Boophilus) microplus
Rhipicephalus microplus	-75.0513	-10.9909	Climate change implications for the distribution of the babesiosis and anaplasmosis tick vector, Rhipicephalus (Boophilus) microplus
Rhipicephalus microplus	-74.9085	-12.026	Climate change implications for the distribution of the babesiosis and anaplasmosis tick vector, Rhipicephalus (Boophilus) microplus
Rhipicephalus microplus	-75.9793	-11.8832	Climate change implications for the distribution of the babesiosis and anaplasmosis tick vector, Rhipicephalus (Boophilus) microplus
Rhipicephalus microplus	-76.6574	-11.7405	Climate change implications for the distribution of the babesiosis and anaplasmosis tick vector, Rhipicephalus (Boophilus) microplus
Rhipicephalus microplus	-72.5886	-12.1688	Climate change implications for the distribution of the babesiosis and anaplasmosis tick vector, Rhipicephalus (Boophilus) microplus
Rhipicephalus microplus	-72.0532	-13.2752	Climate change implications for the distribution of the babesiosis and anaplasmosis tick vector, Rhipicephalus (Boophilus) microplus
Rhipicephalus microplus	-68.8052	-12.2044	Climate change implications for the distribution of the babesiosis and anaplasmosis tick vector, Rhipicephalus (Boophilus) microplus
Rhipicephalus microplus	-69.0194	-11.4192	Climate change implications for the distribution of the babesiosis and anaplasmosis tick vector, Rhipicephalus (Boophilus) microplus
Rhipicephalus microplus	-67.4846	-10.0272	Climate change implications for the distribution of the babesiosis and anaplasmosis tick vector, Rhipicephalus (Boophilus) microplus
Rhipicephalus microplus	-66.4852	-14.0961	Climate change implications for the distribution of the babesiosis and anaplasmosis tick vector, Rhipicephalus (Boophilus) microplus
Rhipicephalus microplus	-67.9486	-16.4161	Climate change implications for the distribution of the babesiosis and anaplasmosis tick vector, Rhipicephalus (Boophilus) microplus
Rhipicephalus microplus	-64.2366	-14.453	Climate change implications for the distribution of the babesiosis and anaplasmosis tick vector, Rhipicephalus (Boophilus) microplus
Rhipicephalus microplus	-64.0225	-12.4186	Climate change implications for the distribution of the babesiosis and anaplasmosis tick vector, Rhipicephalus (Boophilus) microplus
Rhipicephalus microplus	-63.0588	-9.63463	Climate change implications for the distribution of the babesiosis and anaplasmosis tick vector, Rhipicephalus (Boophilus) microplus
Rhipicephalus microplus	-63.3087	-10.2057	Climate change implications for the distribution of the babesiosis and anaplasmosis tick vector, Rhipicephalus (Boophilus) microplus
Rhipicephalus microplus	-62.5591	-10.17	Climate change implications for the distribution of the babesiosis and anaplasmosis tick vector, Rhipicephalus (Boophilus) microplus
Rhipicephalus microplus	-61.5954	-10.8125	Climate change implications for the distribution of the babesiosis and anaplasmosis tick vector, Rhipicephalus (Boophilus) microplus
Rhipicephalus microplus	-63.6299	-8.84941	Climate change implications for the distribution of the babesiosis and anaplasmosis tick vector, Rhipicephalus (Boophilus) microplus
Rhipicephalus microplus	-62.8447	-7.45742	Climate change implications for the distribution of the babesiosis and anaplasmosis tick vector, Rhipicephalus (Boophilus) microplus
Rhipicephalus microplus	-59.6324	-3.03163	Climate change implications for the distribution of the babesiosis and anaplasmosis tick vector, Rhipicephalus (Boophilus) microplus
Rhipicephalus microplus	-60.3462	-2.85317	Climate change implications for the distribution of the babesiosis and anaplasmosis tick vector, Rhipicephalus (Boophilus) microplus
Rhipicephalus microplus	-60.4533	2.85754	Climate change implications for the distribution of the babesiosis and anaplasmosis tick vector, Rhipicephalus (Boophilus) microplus
Rhipicephalus microplus	-60.3105	-13.0967	Climate change implications for the distribution of the babesiosis and anaplasmosis tick vector, Rhipicephalus (Boophilus) microplus
Rhipicephalus microplus	-57.8478	-12.3472	Climate change implications for the distribution of the babesiosis and anaplasmosis tick vector, Rhipicephalus (Boophilus) microplus
Rhipicephalus microplus	-57.4552	-9.92016	Climate change implications for the distribution of the babesiosis and anaplasmosis tick vector, Rhipicephalus (Boophilus) microplus
Rhipicephalus microplus	-54.6355	-9.99155	Climate change implications for the distribution of the babesiosis and anaplasmosis tick vector, Rhipicephalus (Boophilus) microplus
Rhipicephalus microplus	-55.2423	-11.9546	Climate change implications for the distribution of the babesiosis and anaplasmosis tick vector, Rhipicephalus (Boophilus) microplus
Rhipicephalus microplus	-52.5654	-12.3115	Climate change implications for the distribution of the babesiosis and anaplasmosis tick vector, Rhipicephalus (Boophilus) microplus
Rhipicephalus microplus	-55.742	-14.0247	Climate change implications for the distribution of the babesiosis and anaplasmosis tick vector, Rhipicephalus (Boophilus) microplus
Rhipicephalus microplus	-55.278	-15.4167	Climate change implications for the distribution of the babesiosis and anaplasmosis tick vector, Rhipicephalus (Boophilus) microplus
Rhipicephalus microplus	-56.206	-15.2026	Climate change implications for the distribution of the babesiosis and anaplasmosis tick vector, Rhipicephalus (Boophilus) microplus
Rhipicephalus microplus	-55.9204	-15.5952	Climate change implications for the distribution of the babesiosis and anaplasmosis tick vector, Rhipicephalus (Boophilus) microplus
Rhipicephalus microplus	-55.6706	-16.3804	Climate change implications for the distribution of the babesiosis and anaplasmosis tick vector, Rhipicephalus (Boophilus) microplus
Rhipicephalus microplus	-56.0632	-16.5232	Climate change implications for the distribution of the babesiosis and anaplasmosis tick vector, Rhipicephalus (Boophilus) microplus
Rhipicephalus microplus	-49.2675	-0.951976	Climate change implications for the distribution of the babesiosis and anaplasmosis tick vector, Rhipicephalus (Boophilus) microplus
Rhipicephalus microplus	-48.3395	-1.55874	Climate change implications for the distribution of the babesiosis and anaplasmosis tick vector, Rhipicephalus (Boophilus) microplus
Rhipicephalus microplus	-47.6256	-1.34459	Climate change implications for the distribution of the babesiosis and anaplasmosis tick vector, Rhipicephalus (Boophilus) microplus
Rhipicephalus microplus	-49.4459	-3.87871	Climate change implications for the distribution of the babesiosis and anaplasmosis tick vector, Rhipicephalus (Boophilus) microplus
Rhipicephalus microplus	-48.0896	-4.8067	Climate change implications for the distribution of the babesiosis and anaplasmosis tick vector, Rhipicephalus (Boophilus) microplus
Rhipicephalus microplus	-47.1616	-5.02085	Climate change implications for the distribution of the babesiosis and anaplasmosis tick vector, Rhipicephalus (Boophilus) microplus
Rhipicephalus microplus	-47.0189	-5.52054	Climate change implications for the distribution of the babesiosis and anaplasmosis tick vector, Rhipicephalus (Boophilus) microplus
Rhipicephalus microplus	-43.9851	-5.59193	Climate change implications for the distribution of the babesiosis and anaplasmosis tick vector, Rhipicephalus (Boophilus) microplus
Rhipicephalus microplus	-43.1998	-4.77101	Climate change implications for the distribution of the babesiosis and anaplasmosis tick vector, Rhipicephalus (Boophilus) microplus
Rhipicephalus microplus	-42.3789	-5.09224	Climate change implications for the distribution of the babesiosis and anaplasmosis tick vector, Rhipicephalus (Boophilus) microplus
Rhipicephalus microplus	-42.95	-3.84302	Climate change implications for the distribution of the babesiosis and anaplasmosis tick vector, Rhipicephalus (Boophilus) microplus
Rhipicephalus microplus	-43.8066	-2.73657	Climate change implications for the distribution of the babesiosis and anaplasmosis tick vector, Rhipicephalus (Boophilus) microplus
Rhipicephalus microplus	-39.3808	-3.55749	Climate change implications for the distribution of the babesiosis and anaplasmosis tick vector, Rhipicephalus (Boophilus) microplus
Rhipicephalus microplus	-38.3457	-3.70025	Climate change implications for the distribution of the babesiosis and anaplasmosis tick vector, Rhipicephalus (Boophilus) microplus
Rhipicephalus microplus	-38.1316	-4.23563	Climate change implications for the distribution of the babesiosis and anaplasmosis tick vector, Rhipicephalus (Boophilus) microplus
Rhipicephalus microplus	-38.5242	-4.41409	Climate change implications for the distribution of the babesiosis and anaplasmosis tick vector, Rhipicephalus (Boophilus) microplus
Rhipicephalus microplus	-38.5242	-4.84239	Climate change implications for the distribution of the babesiosis and anaplasmosis tick vector, Rhipicephalus (Boophilus) microplus
Rhipicephalus microplus	-36.2399	-5.44916	Climate change implications for the distribution of the babesiosis and anaplasmosis tick vector, Rhipicephalus (Boophilus) microplus
Rhipicephalus microplus	-36.9537	-5.30639	Climate change implications for the distribution of the babesiosis and anaplasmosis tick vector, Rhipicephalus (Boophilus) microplus
Rhipicephalus microplus	-37.382	-5.73469	Climate change implications for the distribution of the babesiosis and anaplasmosis tick vector, Rhipicephalus (Boophilus) microplus
Rhipicephalus microplus	-34.9193	-5.80608	Climate change implications for the distribution of the babesiosis and anaplasmosis tick vector, Rhipicephalus (Boophilus) microplus
Rhipicephalus microplus	-35.2762	-6.80545	Climate change implications for the distribution of the babesiosis and anaplasmosis tick vector, Rhipicephalus (Boophilus) microplus
Rhipicephalus microplus	-35.8473	-6.94822	Climate change implications for the distribution of the babesiosis and anaplasmosis tick vector, Rhipicephalus (Boophilus) microplus
Rhipicephalus microplus	-36.9894	-7.05529	Climate change implications for the distribution of the babesiosis and anaplasmosis tick vector, Rhipicephalus (Boophilus) microplus
Rhipicephalus microplus	-37.5248	-7.19806	Climate change implications for the distribution of the babesiosis and anaplasmosis tick vector, Rhipicephalus (Boophilus) microplus
Rhipicephalus microplus	-35.9901	-7.59067	Climate change implications for the distribution of the babesiosis and anaplasmosis tick vector, Rhipicephalus (Boophilus) microplus
Rhipicephalus microplus	-35.9901	-8.12605	Climate change implications for the distribution of the babesiosis and anaplasmosis tick vector, Rhipicephalus (Boophilus) microplus
Rhipicephalus microplus	-35.2405	-8.16174	Climate change implications for the distribution of the babesiosis and anaplasmosis tick vector, Rhipicephalus (Boophilus) microplus
Rhipicephalus microplus	-35.0978	-7.73344	Climate change implications for the distribution of the babesiosis and anaplasmosis tick vector, Rhipicephalus (Boophilus) microplus
Rhipicephalus microplus	-34.5624	-8.19743	Climate change implications for the distribution of the babesiosis and anaplasmosis tick vector, Rhipicephalus (Boophilus) microplus
Rhipicephalus microplus	-34.8836	-8.48297	Climate change implications for the distribution of the babesiosis and anaplasmosis tick vector, Rhipicephalus (Boophilus) microplus
Rhipicephalus microplus	-35.3119	-8.98266	Climate change implications for the distribution of the babesiosis and anaplasmosis tick vector, Rhipicephalus (Boophilus) microplus
Rhipicephalus microplus	-35.8473	-8.98266	Climate change implications for the distribution of the babesiosis and anaplasmosis tick vector, Rhipicephalus (Boophilus) microplus
Rhipicephalus microplus	-36.4184	-9.12542	Climate change implications for the distribution of the babesiosis and anaplasmosis tick vector, Rhipicephalus (Boophilus) microplus
Rhipicephalus microplus	-36.6682	-9.6965	Climate change implications for the distribution of the babesiosis and anaplasmosis tick vector, Rhipicephalus (Boophilus) microplus
Rhipicephalus microplus	-36.9537	-10.1962	Climate change implications for the distribution of the babesiosis and anaplasmosis tick vector, Rhipicephalus (Boophilus) microplus
Rhipicephalus microplus	-37.0251	-10.7316	Climate change implications for the distribution of the babesiosis and anaplasmosis tick vector, Rhipicephalus (Boophilus) microplus
Rhipicephalus microplus	-36.9181	-11.1956	Climate change implications for the distribution of the babesiosis and anaplasmosis tick vector, Rhipicephalus (Boophilus) microplus
Rhipicephalus microplus	-39.5236	-11.374	Climate change implications for the distribution of the babesiosis and anaplasmosis tick vector, Rhipicephalus (Boophilus) microplus
Rhipicephalus microplus	-40.0589	-11.6952	Climate change implications for the distribution of the babesiosis and anaplasmosis tick vector, Rhipicephalus (Boophilus) microplus
Rhipicephalus microplus	-40.4159	-11.4454	Climate change implications for the distribution of the babesiosis and anaplasmosis tick vector, Rhipicephalus (Boophilus) microplus
Rhipicephalus microplus	-40.0589	-11.0885	Climate change implications for the distribution of the babesiosis and anaplasmosis tick vector, Rhipicephalus (Boophilus) microplus
Rhipicephalus microplus	-40.9155	-11.2312	Climate change implications for the distribution of the babesiosis and anaplasmosis tick vector, Rhipicephalus (Boophilus) microplus
Rhipicephalus microplus	-40.9869	-11.5882	Climate change implications for the distribution of the babesiosis and anaplasmosis tick vector, Rhipicephalus (Boophilus) microplus
Rhipicephalus microplus	-40.2017	-9.37527	Climate change implications for the distribution of the babesiosis and anaplasmosis tick vector, Rhipicephalus (Boophilus) microplus
Rhipicephalus microplus	-39.702	-8.01898	Climate change implications for the distribution of the babesiosis and anaplasmosis tick vector, Rhipicephalus (Boophilus) microplus
Rhipicephalus microplus	-42.2361	-8.66143	Climate change implications for the distribution of the babesiosis and anaplasmosis tick vector, Rhipicephalus (Boophilus) microplus
Rhipicephalus microplus	-43.2712	-9.26819	Climate change implications for the distribution of the babesiosis and anaplasmosis tick vector, Rhipicephalus (Boophilus) microplus
Rhipicephalus microplus	-43.9851	-9.08973	Climate change implications for the distribution of the babesiosis and anaplasmosis tick vector, Rhipicephalus (Boophilus) microplus
Rhipicephalus microplus	-47.1973	-8.05467	Climate change implications for the distribution of the babesiosis and anaplasmosis tick vector, Rhipicephalus (Boophilus) microplus
Rhipicephalus microplus	-46.9475	-7.62636	Climate change implications for the distribution of the babesiosis and anaplasmosis tick vector, Rhipicephalus (Boophilus) microplus
Rhipicephalus microplus	-47.8398	-7.80482	Climate change implications for the distribution of the babesiosis and anaplasmosis tick vector, Rhipicephalus (Boophilus) microplus
Rhipicephalus microplus	-47.9469	-10.0534	Climate change implications for the distribution of the babesiosis and anaplasmosis tick vector, Rhipicephalus (Boophilus) microplus
Rhipicephalus microplus	-48.0539	-10.7673	Climate change implications for the distribution of the babesiosis and anaplasmosis tick vector, Rhipicephalus (Boophilus) microplus
Rhipicephalus microplus	-48.5536	-10.3033	Climate change implications for the distribution of the babesiosis and anaplasmosis tick vector, Rhipicephalus (Boophilus) microplus
Rhipicephalus microplus	-50.5524	-13.694	Climate change implications for the distribution of the babesiosis and anaplasmosis tick vector, Rhipicephalus (Boophilus) microplus
Rhipicephalus microplus	-49.4102	-15.4072	Climate change implications for the distribution of the babesiosis and anaplasmosis tick vector, Rhipicephalus (Boophilus) microplus
Rhipicephalus microplus	-47.5542	-15.8712	Climate change implications for the distribution of the babesiosis and anaplasmosis tick vector, Rhipicephalus (Boophilus) microplus
Rhipicephalus microplus	-43.6281	-16.7278	Climate change implications for the distribution of the babesiosis and anaplasmosis tick vector, Rhipicephalus (Boophilus) microplus
Rhipicephalus microplus	-39.9876	-15.3715	Climate change implications for the distribution of the babesiosis and anaplasmosis tick vector, Rhipicephalus (Boophilus) microplus
Rhipicephalus microplus	-39.5593	-17.0847	Climate change implications for the distribution of the babesiosis and anaplasmosis tick vector, Rhipicephalus (Boophilus) microplus
Rhipicephalus microplus	-39.9876	-17.6915	Climate change implications for the distribution of the babesiosis and anaplasmosis tick vector, Rhipicephalus (Boophilus) microplus
Rhipicephalus microplus	-39.4879	-18.1912	Climate change implications for the distribution of the babesiosis and anaplasmosis tick vector, Rhipicephalus (Boophilus) microplus
Rhipicephalus microplus	-40.2017	-18.3339	Climate change implications for the distribution of the babesiosis and anaplasmosis tick vector, Rhipicephalus (Boophilus) microplus
Rhipicephalus microplus	-40.166	-18.8693	Climate change implications for the distribution of the babesiosis and anaplasmosis tick vector, Rhipicephalus (Boophilus) microplus
Rhipicephalus microplus	-40.6657	-19.369	Climate change implications for the distribution of the babesiosis and anaplasmosis tick vector, Rhipicephalus (Boophilus) microplus
Rhipicephalus microplus	-40.8799	-20.3327	Climate change implications for the distribution of the babesiosis and anaplasmosis tick vector, Rhipicephalus (Boophilus) microplus
Rhipicephalus microplus	-41.2368	-20.8681	Climate change implications for the distribution of the babesiosis and anaplasmosis tick vector, Rhipicephalus (Boophilus) microplus
Rhipicephalus microplus	-42.0934	-19.5118	Climate change implications for the distribution of the babesiosis and anaplasmosis tick vector, Rhipicephalus (Boophilus) microplus
Rhipicephalus microplus	-43.6995	-19.4761	Climate change implications for the distribution of the babesiosis and anaplasmosis tick vector, Rhipicephalus (Boophilus) microplus
Rhipicephalus microplus	-44.449	-18.6909	Climate change implications for the distribution of the babesiosis and anaplasmosis tick vector, Rhipicephalus (Boophilus) microplus
Rhipicephalus microplus	-44.342	-18.1555	Climate change implications for the distribution of the babesiosis and anaplasmosis tick vector, Rhipicephalus (Boophilus) microplus
Rhipicephalus microplus	-44.4847	-19.9044	Climate change implications for the distribution of the babesiosis and anaplasmosis tick vector, Rhipicephalus (Boophilus) microplus
Rhipicephalus microplus	-43.9494	-20.0828	Climate change implications for the distribution of the babesiosis and anaplasmosis tick vector, Rhipicephalus (Boophilus) microplus
Rhipicephalus microplus	-42.5931	-20.9038	Climate change implications for the distribution of the babesiosis and anaplasmosis tick vector, Rhipicephalus (Boophilus) microplus
Rhipicephalus microplus	-42.3075	-21.8317	Climate change implications for the distribution of the babesiosis and anaplasmosis tick vector, Rhipicephalus (Boophilus) microplus
Rhipicephalus microplus	-41.7008	-21.1536	Climate change implications for the distribution of the babesiosis and anaplasmosis tick vector, Rhipicephalus (Boophilus) microplus
Rhipicephalus microplus	-43.0214	-21.9745	Climate change implications for the distribution of the babesiosis and anaplasmosis tick vector, Rhipicephalus (Boophilus) microplus
Rhipicephalus microplus	-43.5211	-21.1893	Climate change implications for the distribution of the babesiosis and anaplasmosis tick vector, Rhipicephalus (Boophilus) microplus
Rhipicephalus microplus	-43.3426	-22.26	Climate change implications for the distribution of the babesiosis and anaplasmosis tick vector, Rhipicephalus (Boophilus) microplus
Rhipicephalus microplus	-44.1992	-22.4742	Climate change implications for the distribution of the babesiosis and anaplasmosis tick vector, Rhipicephalus (Boophilus) microplus
Rhipicephalus microplus	-43.6995	-22.7597	Climate change implications for the distribution of the babesiosis and anaplasmosis tick vector, Rhipicephalus (Boophilus) microplus
Rhipicephalus microplus	-43.7352	-22.3671	Climate change implications for the distribution of the babesiosis and anaplasmosis tick vector, Rhipicephalus (Boophilus) microplus
Rhipicephalus microplus	-42.3075	-22.6527	Climate change implications for the distribution of the babesiosis and anaplasmosis tick vector, Rhipicephalus (Boophilus) microplus
Rhipicephalus microplus	-48.1967	-19.9044	Climate change implications for the distribution of the babesiosis and anaplasmosis tick vector, Rhipicephalus (Boophilus) microplus
Rhipicephalus microplus	-47.4115	-18.905	Climate change implications for the distribution of the babesiosis and anaplasmosis tick vector, Rhipicephalus (Boophilus) microplus
Rhipicephalus microplus	-47.9469	-18.8336	Climate change implications for the distribution of the babesiosis and anaplasmosis tick vector, Rhipicephalus (Boophilus) microplus
Rhipicephalus microplus	-47.0546	-18.4767	Climate change implications for the distribution of the babesiosis and anaplasmosis tick vector, Rhipicephalus (Boophilus) microplus
Rhipicephalus microplus	-47.5186	-18.1198	Climate change implications for the distribution of the babesiosis and anaplasmosis tick vector, Rhipicephalus (Boophilus) microplus
Rhipicephalus microplus	-48.0539	-17.4773	Climate change implications for the distribution of the babesiosis and anaplasmosis tick vector, Rhipicephalus (Boophilus) microplus
Rhipicephalus microplus	-48.7678	-17.7629	Climate change implications for the distribution of the babesiosis and anaplasmosis tick vector, Rhipicephalus (Boophilus) microplus
Rhipicephalus microplus	-48.2681	-16.585	Climate change implications for the distribution of the babesiosis and anaplasmosis tick vector, Rhipicephalus (Boophilus) microplus
Rhipicephalus microplus	-49.0176	-16.7992	Climate change implications for the distribution of the babesiosis and anaplasmosis tick vector, Rhipicephalus (Boophilus) microplus
Rhipicephalus microplus	-49.3388	-16.2281	Climate change implications for the distribution of the babesiosis and anaplasmosis tick vector, Rhipicephalus (Boophilus) microplus
Rhipicephalus microplus	-50.6237	-17.7986	Climate change implications for the distribution of the babesiosis and anaplasmosis tick vector, Rhipicephalus (Boophilus) microplus
Rhipicephalus microplus	-50.1241	-18.4053	Climate change implications for the distribution of the babesiosis and anaplasmosis tick vector, Rhipicephalus (Boophilus) microplus
Rhipicephalus microplus	-49.8385	-18.8693	Climate change implications for the distribution of the babesiosis and anaplasmosis tick vector, Rhipicephalus (Boophilus) microplus
Rhipicephalus microplus	-49.3388	-19.5832	Climate change implications for the distribution of the babesiosis and anaplasmosis tick vector, Rhipicephalus (Boophilus) microplus
Rhipicephalus microplus	-48.3038	-20.7253	Climate change implications for the distribution of the babesiosis and anaplasmosis tick vector, Rhipicephalus (Boophilus) microplus
Rhipicephalus microplus	-47.1259	-20.6182	Climate change implications for the distribution of the babesiosis and anaplasmosis tick vector, Rhipicephalus (Boophilus) microplus
Rhipicephalus microplus	-47.0546	-21.2607	Climate change implications for the distribution of the babesiosis and anaplasmosis tick vector, Rhipicephalus (Boophilus) microplus
Rhipicephalus microplus	-46.4121	-21.0465	Climate change implications for the distribution of the babesiosis and anaplasmosis tick vector, Rhipicephalus (Boophilus) microplus
Rhipicephalus microplus	-47.9112	-21.1893	Climate change implications for the distribution of the babesiosis and anaplasmosis tick vector, Rhipicephalus (Boophilus) microplus
Rhipicephalus microplus	-47.697	-21.6533	Climate change implications for the distribution of the babesiosis and anaplasmosis tick vector, Rhipicephalus (Boophilus) microplus
Rhipicephalus microplus	-47.1616	-22.0102	Climate change implications for the distribution of the babesiosis and anaplasmosis tick vector, Rhipicephalus (Boophilus) microplus
Rhipicephalus microplus	-46.7333	-21.689	Climate change implications for the distribution of the babesiosis and anaplasmosis tick vector, Rhipicephalus (Boophilus) microplus
Rhipicephalus microplus	-45.8053	-22.3671	Climate change implications for the distribution of the babesiosis and anaplasmosis tick vector, Rhipicephalus (Boophilus) microplus
Rhipicephalus microplus	-46.2336	-22.724	Climate change implications for the distribution of the babesiosis and anaplasmosis tick vector, Rhipicephalus (Boophilus) microplus
Rhipicephalus microplus	-46.9475	-22.6884	Climate change implications for the distribution of the babesiosis and anaplasmosis tick vector, Rhipicephalus (Boophilus) microplus
Rhipicephalus microplus	-47.8398	-23.081	Climate change implications for the distribution of the babesiosis and anaplasmosis tick vector, Rhipicephalus (Boophilus) microplus
Rhipicephalus microplus	-48.4108	-22.9025	Climate change implications for the distribution of the babesiosis and anaplasmosis tick vector, Rhipicephalus (Boophilus) microplus
Rhipicephalus microplus	-46.4835	-23.2237	Climate change implications for the distribution of the babesiosis and anaplasmosis tick vector, Rhipicephalus (Boophilus) microplus
Rhipicephalus microplus	-46.8761	-23.5807	Climate change implications for the distribution of the babesiosis and anaplasmosis tick vector, Rhipicephalus (Boophilus) microplus
Rhipicephalus microplus	-45.9481	-23.545	Climate change implications for the distribution of the babesiosis and anaplasmosis tick vector, Rhipicephalus (Boophilus) microplus
Rhipicephalus microplus	-45.1986	-23.4022	Climate change implications for the distribution of the babesiosis and anaplasmosis tick vector, Rhipicephalus (Boophilus) microplus
Rhipicephalus microplus	-45.5912	-23.0453	Climate change implications for the distribution of the babesiosis and anaplasmosis tick vector, Rhipicephalus (Boophilus) microplus
Rhipicephalus microplus	-45.3413	-21.1536	Climate change implications for the distribution of the babesiosis and anaplasmosis tick vector, Rhipicephalus (Boophilus) microplus
Rhipicephalus microplus	-44.9487	-21.3678	Climate change implications for the distribution of the babesiosis and anaplasmosis tick vector, Rhipicephalus (Boophilus) microplus
Rhipicephalus microplus	-44.9844	-20.3327	Climate change implications for the distribution of the babesiosis and anaplasmosis tick vector, Rhipicephalus (Boophilus) microplus
Rhipicephalus microplus	-45.734	-20.0472	Climate change implications for the distribution of the babesiosis and anaplasmosis tick vector, Rhipicephalus (Boophilus) microplus
Rhipicephalus microplus	-48.9462	-21.1536	Climate change implications for the distribution of the babesiosis and anaplasmosis tick vector, Rhipicephalus (Boophilus) microplus
Rhipicephalus microplus	-48.8748	-20.761	Climate change implications for the distribution of the babesiosis and anaplasmosis tick vector, Rhipicephalus (Boophilus) microplus
Rhipicephalus microplus	-49.4102	-20.6182	Climate change implications for the distribution of the babesiosis and anaplasmosis tick vector, Rhipicephalus (Boophilus) microplus
Rhipicephalus microplus	-49.8028	-21.5105	Climate change implications for the distribution of the babesiosis and anaplasmosis tick vector, Rhipicephalus (Boophilus) microplus
Rhipicephalus microplus	-49.9456	-20.7967	Climate change implications for the distribution of the babesiosis and anaplasmosis tick vector, Rhipicephalus (Boophilus) microplus
Rhipicephalus microplus	-50.0884	-20.297	Climate change implications for the distribution of the babesiosis and anaplasmosis tick vector, Rhipicephalus (Boophilus) microplus
Rhipicephalus microplus	-50.4096	-19.9758	Climate change implications for the distribution of the babesiosis and anaplasmosis tick vector, Rhipicephalus (Boophilus) microplus
Rhipicephalus microplus	-50.7665	-19.7973	Climate change implications for the distribution of the babesiosis and anaplasmosis tick vector, Rhipicephalus (Boophilus) microplus
Rhipicephalus microplus	-51.2662	-20.0115	Climate change implications for the distribution of the babesiosis and anaplasmosis tick vector, Rhipicephalus (Boophilus) microplus
Rhipicephalus microplus	-51.5874	-19.5832	Climate change implications for the distribution of the babesiosis and anaplasmosis tick vector, Rhipicephalus (Boophilus) microplus
Rhipicephalus microplus	-51.409	-19.2262	Climate change implications for the distribution of the babesiosis and anaplasmosis tick vector, Rhipicephalus (Boophilus) microplus
Rhipicephalus microplus	-52.6582	-18.8693	Climate change implications for the distribution of the babesiosis and anaplasmosis tick vector, Rhipicephalus (Boophilus) microplus
Rhipicephalus microplus	-52.4083	-18.4767	Climate change implications for the distribution of the babesiosis and anaplasmosis tick vector, Rhipicephalus (Boophilus) microplus
Rhipicephalus microplus	-52.8723	-18.5838	Climate change implications for the distribution of the babesiosis and anaplasmosis tick vector, Rhipicephalus (Boophilus) microplus
Rhipicephalus microplus	-54.7283	-17.8699	Climate change implications for the distribution of the babesiosis and anaplasmosis tick vector, Rhipicephalus (Boophilus) microplus
Rhipicephalus microplus	-54.5142	-17.513	Climate change implications for the distribution of the babesiosis and anaplasmosis tick vector, Rhipicephalus (Boophilus) microplus
Rhipicephalus microplus	-54.1572	-15.8355	Climate change implications for the distribution of the babesiosis and anaplasmosis tick vector, Rhipicephalus (Boophilus) microplus
Rhipicephalus microplus	-56.0489	-18.9764	Climate change implications for the distribution of the babesiosis and anaplasmosis tick vector, Rhipicephalus (Boophilus) microplus
Rhipicephalus microplus	-56.5129	-19.1549	Climate change implications for the distribution of the babesiosis and anaplasmosis tick vector, Rhipicephalus (Boophilus) microplus
Rhipicephalus microplus	-57.4766	-18.9407	Climate change implications for the distribution of the babesiosis and anaplasmosis tick vector, Rhipicephalus (Boophilus) microplus
Rhipicephalus microplus	-55.5135	-19.7616	Climate change implications for the distribution of the babesiosis and anaplasmosis tick vector, Rhipicephalus (Boophilus) microplus
Rhipicephalus microplus	-55.0139	-19.4404	Climate change implications for the distribution of the babesiosis and anaplasmosis tick vector, Rhipicephalus (Boophilus) microplus
Rhipicephalus microplus	-54.6926	-18.9764	Climate change implications for the distribution of the babesiosis and anaplasmosis tick vector, Rhipicephalus (Boophilus) microplus
Rhipicephalus microplus	-54.3	-19.5475	Climate change implications for the distribution of the babesiosis and anaplasmosis tick vector, Rhipicephalus (Boophilus) microplus
Rhipicephalus microplus	-53.7646	-19.6188	Climate change implications for the distribution of the babesiosis and anaplasmosis tick vector, Rhipicephalus (Boophilus) microplus
Rhipicephalus microplus	-54.0502	-20.0472	Climate change implications for the distribution of the babesiosis and anaplasmosis tick vector, Rhipicephalus (Boophilus) microplus
Rhipicephalus microplus	-54.7997	-20.0472	Climate change implications for the distribution of the babesiosis and anaplasmosis tick vector, Rhipicephalus (Boophilus) microplus
Rhipicephalus microplus	-54.9425	-20.5111	Climate change implications for the distribution of the babesiosis and anaplasmosis tick vector, Rhipicephalus (Boophilus) microplus
Rhipicephalus microplus	-55.5492	-20.3684	Climate change implications for the distribution of the babesiosis and anaplasmosis tick vector, Rhipicephalus (Boophilus) microplus
Rhipicephalus microplus	-55.0852	-20.9751	Climate change implications for the distribution of the babesiosis and anaplasmosis tick vector, Rhipicephalus (Boophilus) microplus
Rhipicephalus microplus	-54.4785	-21.2607	Climate change implications for the distribution of the babesiosis and anaplasmosis tick vector, Rhipicephalus (Boophilus) microplus
Rhipicephalus microplus	-55.7277	-21.1536	Climate change implications for the distribution of the babesiosis and anaplasmosis tick vector, Rhipicephalus (Boophilus) microplus
Rhipicephalus microplus	-56.2988	-21.1536	Climate change implications for the distribution of the babesiosis and anaplasmosis tick vector, Rhipicephalus (Boophilus) microplus
Rhipicephalus microplus	-54.3357	-21.7247	Climate change implications for the distribution of the babesiosis and anaplasmosis tick vector, Rhipicephalus (Boophilus) microplus
Rhipicephalus microplus	-54.0145	-21.4391	Climate change implications for the distribution of the babesiosis and anaplasmosis tick vector, Rhipicephalus (Boophilus) microplus
Rhipicephalus microplus	-53.6219	-20.3327	Climate change implications for the distribution of the babesiosis and anaplasmosis tick vector, Rhipicephalus (Boophilus) microplus
Rhipicephalus microplus	-54.0859	-20.4755	Climate change implications for the distribution of the babesiosis and anaplasmosis tick vector, Rhipicephalus (Boophilus) microplus
Rhipicephalus microplus	-52.337	-22.2957	Climate change implications for the distribution of the babesiosis and anaplasmosis tick vector, Rhipicephalus (Boophilus) microplus
Rhipicephalus microplus	-51.6945	-22.2244	Climate change implications for the distribution of the babesiosis and anaplasmosis tick vector, Rhipicephalus (Boophilus) microplus
Rhipicephalus microplus	-51.0877	-22.26	Climate change implications for the distribution of the babesiosis and anaplasmosis tick vector, Rhipicephalus (Boophilus) microplus
Rhipicephalus microplus	-52.3013	-21.8674	Climate change implications for the distribution of the babesiosis and anaplasmosis tick vector, Rhipicephalus (Boophilus) microplus
Rhipicephalus microplus	-51.4804	-21.4391	Climate change implications for the distribution of the babesiosis and anaplasmosis tick vector, Rhipicephalus (Boophilus) microplus
Rhipicephalus microplus	-51.3376	-20.6539	Climate change implications for the distribution of the babesiosis and anaplasmosis tick vector, Rhipicephalus (Boophilus) microplus
Rhipicephalus microplus	-52.6225	-20.4041	Climate change implications for the distribution of the babesiosis and anaplasmosis tick vector, Rhipicephalus (Boophilus) microplus
Rhipicephalus microplus	-49.6244	-23.2594	Climate change implications for the distribution of the babesiosis and anaplasmosis tick vector, Rhipicephalus (Boophilus) microplus
Rhipicephalus microplus	-50.0884	-23.081	Climate change implications for the distribution of the babesiosis and anaplasmosis tick vector, Rhipicephalus (Boophilus) microplus
Rhipicephalus microplus	-50.4453	-23.6163	Climate change implications for the distribution of the babesiosis and anaplasmosis tick vector, Rhipicephalus (Boophilus) microplus
Rhipicephalus microplus	-50.8736	-23.4022	Climate change implications for the distribution of the babesiosis and anaplasmosis tick vector, Rhipicephalus (Boophilus) microplus
Rhipicephalus microplus	-51.3019	-23.5807	Climate change implications for the distribution of the babesiosis and anaplasmosis tick vector, Rhipicephalus (Boophilus) microplus
Rhipicephalus microplus	-51.6945	-22.9382	Climate change implications for the distribution of the babesiosis and anaplasmosis tick vector, Rhipicephalus (Boophilus) microplus
Rhipicephalus microplus	-52.1585	-23.1523	Climate change implications for the distribution of the babesiosis and anaplasmosis tick vector, Rhipicephalus (Boophilus) microplus
Rhipicephalus microplus	-52.5868	-23.5093	Climate change implications for the distribution of the babesiosis and anaplasmosis tick vector, Rhipicephalus (Boophilus) microplus
Rhipicephalus microplus	-52.9437	-23.8305	Climate change implications for the distribution of the babesiosis and anaplasmosis tick vector, Rhipicephalus (Boophilus) microplus
Rhipicephalus microplus	-52.8366	-22.6884	Climate change implications for the distribution of the babesiosis and anaplasmosis tick vector, Rhipicephalus (Boophilus) microplus
Rhipicephalus microplus	-53.6576	-23.2594	Climate change implications for the distribution of the babesiosis and anaplasmosis tick vector, Rhipicephalus (Boophilus) microplus
Rhipicephalus microplus	-54.4428	-23.7591	Climate change implications for the distribution of the babesiosis and anaplasmosis tick vector, Rhipicephalus (Boophilus) microplus
Rhipicephalus microplus	-54.0502	-23.081	Climate change implications for the distribution of the babesiosis and anaplasmosis tick vector, Rhipicephalus (Boophilus) microplus
Rhipicephalus microplus	-54.9425	-23.081	Climate change implications for the distribution of the babesiosis and anaplasmosis tick vector, Rhipicephalus (Boophilus) microplus
Rhipicephalus microplus	-55.4065	-23.7948	Climate change implications for the distribution of the babesiosis and anaplasmosis tick vector, Rhipicephalus (Boophilus) microplus
Rhipicephalus microplus	-54.4071	-22.6527	Climate change implications for the distribution of the babesiosis and anaplasmosis tick vector, Rhipicephalus (Boophilus) microplus
Rhipicephalus microplus	-55.4065	-22.5813	Climate change implications for the distribution of the babesiosis and anaplasmosis tick vector, Rhipicephalus (Boophilus) microplus
Rhipicephalus microplus	-54.9425	-22.2244	Climate change implications for the distribution of the babesiosis and anaplasmosis tick vector, Rhipicephalus (Boophilus) microplus
Rhipicephalus microplus	-55.8348	-22.0816	Climate change implications for the distribution of the babesiosis and anaplasmosis tick vector, Rhipicephalus (Boophilus) microplus
Rhipicephalus microplus	-56.3345	-22.0816	Climate change implications for the distribution of the babesiosis and anaplasmosis tick vector, Rhipicephalus (Boophilus) microplus
Rhipicephalus microplus	-56.8698	-21.9745	Climate change implications for the distribution of the babesiosis and anaplasmosis tick vector, Rhipicephalus (Boophilus) microplus
Rhipicephalus microplus	-57.7621	-21.7961	Climate change implications for the distribution of the babesiosis and anaplasmosis tick vector, Rhipicephalus (Boophilus) microplus
Rhipicephalus microplus	-57.7978	-22.26	Climate change implications for the distribution of the babesiosis and anaplasmosis tick vector, Rhipicephalus (Boophilus) microplus
Rhipicephalus microplus	-59.7966	-22.2244	Climate change implications for the distribution of the babesiosis and anaplasmosis tick vector, Rhipicephalus (Boophilus) microplus
Rhipicephalus microplus	-58.8329	-23.6877	Climate change implications for the distribution of the babesiosis and anaplasmosis tick vector, Rhipicephalus (Boophilus) microplus
Rhipicephalus microplus	-49.1961	-24.116	Climate change implications for the distribution of the babesiosis and anaplasmosis tick vector, Rhipicephalus (Boophilus) microplus
Rhipicephalus microplus	-49.1604	-25.0083	Climate change implications for the distribution of the babesiosis and anaplasmosis tick vector, Rhipicephalus (Boophilus) microplus
Rhipicephalus microplus	-49.1961	-25.5437	Climate change implications for the distribution of the babesiosis and anaplasmosis tick vector, Rhipicephalus (Boophilus) microplus
Rhipicephalus microplus	-48.1253	-25.2939	Climate change implications for the distribution of the babesiosis and anaplasmosis tick vector, Rhipicephalus (Boophilus) microplus
Rhipicephalus microplus	-48.8258	-26.9833	Climate change implications for the distribution of the babesiosis and anaplasmosis tick vector, Rhipicephalus (Boophilus) microplus
Rhipicephalus microplus	-48.6771	-26.4182	Climate change implications for the distribution of the babesiosis and anaplasmosis tick vector, Rhipicephalus (Boophilus) microplus
Rhipicephalus microplus	-50.2832	-26.0612	Climate change implications for the distribution of the babesiosis and anaplasmosis tick vector, Rhipicephalus (Boophilus) microplus
Rhipicephalus microplus	-50.6401	-26.4479	Climate change implications for the distribution of the babesiosis and anaplasmosis tick vector, Rhipicephalus (Boophilus) microplus
Rhipicephalus microplus	-51.1755	-25.3771	Climate change implications for the distribution of the babesiosis and anaplasmosis tick vector, Rhipicephalus (Boophilus) microplus
Rhipicephalus microplus	-53.436	-24.931	Climate change implications for the distribution of the babesiosis and anaplasmosis tick vector, Rhipicephalus (Boophilus) microplus
Rhipicephalus microplus	-53.198	-25.5853	Climate change implications for the distribution of the babesiosis and anaplasmosis tick vector, Rhipicephalus (Boophilus) microplus
Rhipicephalus microplus	-53.6144	-25.7341	Climate change implications for the distribution of the babesiosis and anaplasmosis tick vector, Rhipicephalus (Boophilus) microplus
Rhipicephalus microplus	-53.317	-26.3884	Climate change implications for the distribution of the babesiosis and anaplasmosis tick vector, Rhipicephalus (Boophilus) microplus
Rhipicephalus microplus	-53.4062	-26.894	Climate change implications for the distribution of the babesiosis and anaplasmosis tick vector, Rhipicephalus (Boophilus) microplus
Rhipicephalus microplus	-52.5437	-26.6561	Climate change implications for the distribution of the babesiosis and anaplasmosis tick vector, Rhipicephalus (Boophilus) microplus
Rhipicephalus microplus	-51.9786	-26.9535	Climate change implications for the distribution of the babesiosis and anaplasmosis tick vector, Rhipicephalus (Boophilus) microplus
Rhipicephalus microplus	-52.2462	-27.3105	Climate change implications for the distribution of the babesiosis and anaplasmosis tick vector, Rhipicephalus (Boophilus) microplus
Rhipicephalus microplus	-51.3837	-27.3997	Climate change implications for the distribution of the babesiosis and anaplasmosis tick vector, Rhipicephalus (Boophilus) microplus
Rhipicephalus microplus	-51.0565	-27.013	Climate change implications for the distribution of the babesiosis and anaplasmosis tick vector, Rhipicephalus (Boophilus) microplus
Rhipicephalus microplus	-50.9375	-26.5966	Climate change implications for the distribution of the babesiosis and anaplasmosis tick vector, Rhipicephalus (Boophilus) microplus
Rhipicephalus microplus	-53.317	-27.5484	Climate change implications for the distribution of the babesiosis and anaplasmosis tick vector, Rhipicephalus (Boophilus) microplus
Rhipicephalus microplus	-54.2688	-27.8161	Climate change implications for the distribution of the babesiosis and anaplasmosis tick vector, Rhipicephalus (Boophilus) microplus
Rhipicephalus microplus	-53.7334	-28.292	Climate change implications for the distribution of the babesiosis and anaplasmosis tick vector, Rhipicephalus (Boophilus) microplus
Rhipicephalus microplus	-53.9416	-28.7381	Climate change implications for the distribution of the babesiosis and anaplasmosis tick vector, Rhipicephalus (Boophilus) microplus
Rhipicephalus microplus	-55.1611	-28.4704	Climate change implications for the distribution of the babesiosis and anaplasmosis tick vector, Rhipicephalus (Boophilus) microplus
Rhipicephalus microplus	-55.8452	-28.6192	Climate change implications for the distribution of the babesiosis and anaplasmosis tick vector, Rhipicephalus (Boophilus) microplus
Rhipicephalus microplus	-56.4103	-29.1545	Climate change implications for the distribution of the babesiosis and anaplasmosis tick vector, Rhipicephalus (Boophilus) microplus
Rhipicephalus microplus	-57.0647	-28.5002	Climate change implications for the distribution of the babesiosis and anaplasmosis tick vector, Rhipicephalus (Boophilus) microplus
Rhipicephalus microplus	-56.7375	-27.2807	Climate change implications for the distribution of the babesiosis and anaplasmosis tick vector, Rhipicephalus (Boophilus) microplus
Rhipicephalus microplus	-56.9754	-26.3587	Climate change implications for the distribution of the babesiosis and anaplasmosis tick vector, Rhipicephalus (Boophilus) microplus
Rhipicephalus microplus	-56.8267	-25.972	Climate change implications for the distribution of the babesiosis and anaplasmosis tick vector, Rhipicephalus (Boophilus) microplus
Rhipicephalus microplus	-56.2616	-25.6746	Climate change implications for the distribution of the babesiosis and anaplasmosis tick vector, Rhipicephalus (Boophilus) microplus
Rhipicephalus microplus	-57.3918	-25.2879	Climate change implications for the distribution of the babesiosis and anaplasmosis tick vector, Rhipicephalus (Boophilus) microplus
Rhipicephalus microplus	-58.0164	-26.1505	Climate change implications for the distribution of the babesiosis and anaplasmosis tick vector, Rhipicephalus (Boophilus) microplus
Rhipicephalus microplus	-58.1652	-27.3997	Climate change implications for the distribution of the babesiosis and anaplasmosis tick vector, Rhipicephalus (Boophilus) microplus
Rhipicephalus microplus	-58.6113	-27.3997	Climate change implications for the distribution of the babesiosis and anaplasmosis tick vector, Rhipicephalus (Boophilus) microplus
Rhipicephalus microplus	-59.2359	-26.4479	Climate change implications for the distribution of the babesiosis and anaplasmosis tick vector, Rhipicephalus (Boophilus) microplus
Rhipicephalus microplus	-59.6226	-25.6151	Climate change implications for the distribution of the babesiosis and anaplasmosis tick vector, Rhipicephalus (Boophilus) microplus
Rhipicephalus microplus	-60.7528	-26.5669	Climate change implications for the distribution of the babesiosis and anaplasmosis tick vector, Rhipicephalus (Boophilus) microplus
Rhipicephalus microplus	-62.359	-27.5187	Climate change implications for the distribution of the babesiosis and anaplasmosis tick vector, Rhipicephalus (Boophilus) microplus
Rhipicephalus microplus	-61.9128	-26.0612	Climate change implications for the distribution of the babesiosis and anaplasmosis tick vector, Rhipicephalus (Boophilus) microplus
Rhipicephalus microplus	-60.3364	-24.812	Climate change implications for the distribution of the babesiosis and anaplasmosis tick vector, Rhipicephalus (Boophilus) microplus
Rhipicephalus microplus	-64.3815	-26.9535	Climate change implications for the distribution of the babesiosis and anaplasmosis tick vector, Rhipicephalus (Boophilus) microplus
Rhipicephalus microplus	-65.3333	-26.9833	Climate change implications for the distribution of the babesiosis and anaplasmosis tick vector, Rhipicephalus (Boophilus) microplus
Rhipicephalus microplus	-65.1846	-26.3587	Climate change implications for the distribution of the babesiosis and anaplasmosis tick vector, Rhipicephalus (Boophilus) microplus
Rhipicephalus microplus	-64.9169	-26.091	Climate change implications for the distribution of the babesiosis and anaplasmosis tick vector, Rhipicephalus (Boophilus) microplus
Rhipicephalus microplus	-65.5117	-25.5556	Climate change implications for the distribution of the babesiosis and anaplasmosis tick vector, Rhipicephalus (Boophilus) microplus
Rhipicephalus microplus	-64.8574	-25.4664	Climate change implications for the distribution of the babesiosis and anaplasmosis tick vector, Rhipicephalus (Boophilus) microplus
Rhipicephalus microplus	-64.7384	-25.1392	Climate change implications for the distribution of the babesiosis and anaplasmosis tick vector, Rhipicephalus (Boophilus) microplus
Rhipicephalus microplus	-64.203	-25.1689	Climate change implications for the distribution of the babesiosis and anaplasmosis tick vector, Rhipicephalus (Boophilus) microplus
Rhipicephalus microplus	-65.3928	-24.8418	Climate change implications for the distribution of the babesiosis and anaplasmosis tick vector, Rhipicephalus (Boophilus) microplus
Rhipicephalus microplus	-64.4707	-24.4254	Climate change implications for the distribution of the babesiosis and anaplasmosis tick vector, Rhipicephalus (Boophilus) microplus
Rhipicephalus microplus	-64.6789	-23.6818	Climate change implications for the distribution of the babesiosis and anaplasmosis tick vector, Rhipicephalus (Boophilus) microplus
Rhipicephalus microplus	-65.6605	-23.1167	Climate change implications for the distribution of the babesiosis and anaplasmosis tick vector, Rhipicephalus (Boophilus) microplus
Rhipicephalus microplus	-63.281	-29.8981	Climate change implications for the distribution of the babesiosis and anaplasmosis tick vector, Rhipicephalus (Boophilus) microplus
Rhipicephalus microplus	-61.3477	-31.1176	Climate change implications for the distribution of the babesiosis and anaplasmosis tick vector, Rhipicephalus (Boophilus) microplus
Rhipicephalus microplus	-60.5446	-31.8314	Climate change implications for the distribution of the babesiosis and anaplasmosis tick vector, Rhipicephalus (Boophilus) microplus
Rhipicephalus microplus	-59.8308	-29.5115	Climate change implications for the distribution of the babesiosis and anaplasmosis tick vector, Rhipicephalus (Boophilus) microplus
Rhipicephalus microplus	-59.5036	-30.7309	Climate change implications for the distribution of the babesiosis and anaplasmosis tick vector, Rhipicephalus (Boophilus) microplus
Rhipicephalus microplus	-57.9272	-29.3033	Climate change implications for the distribution of the babesiosis and anaplasmosis tick vector, Rhipicephalus (Boophilus) microplus
Rhipicephalus microplus	-56.1426	-30.5822	Climate change implications for the distribution of the babesiosis and anaplasmosis tick vector, Rhipicephalus (Boophilus) microplus
Rhipicephalus microplus	-56.7375	-31.2068	Climate change implications for the distribution of the babesiosis and anaplasmosis tick vector, Rhipicephalus (Boophilus) microplus
Rhipicephalus microplus	-57.8677	-32.3668	Climate change implications for the distribution of the babesiosis and anaplasmosis tick vector, Rhipicephalus (Boophilus) microplus
Rhipicephalus microplus	-58.2544	-33.1996	Climate change implications for the distribution of the babesiosis and anaplasmosis tick vector, Rhipicephalus (Boophilus) microplus
Rhipicephalus microplus	-56.5293	-34.4191	Climate change implications for the distribution of the babesiosis and anaplasmosis tick vector, Rhipicephalus (Boophilus) microplus
Rhipicephalus microplus	-55.9047	-34.6868	Climate change implications for the distribution of the babesiosis and anaplasmosis tick vector, Rhipicephalus (Boophilus) microplus
Rhipicephalus microplus	-54.2688	-34.6273	Climate change implications for the distribution of the babesiosis and anaplasmosis tick vector, Rhipicephalus (Boophilus) microplus
Rhipicephalus microplus	-54.1201	-33.1996	Climate change implications for the distribution of the babesiosis and anaplasmosis tick vector, Rhipicephalus (Boophilus) microplus
Rhipicephalus microplus	-52.9601	-33.2889	Climate change implications for the distribution of the babesiosis and anaplasmosis tick vector, Rhipicephalus (Boophilus) microplus
Rhipicephalus microplus	-53.4955	-33.5863	Climate change implications for the distribution of the babesiosis and anaplasmosis tick vector, Rhipicephalus (Boophilus) microplus
Rhipicephalus microplus	-52.4842	-32.6048	Climate change implications for the distribution of the babesiosis and anaplasmosis tick vector, Rhipicephalus (Boophilus) microplus
Rhipicephalus microplus	-53.0791	-32.0099	Climate change implications for the distribution of the babesiosis and anaplasmosis tick vector, Rhipicephalus (Boophilus) microplus
Rhipicephalus microplus	-52.276	-32.0099	Climate change implications for the distribution of the babesiosis and anaplasmosis tick vector, Rhipicephalus (Boophilus) microplus
Rhipicephalus microplus	-52.4247	-31.4745	Climate change implications for the distribution of the babesiosis and anaplasmosis tick vector, Rhipicephalus (Boophilus) microplus
Rhipicephalus microplus	-52.9898	-31.653	Climate change implications for the distribution of the babesiosis and anaplasmosis tick vector, Rhipicephalus (Boophilus) microplus
Rhipicephalus microplus	-53.317	-31.3258	Climate change implications for the distribution of the babesiosis and anaplasmosis tick vector, Rhipicephalus (Boophilus) microplus
Rhipicephalus microplus	-54.1498	-31.5043	Climate change implications for the distribution of the babesiosis and anaplasmosis tick vector, Rhipicephalus (Boophilus) microplus
Rhipicephalus microplus	-55.3693	-31.0284	Climate change implications for the distribution of the babesiosis and anaplasmosis tick vector, Rhipicephalus (Boophilus) microplus
Rhipicephalus microplus	-55.637	-31.5935	Climate change implications for the distribution of the babesiosis and anaplasmosis tick vector, Rhipicephalus (Boophilus) microplus
Rhipicephalus microplus	-54.8042	-30.3145	Climate change implications for the distribution of the babesiosis and anaplasmosis tick vector, Rhipicephalus (Boophilus) microplus
Rhipicephalus microplus	-54.2093	-30.255	Climate change implications for the distribution of the babesiosis and anaplasmosis tick vector, Rhipicephalus (Boophilus) microplus
Rhipicephalus microplus	-53.5549	-30.1956	Climate change implications for the distribution of the babesiosis and anaplasmosis tick vector, Rhipicephalus (Boophilus) microplus
Rhipicephalus microplus	-52.8411	-30.0171	Climate change implications for the distribution of the babesiosis and anaplasmosis tick vector, Rhipicephalus (Boophilus) microplus
Rhipicephalus microplus	-51.9786	-30.2253	Climate change implications for the distribution of the babesiosis and anaplasmosis tick vector, Rhipicephalus (Boophilus) microplus
Rhipicephalus microplus	-51.5621	-30.8202	Climate change implications for the distribution of the babesiosis and anaplasmosis tick vector, Rhipicephalus (Boophilus) microplus
Rhipicephalus microplus	-50.8186	-30.2848	Climate change implications for the distribution of the babesiosis and anaplasmosis tick vector, Rhipicephalus (Boophilus) microplus
Rhipicephalus microplus	-50.4022	-29.9576	Climate change implications for the distribution of the babesiosis and anaplasmosis tick vector, Rhipicephalus (Boophilus) microplus
Rhipicephalus microplus	-51.116	-29.9576	Climate change implications for the distribution of the babesiosis and anaplasmosis tick vector, Rhipicephalus (Boophilus) microplus
Rhipicephalus microplus	-51.5919	-29.5709	Climate change implications for the distribution of the babesiosis and anaplasmosis tick vector, Rhipicephalus (Boophilus) microplus
Rhipicephalus microplus	-52.157	-29.8684	Climate change implications for the distribution of the babesiosis and anaplasmosis tick vector, Rhipicephalus (Boophilus) microplus
Rhipicephalus microplus	-52.9601	-29.4817	Climate change implications for the distribution of the babesiosis and anaplasmosis tick vector, Rhipicephalus (Boophilus) microplus
Rhipicephalus microplus	-53.5252	-29.8684	Climate change implications for the distribution of the babesiosis and anaplasmosis tick vector, Rhipicephalus (Boophilus) microplus
Rhipicephalus microplus	-53.6442	-29.2735	Climate change implications for the distribution of the babesiosis and anaplasmosis tick vector, Rhipicephalus (Boophilus) microplus
Rhipicephalus microplus	-54.1201	-29.6007	Climate change implications for the distribution of the babesiosis and anaplasmosis tick vector, Rhipicephalus (Boophilus) microplus
Rhipicephalus microplus	-54.0903	-29.1545	Climate change implications for the distribution of the babesiosis and anaplasmosis tick vector, Rhipicephalus (Boophilus) microplus
Rhipicephalus microplus	-51.7406	-28.8274	Climate change implications for the distribution of the babesiosis and anaplasmosis tick vector, Rhipicephalus (Boophilus) microplus
Rhipicephalus microplus	-51.7703	-28.4407	Climate change implications for the distribution of the babesiosis and anaplasmosis tick vector, Rhipicephalus (Boophilus) microplus
Rhipicephalus microplus	-49.8965	-27.8756	Climate change implications for the distribution of the babesiosis and anaplasmosis tick vector, Rhipicephalus (Boophilus) microplus
Rhipicephalus microplus	-50.1047	-27.4294	Climate change implications for the distribution of the babesiosis and anaplasmosis tick vector, Rhipicephalus (Boophilus) microplus
Rhipicephalus microplus	-50.4022	-28.0838	Climate change implications for the distribution of the babesiosis and anaplasmosis tick vector, Rhipicephalus (Boophilus) microplus
Rhipicephalus microplus	-50.4022	-27.3997	Climate change implications for the distribution of the babesiosis and anaplasmosis tick vector, Rhipicephalus (Boophilus) microplus
Rhipicephalus microplus	-50.1642	-27.7269	Climate change implications for the distribution of the babesiosis and anaplasmosis tick vector, Rhipicephalus (Boophilus) microplus
Rhipicephalus microplus	-48.3796	-27.5187	Climate change implications for the distribution of the babesiosis and anaplasmosis tick vector, Rhipicephalus (Boophilus) microplus
Rhipicephalus microplus	-49.1232	-28.5597	Climate change implications for the distribution of the babesiosis and anaplasmosis tick vector, Rhipicephalus (Boophilus) microplus
Rhipicephalus microplus	101.891	30.8787	Detection of Theileria spp. in ticks, sheep keds (Melophagus ovinus), and livestock in the eastern Tibetan Plateau, China
Rhipicephalus microplus	100.677	31.39	Detection of Theileria spp. in ticks, sheep keds (Melophagus ovinus), and livestock in the eastern Tibetan Plateau, China
Rhipicephalus microplus	100.979	32.2654	Detection of Theileria spp. in ticks, sheep keds (Melophagus ovinus), and livestock in the eastern Tibetan Plateau, China
Rhipicephalus microplus	-74.1548	10.5136	Molecular detection of pathogens in ticks associated with domestic animals from the Colombian Caribbean region
Rhipicephalus microplus	-74.1148	11.1437	Molecular detection of pathogens in ticks associated with domestic animals from the Colombian Caribbean region
Rhipicephalus microplus	-74.126	11.2281	Molecular detection of pathogens in ticks associated with domestic animals from the Colombian Caribbean region
Rhipicephalus microplus	-73.8306	11.2476	Molecular detection of pathogens in ticks associated with domestic animals from the Colombian Caribbean region
Rhipicephalus microplus	-73.6913	11.2788	Molecular detection of pathogens in ticks associated with domestic animals from the Colombian Caribbean region
Rhipicephalus microplus	39.3814	-4.64408	Molecular evidence confirms occurrence of Rhipicephalus microplus Clade A in Kenya and sub-Saharan Africa
Rhipicephalus microplus	39.3666	-4.55	Molecular evidence confirms occurrence of Rhipicephalus microplus Clade A in Kenya and sub-Saharan Africa
Rhipicephalus microplus	39.5666	-4.1666	Molecular evidence confirms occurrence of Rhipicephalus microplus Clade A in Kenya and sub-Saharan Africa
Rhipicephalus microplus	-5.42922	9.32634	[Ticks of Cattle (Bos taurus and Bos indicus) and Grasscutters (Thryonomys swinderianus) in Savannas District of Côte-d'Ivoire]
Rhipicephalus microplus	-5.1976	9.594	[Ticks of Cattle (Bos taurus and Bos indicus) and Grasscutters (Thryonomys swinderianus) in Savannas District of Côte-d'Ivoire]
Rhipicephalus microplus	-88.0667	21.15	Ticks infesting dogs in rural communities of Yucatan, Mexico and molecular diagnosis of rickettsial infection
Rhipicephalus microplus	-88.9331	21.2072	Ticks infesting dogs in rural communities of Yucatan, Mexico and molecular diagnosis of rickettsial infection
Rhipicephalus microplus	-88.4167	21.3683	Ticks infesting dogs in rural communities of Yucatan, Mexico and molecular diagnosis of rickettsial infection
Rhipicephalus microplus	-48.2768	-18.9188	Detection and molecular characterization of Mogiana tick virus (MGTV) in Rhipicephalus microplus collected from cattle in a savannah area, Uberlândia, Brazil
Rhipicephalus microplus	115.388	25.1392	Preliminary investigation of ixodid ticks in Jiangxi Province of Eastern China
Rhipicephalus microplus	115.381	27.742	Preliminary investigation of ixodid ticks in Jiangxi Province of Eastern China
Rhipicephalus microplus	114.411	27.817	Preliminary investigation of ixodid ticks in Jiangxi Province of Eastern China
Rhipicephalus microplus	115.854	28.6875	Preliminary investigation of ixodid ticks in Jiangxi Province of Eastern China
Rhipicephalus microplus	26.8167	-33.5	In search of the Rhipicephalus (Boophilus) microplus in the western-central regions of the Eastern Cape Province, South Africa
Rhipicephalus microplus	26.3	-32.7	In search of the Rhipicephalus (Boophilus) microplus in the western-central regions of the Eastern Cape Province, South Africa
Rhipicephalus microplus	108.817	34.05	Molecular detection of spotted fever group rickettsiae in hard ticks, northern China
Rhipicephalus microplus	-43.2658	-21.5878	Entomopathogenic nematodes in pharmaceutical formulations for Rhipicephalus microplus (Acari: Ixodidae) control: In vitro evaluation of compatibility, thermotolerance, and efficiency
Rhipicephalus microplus	-53.0056	-29.8983	First molecular detection of Mycoplasma ovis (Hemotropic mycoplasmas) from Sheep in Brazil
Rhipicephalus microplus	109.345	34.5104	GroEL gene typing and genetic diversity of Anaplasma bovis in ticks in Shaanxi, China
Rhipicephalus microplus	109.487	34.1392	GroEL gene typing and genetic diversity of Anaplasma bovis in ticks in Shaanxi, China
Rhipicephalus microplus	108.802	34.1106	GroEL gene typing and genetic diversity of Anaplasma bovis in ticks in Shaanxi, China
Rhipicephalus microplus	108.202	33.9107	GroEL gene typing and genetic diversity of Anaplasma bovis in ticks in Shaanxi, China
Rhipicephalus microplus	108.531	33.1826	GroEL gene typing and genetic diversity of Anaplasma bovis in ticks in Shaanxi, China
Rhipicephalus microplus	109.602	32.84	GroEL gene typing and genetic diversity of Anaplasma bovis in ticks in Shaanxi, China
Rhipicephalus microplus	108.988	32.84	GroEL gene typing and genetic diversity of Anaplasma bovis in ticks in Shaanxi, China
Rhipicephalus microplus	108.702	32.5259	GroEL gene typing and genetic diversity of Anaplasma bovis in ticks in Shaanxi, China
Rhipicephalus microplus	109.259	32.4973	GroEL gene typing and genetic diversity of Anaplasma bovis in ticks in Shaanxi, China
Rhipicephalus microplus	76.33	11.627	Distribution and prevalence of ticks on livestock population in endemic area of Kyasanur forest disease in Western Ghats of Kerala, South India
Rhipicephalus microplus	76.3598	11.6845	Distribution and prevalence of ticks on livestock population in endemic area of Kyasanur forest disease in Western Ghats of Kerala, South India
Rhipicephalus microplus	76.3439	11.6911	Distribution and prevalence of ticks on livestock population in endemic area of Kyasanur forest disease in Western Ghats of Kerala, South India
Rhipicephalus microplus	76.0799	11.7911	Distribution and prevalence of ticks on livestock population in endemic area of Kyasanur forest disease in Western Ghats of Kerala, South India
Rhipicephalus microplus	-39.0775	-14.692	Serologic and molecular survey of Rickettsia spp. in dogs, horses and ticks from the Atlantic rainforest of the state of Bahia, Brazil
Rhipicephalus microplus	-41.2181	-6.3307	Serologic and molecular survey of Rickettsia spp. in dogs, horses and ticks from the Atlantic rainforest of the state of Bahia, Brazil
Rhipicephalus microplus	102.1	3.83333	Francisella spp. detected in Dermacentor ticks in Malaysian forest reserve areas
Rhipicephalus microplus	102.733	5.46667	Francisella spp. detected in Dermacentor ticks in Malaysian forest reserve areas
Rhipicephalus microplus	-54.9583	-34.9087	Rhipicephalus microplus, babesiosis and anaplasmosis in Uruguay: current situation and control or elimination programs on farms
Rhipicephalus microplus	-54.3366	-34.481	Rhipicephalus microplus, babesiosis and anaplasmosis in Uruguay: current situation and control or elimination programs on farms
Rhipicephalus microplus	-54.9992	-33.9972	Rhipicephalus microplus, babesiosis and anaplasmosis in Uruguay: current situation and control or elimination programs on farms
Rhipicephalus microplus	-54.3863	-33.2316	Rhipicephalus microplus, babesiosis and anaplasmosis in Uruguay: current situation and control or elimination programs on farms
Rhipicephalus microplus	-54.3333	-32.3333	Rhipicephalus microplus, babesiosis and anaplasmosis in Uruguay: current situation and control or elimination programs on farms
Rhipicephalus microplus	-58.0892	-32.3217	Rhipicephalus microplus, babesiosis and anaplasmosis in Uruguay: current situation and control or elimination programs on farms
Rhipicephalus microplus	-56.4638	-30.3984	Rhipicephalus microplus, babesiosis and anaplasmosis in Uruguay: current situation and control or elimination programs on farms
Rhipicephalus microplus	-52.54	-20.7733	Economic performance evaluation of Brangus and Nellore cattle breed naturally infested with Rhipicephalus microplus in an extensive production system in Central-West Brazil
Rhipicephalus microplus	71.5249	34.7865	Genetic diversity, piroplasms and trypanosomes in Rhipicephalus microplus and Hyalomma anatolicum collected from cattle in northern Pakistan
Rhipicephalus microplus	13.9037	9.98165	A comprehensive survey of the prevalence and spatial distribution of ticks infesting cattle in different agro-ecological zones of Cameroon
Rhipicephalus microplus	14.0108	9.83889	A comprehensive survey of the prevalence and spatial distribution of ticks infesting cattle in different agro-ecological zones of Cameroon
Rhipicephalus microplus	14.0067	9.73928	A comprehensive survey of the prevalence and spatial distribution of ticks infesting cattle in different agro-ecological zones of Cameroon
Rhipicephalus microplus	13.8085	9.78535	A comprehensive survey of the prevalence and spatial distribution of ticks infesting cattle in different agro-ecological zones of Cameroon
Rhipicephalus microplus	13.5646	9.48791	A comprehensive survey of the prevalence and spatial distribution of ticks infesting cattle in different agro-ecological zones of Cameroon
Rhipicephalus microplus	13.7966	9.27376	A comprehensive survey of the prevalence and spatial distribution of ticks infesting cattle in different agro-ecological zones of Cameroon
Rhipicephalus microplus	13.3386	9.36894	A comprehensive survey of the prevalence and spatial distribution of ticks infesting cattle in different agro-ecological zones of Cameroon
Rhipicephalus microplus	13.5289	8.97038	A comprehensive survey of the prevalence and spatial distribution of ticks infesting cattle in different agro-ecological zones of Cameroon
Rhipicephalus microplus	13.6082	7.57364	A comprehensive survey of the prevalence and spatial distribution of ticks infesting cattle in different agro-ecological zones of Cameroon
Rhipicephalus microplus	13.5154	7.38804	A comprehensive survey of the prevalence and spatial distribution of ticks infesting cattle in different agro-ecological zones of Cameroon
Rhipicephalus microplus	12.6802	7.33093	A comprehensive survey of the prevalence and spatial distribution of ticks infesting cattle in different agro-ecological zones of Cameroon
Rhipicephalus microplus	11.8165	6.74559	A comprehensive survey of the prevalence and spatial distribution of ticks infesting cattle in different agro-ecological zones of Cameroon
Rhipicephalus microplus	11.7094	6.88835	A comprehensive survey of the prevalence and spatial distribution of ticks infesting cattle in different agro-ecological zones of Cameroon
Rhipicephalus microplus	14.3934	6.4886	A comprehensive survey of the prevalence and spatial distribution of ticks infesting cattle in different agro-ecological zones of Cameroon
Rhipicephalus microplus	14.2792	6.62423	A comprehensive survey of the prevalence and spatial distribution of ticks infesting cattle in different agro-ecological zones of Cameroon
Rhipicephalus microplus	13.9295	6.46719	A comprehensive survey of the prevalence and spatial distribution of ticks infesting cattle in different agro-ecological zones of Cameroon
Rhipicephalus microplus	13.2799	6.46719	A comprehensive survey of the prevalence and spatial distribution of ticks infesting cattle in different agro-ecological zones of Cameroon
Rhipicephalus microplus	12.5446	6.28159	A comprehensive survey of the prevalence and spatial distribution of ticks infesting cattle in different agro-ecological zones of Cameroon
Rhipicephalus microplus	14.5454	5.90757	A comprehensive survey of the prevalence and spatial distribution of ticks infesting cattle in different agro-ecological zones of Cameroon
Rhipicephalus microplus	14.4657	5.92067	A comprehensive survey of the prevalence and spatial distribution of ticks infesting cattle in different agro-ecological zones of Cameroon
Rhipicephalus microplus	14.624	5.75831	A comprehensive survey of the prevalence and spatial distribution of ticks infesting cattle in different agro-ecological zones of Cameroon
Rhipicephalus microplus	14.472	5.73907	A comprehensive survey of the prevalence and spatial distribution of ticks infesting cattle in different agro-ecological zones of Cameroon
Rhipicephalus microplus	14.1365	5.70338	A comprehensive survey of the prevalence and spatial distribution of ticks infesting cattle in different agro-ecological zones of Cameroon
Rhipicephalus microplus	14.1436	5.49637	A comprehensive survey of the prevalence and spatial distribution of ticks infesting cattle in different agro-ecological zones of Cameroon
Rhipicephalus microplus	12.804	5.01667	A comprehensive survey of the prevalence and spatial distribution of ticks infesting cattle in different agro-ecological zones of Cameroon
Rhipicephalus microplus	12.8135	4.84535	A comprehensive survey of the prevalence and spatial distribution of ticks infesting cattle in different agro-ecological zones of Cameroon
Rhipicephalus microplus	12.804	4.65499	A comprehensive survey of the prevalence and spatial distribution of ticks infesting cattle in different agro-ecological zones of Cameroon
Rhipicephalus microplus	12.8516	4.50271	A comprehensive survey of the prevalence and spatial distribution of ticks infesting cattle in different agro-ecological zones of Cameroon
Rhipicephalus microplus	12.3852	4.5503	A comprehensive survey of the prevalence and spatial distribution of ticks infesting cattle in different agro-ecological zones of Cameroon
Rhipicephalus microplus	12.2805	4.69306	A comprehensive survey of the prevalence and spatial distribution of ticks infesting cattle in different agro-ecological zones of Cameroon
Rhipicephalus microplus	12.29	4.2838	A comprehensive survey of the prevalence and spatial distribution of ticks infesting cattle in different agro-ecological zones of Cameroon
Rhipicephalus microplus	12.1282	4.23621	A comprehensive survey of the prevalence and spatial distribution of ticks infesting cattle in different agro-ecological zones of Cameroon
Rhipicephalus microplus	12.0045	4.26476	A comprehensive survey of the prevalence and spatial distribution of ticks infesting cattle in different agro-ecological zones of Cameroon
Rhipicephalus microplus	12.0045	4.40753	A comprehensive survey of the prevalence and spatial distribution of ticks infesting cattle in different agro-ecological zones of Cameroon
Rhipicephalus microplus	11.0717	3.07503	A comprehensive survey of the prevalence and spatial distribution of ticks infesting cattle in different agro-ecological zones of Cameroon
Rhipicephalus microplus	9.37374	4.46463	A comprehensive survey of the prevalence and spatial distribution of ticks infesting cattle in different agro-ecological zones of Cameroon
Rhipicephalus microplus	10.8014	5.85424	A comprehensive survey of the prevalence and spatial distribution of ticks infesting cattle in different agro-ecological zones of Cameroon
Rhipicephalus microplus	10.8014	5.70195	A comprehensive survey of the prevalence and spatial distribution of ticks infesting cattle in different agro-ecological zones of Cameroon
Rhipicephalus microplus	10.335	5.53063	A comprehensive survey of the prevalence and spatial distribution of ticks infesting cattle in different agro-ecological zones of Cameroon
Rhipicephalus microplus	10.4397	5.74954	A comprehensive survey of the prevalence and spatial distribution of ticks infesting cattle in different agro-ecological zones of Cameroon
Rhipicephalus microplus	10.3921	5.92086	A comprehensive survey of the prevalence and spatial distribution of ticks infesting cattle in different agro-ecological zones of Cameroon
Rhipicephalus microplus	10.0685	5.9399	A comprehensive survey of the prevalence and spatial distribution of ticks infesting cattle in different agro-ecological zones of Cameroon
Rhipicephalus microplus	9.87818	5.52112	A comprehensive survey of the prevalence and spatial distribution of ticks infesting cattle in different agro-ecological zones of Cameroon
Rhipicephalus microplus	9.42133	5.69244	A comprehensive survey of the prevalence and spatial distribution of ticks infesting cattle in different agro-ecological zones of Cameroon
Rhipicephalus microplus	9.28808	5.81617	A comprehensive survey of the prevalence and spatial distribution of ticks infesting cattle in different agro-ecological zones of Cameroon
Rhipicephalus microplus	-61.5639	16.2501	Insights into the Host Range, Genetic Diversity, and Geographical Distribution of Jingmenviruses
Rhipicephalus microplus	90.2678	24.6342	Molecular identification of tick-borne pathogens infecting cattle in Mymensingh district of Bangladesh reveals emerging species of Anaplasma and Babesia
Rhipicephalus microplus	1.781	6.5681	Prevalence, risk factors, and genetic diversity of veterinary important tick-borne pathogens in cattle from Rhipicephalus microplus-invaded and non-invaded areas of Benin
Rhipicephalus microplus	2.36	8.53	Prevalence, risk factors, and genetic diversity of veterinary important tick-borne pathogens in cattle from Rhipicephalus microplus-invaded and non-invaded areas of Benin
Rhipicephalus microplus	-42.1031	-22.3089	First report of the effect of Ocotea elegans essential oil on Rhipicephalus (Boophilus) microplus
Rhipicephalus microplus	-54.521	-30.291	Morphological and phylogenetic analyses of Rhipicephalus microplus ticks from Bangladesh, Pakistan and Myanmar
Rhipicephalus microplus	95.26	18.833	Morphological and phylogenetic analyses of Rhipicephalus microplus ticks from Bangladesh, Pakistan and Myanmar
Rhipicephalus microplus	96.078	19.763	Morphological and phylogenetic analyses of Rhipicephalus microplus ticks from Bangladesh, Pakistan and Myanmar
Rhipicephalus microplus	90.568	24.477	Morphological and phylogenetic analyses of Rhipicephalus microplus ticks from Bangladesh, Pakistan and Myanmar
Rhipicephalus microplus	90.564	24.523	Morphological and phylogenetic analyses of Rhipicephalus microplus ticks from Bangladesh, Pakistan and Myanmar
Rhipicephalus microplus	90.383	24.64	Morphological and phylogenetic analyses of Rhipicephalus microplus ticks from Bangladesh, Pakistan and Myanmar
Rhipicephalus microplus	90.212	24.65	Morphological and phylogenetic analyses of Rhipicephalus microplus ticks from Bangladesh, Pakistan and Myanmar
Rhipicephalus microplus	90.577	24.786	Morphological and phylogenetic analyses of Rhipicephalus microplus ticks from Bangladesh, Pakistan and Myanmar
Rhipicephalus microplus	90.325	24.825	Morphological and phylogenetic analyses of Rhipicephalus microplus ticks from Bangladesh, Pakistan and Myanmar
Rhipicephalus microplus	90.367	25.071	Morphological and phylogenetic analyses of Rhipicephalus microplus ticks from Bangladesh, Pakistan and Myanmar
Rhipicephalus microplus	90.501	25.126	Morphological and phylogenetic analyses of Rhipicephalus microplus ticks from Bangladesh, Pakistan and Myanmar
Rhipicephalus microplus	74.016	31.248	Morphological and phylogenetic analyses of Rhipicephalus microplus ticks from Bangladesh, Pakistan and Myanmar
Rhipicephalus microplus	74.126	32.159	Morphological and phylogenetic analyses of Rhipicephalus microplus ticks from Bangladesh, Pakistan and Myanmar
Rhipicephalus microplus	74.162	32.166	Morphological and phylogenetic analyses of Rhipicephalus microplus ticks from Bangladesh, Pakistan and Myanmar
Rhipicephalus microplus	72.362	33.755	Morphological and phylogenetic analyses of Rhipicephalus microplus ticks from Bangladesh, Pakistan and Myanmar
Rhipicephalus microplus	-61.9517	-10.8853	Wildlife species, Ixodid fauna and new host records for ticks in an Amazon forest area, Rondônia, Brazil
Rhipicephalus microplus	-97.4833	25.9	TICK VECTOR AND DISEASE PATHOGEN SURVEILLANCE OF NILGAI ANTELOPE ( BOSELAPHUS TRAGOCAMELUS) IN SOUTHEASTERN TEXAS, USA
Rhipicephalus microplus	-97.7667	28.4333	TICK VECTOR AND DISEASE PATHOGEN SURVEILLANCE OF NILGAI ANTELOPE ( BOSELAPHUS TRAGOCAMELUS) IN SOUTHEASTERN TEXAS, USA
Rhipicephalus microplus	-55.3281	-3.6029	Prevalence and risk factors associated with ectoparasite infestation of buffaloes in an Amazonian ecosystem
Rhipicephalus microplus	-54.9374	-2.6361	Prevalence and risk factors associated with ectoparasite infestation of buffaloes in an Amazonian ecosystem
Rhipicephalus microplus	-54.6996	-2.4385	Prevalence and risk factors associated with ectoparasite infestation of buffaloes in an Amazonian ecosystem
Rhipicephalus microplus	-56.0274	-2.3307	Prevalence and risk factors associated with ectoparasite infestation of buffaloes in an Amazonian ecosystem
Rhipicephalus microplus	-69.108	-12.2846	Molecular identification of Bartonella bacilliformis in ticks collected from two species of wild mammals in Madre de Dios: Peru
Rhipicephalus microplus	98.4652	24.682	High genetic diversity in hard ticks from a China-Myanmar border county
Rhipicephalus microplus	98.724	24.9329	High genetic diversity in hard ticks from a China-Myanmar border county
Rhipicephalus microplus	98.5773	24.972	High genetic diversity in hard ticks from a China-Myanmar border county
Rhipicephalus microplus	98.4655	25.0224	High genetic diversity in hard ticks from a China-Myanmar border county
Rhipicephalus microplus	98.4496	25.1297	High genetic diversity in hard ticks from a China-Myanmar border county
Rhipicephalus microplus	98.4076	25.1342	High genetic diversity in hard ticks from a China-Myanmar border county
Rhipicephalus microplus	98.2221	25.1486	High genetic diversity in hard ticks from a China-Myanmar border county
Rhipicephalus microplus	98.6078	25.2333	High genetic diversity in hard ticks from a China-Myanmar border county
Rhipicephalus microplus	98.4635	25.2814	High genetic diversity in hard ticks from a China-Myanmar border county
Rhipicephalus microplus	98.4994	25.2931	High genetic diversity in hard ticks from a China-Myanmar border county
Rhipicephalus microplus	98.2801	25.4038	High genetic diversity in hard ticks from a China-Myanmar border county
Rhipicephalus microplus	98.5445	25.4882	High genetic diversity in hard ticks from a China-Myanmar border county
Rhipicephalus microplus	98.3669	25.5415	High genetic diversity in hard ticks from a China-Myanmar border county
Rhipicephalus microplus	98.7162	25.5827	High genetic diversity in hard ticks from a China-Myanmar border county
Rhipicephalus microplus	98.5401	25.7157	High genetic diversity in hard ticks from a China-Myanmar border county
Rhipicephalus microplus	114.325	27.5914	Tick-Borne Pathogens in Ixodid Ticks from Poyang Lake Region, Southeastern China
Rhipicephalus microplus	115.379	27.7327	Tick-Borne Pathogens in Ixodid Ticks from Poyang Lake Region, Southeastern China
Rhipicephalus microplus	115.542	28.6173	Tick-Borne Pathogens in Ixodid Ticks from Poyang Lake Region, Southeastern China
Rhipicephalus microplus	115.913	28.6389	Tick-Borne Pathogens in Ixodid Ticks from Poyang Lake Region, Southeastern China
Rhipicephalus microplus	116.973	28.6899	Tick-Borne Pathogens in Ixodid Ticks from Poyang Lake Region, Southeastern China
Rhipicephalus microplus	115.759	28.84	Tick-Borne Pathogens in Ixodid Ticks from Poyang Lake Region, Southeastern China
Rhipicephalus microplus	115.915	28.98	Tick-Borne Pathogens in Ixodid Ticks from Poyang Lake Region, Southeastern China
Rhipicephalus microplus	116.673	29	Tick-Borne Pathogens in Ixodid Ticks from Poyang Lake Region, Southeastern China
Rhipicephalus microplus	116.195	29.2542	Tick-Borne Pathogens in Ixodid Ticks from Poyang Lake Region, Southeastern China
Rhipicephalus microplus	115.099	29.2574	Tick-Borne Pathogens in Ixodid Ticks from Poyang Lake Region, Southeastern China
Rhipicephalus microplus	117.758	29.2709	Tick-Borne Pathogens in Ixodid Ticks from Poyang Lake Region, Southeastern China
Rhipicephalus microplus	116.233	29.7469	Tick-Borne Pathogens in Ixodid Ticks from Poyang Lake Region, Southeastern China
Rhipicephalus microplus	-65.2333	-27.1833	Population dynamics of the cattle tick Rhipicephalus (Boophilus) microplus in a subtropical subhumid region of Argentina for use in the design of control strategies
Rhipicephalus microplus	30.5074	-16.5274	Shifts in the distribution of ixodid ticks parasitizing cattle in Zimbabwe
Rhipicephalus microplus	31.321	-16.4877	Shifts in the distribution of ixodid ticks parasitizing cattle in Zimbabwe
Rhipicephalus microplus	31.4334	-16.5009	Shifts in the distribution of ixodid ticks parasitizing cattle in Zimbabwe
Rhipicephalus microplus	31.5459	-16.5274	Shifts in the distribution of ixodid ticks parasitizing cattle in Zimbabwe
Rhipicephalus microplus	31.6319	-16.5803	Shifts in the distribution of ixodid ticks parasitizing cattle in Zimbabwe
Rhipicephalus microplus	31.526	-16.6266	Shifts in the distribution of ixodid ticks parasitizing cattle in Zimbabwe
Rhipicephalus microplus	31.0755	-16.9803	Shifts in the distribution of ixodid ticks parasitizing cattle in Zimbabwe
Rhipicephalus microplus	31.1581	-17.0484	Shifts in the distribution of ixodid ticks parasitizing cattle in Zimbabwe
Rhipicephalus microplus	31.0463	-17.1213	Shifts in the distribution of ixodid ticks parasitizing cattle in Zimbabwe
Rhipicephalus microplus	31.1046	-17.1553	Shifts in the distribution of ixodid ticks parasitizing cattle in Zimbabwe
Rhipicephalus microplus	31.09	-17.2185	Shifts in the distribution of ixodid ticks parasitizing cattle in Zimbabwe
Rhipicephalus microplus	31.0366	-17.1699	Shifts in the distribution of ixodid ticks parasitizing cattle in Zimbabwe
Rhipicephalus microplus	30.9831	-17.1991	Shifts in the distribution of ixodid ticks parasitizing cattle in Zimbabwe
Rhipicephalus microplus	30.8226	-17.4422	Shifts in the distribution of ixodid ticks parasitizing cattle in Zimbabwe
Rhipicephalus microplus	31.4985	-17.5394	Shifts in the distribution of ixodid ticks parasitizing cattle in Zimbabwe
Rhipicephalus microplus	31.4887	-18.4195	Shifts in the distribution of ixodid ticks parasitizing cattle in Zimbabwe
Rhipicephalus microplus	32.807	-16.9954	Shifts in the distribution of ixodid ticks parasitizing cattle in Zimbabwe
Rhipicephalus microplus	32.9141	-17.2988	Shifts in the distribution of ixodid ticks parasitizing cattle in Zimbabwe
Rhipicephalus microplus	32.7392	-17.1774	Shifts in the distribution of ixodid ticks parasitizing cattle in Zimbabwe
Rhipicephalus microplus	32.7535	-17.4522	Shifts in the distribution of ixodid ticks parasitizing cattle in Zimbabwe
Rhipicephalus microplus	32.782	-17.5843	Shifts in the distribution of ixodid ticks parasitizing cattle in Zimbabwe
Rhipicephalus microplus	32.5393	-17.7735	Shifts in the distribution of ixodid ticks parasitizing cattle in Zimbabwe
Rhipicephalus microplus	32.5929	-17.8734	Shifts in the distribution of ixodid ticks parasitizing cattle in Zimbabwe
Rhipicephalus microplus	32.2966	-17.9198	Shifts in the distribution of ixodid ticks parasitizing cattle in Zimbabwe
Rhipicephalus microplus	32.161	-17.8734	Shifts in the distribution of ixodid ticks parasitizing cattle in Zimbabwe
Rhipicephalus microplus	32.6785	-17.9412	Shifts in the distribution of ixodid ticks parasitizing cattle in Zimbabwe
Rhipicephalus microplus	32.832	-17.9055	Shifts in the distribution of ixodid ticks parasitizing cattle in Zimbabwe
Rhipicephalus microplus	32.9274	-17.9729	Shifts in the distribution of ixodid ticks parasitizing cattle in Zimbabwe
Rhipicephalus microplus	32.9371	-18.0471	Shifts in the distribution of ixodid ticks parasitizing cattle in Zimbabwe
Rhipicephalus microplus	32.8499	-18.4837	Shifts in the distribution of ixodid ticks parasitizing cattle in Zimbabwe
Rhipicephalus microplus	32.8707	-18.5358	Shifts in the distribution of ixodid ticks parasitizing cattle in Zimbabwe
Rhipicephalus microplus	32.8463	-18.6122	Shifts in the distribution of ixodid ticks parasitizing cattle in Zimbabwe
Rhipicephalus microplus	32.7892	-18.6087	Shifts in the distribution of ixodid ticks parasitizing cattle in Zimbabwe
Rhipicephalus microplus	32.7392	-18.5623	Shifts in the distribution of ixodid ticks parasitizing cattle in Zimbabwe
Rhipicephalus microplus	32.6179	-18.6015	Shifts in the distribution of ixodid ticks parasitizing cattle in Zimbabwe
Rhipicephalus microplus	32.6678	-18.6444	Shifts in the distribution of ixodid ticks parasitizing cattle in Zimbabwe
Rhipicephalus microplus	32.5857	-18.6622	Shifts in the distribution of ixodid ticks parasitizing cattle in Zimbabwe
Rhipicephalus microplus	32.5857	-18.7372	Shifts in the distribution of ixodid ticks parasitizing cattle in Zimbabwe
Rhipicephalus microplus	32.6286	-18.7871	Shifts in the distribution of ixodid ticks parasitizing cattle in Zimbabwe
Rhipicephalus microplus	32.5358	-18.8014	Shifts in the distribution of ixodid ticks parasitizing cattle in Zimbabwe
Rhipicephalus microplus	32.3823	-18.8371	Shifts in the distribution of ixodid ticks parasitizing cattle in Zimbabwe
Rhipicephalus microplus	32.5929	-18.0983	Shifts in the distribution of ixodid ticks parasitizing cattle in Zimbabwe
Rhipicephalus microplus	32.4898	-19.0429	Shifts in the distribution of ixodid ticks parasitizing cattle in Zimbabwe
Rhipicephalus microplus	32.186	-19.0484	Shifts in the distribution of ixodid ticks parasitizing cattle in Zimbabwe
Rhipicephalus microplus	31.7552	-19.0981	Shifts in the distribution of ixodid ticks parasitizing cattle in Zimbabwe
Rhipicephalus microplus	31.827	-19.2086	Shifts in the distribution of ixodid ticks parasitizing cattle in Zimbabwe
Rhipicephalus microplus	31.6282	-19.1312	Shifts in the distribution of ixodid ticks parasitizing cattle in Zimbabwe
Rhipicephalus microplus	31.6282	-19.2086	Shifts in the distribution of ixodid ticks parasitizing cattle in Zimbabwe
Rhipicephalus microplus	31.6944	-19.2638	Shifts in the distribution of ixodid ticks parasitizing cattle in Zimbabwe
Rhipicephalus microplus	31.4293	-19.1589	Shifts in the distribution of ixodid ticks parasitizing cattle in Zimbabwe
Rhipicephalus microplus	31.3906	-19.2251	Shifts in the distribution of ixodid ticks parasitizing cattle in Zimbabwe
Rhipicephalus microplus	31.4901	-19.3853	Shifts in the distribution of ixodid ticks parasitizing cattle in Zimbabwe
Rhipicephalus microplus	32.4898	-19.6118	Shifts in the distribution of ixodid ticks parasitizing cattle in Zimbabwe
Rhipicephalus microplus	32.7053	-19.9045	Shifts in the distribution of ixodid ticks parasitizing cattle in Zimbabwe
Rhipicephalus microplus	32.8268	-19.9211	Shifts in the distribution of ixodid ticks parasitizing cattle in Zimbabwe
Rhipicephalus microplus	32.7826	-20.0923	Shifts in the distribution of ixodid ticks parasitizing cattle in Zimbabwe
Rhipicephalus microplus	32.8102	-20.1476	Shifts in the distribution of ixodid ticks parasitizing cattle in Zimbabwe
Rhipicephalus microplus	32.7992	-20.2249	Shifts in the distribution of ixodid ticks parasitizing cattle in Zimbabwe
Rhipicephalus microplus	32.3462	-20.0481	Shifts in the distribution of ixodid ticks parasitizing cattle in Zimbabwe
Rhipicephalus microplus	32.4125	-20.0647	Shifts in the distribution of ixodid ticks parasitizing cattle in Zimbabwe
Rhipicephalus microplus	32.3794	-20.2525	Shifts in the distribution of ixodid ticks parasitizing cattle in Zimbabwe
Rhipicephalus microplus	32.5009	-20.4569	Shifts in the distribution of ixodid ticks parasitizing cattle in Zimbabwe
Rhipicephalus microplus	32.1087	-20.4624	Shifts in the distribution of ixodid ticks parasitizing cattle in Zimbabwe
Rhipicephalus microplus	32.0148	-20.4845	Shifts in the distribution of ixodid ticks parasitizing cattle in Zimbabwe
Rhipicephalus microplus	31.6944	-20.3078	Shifts in the distribution of ixodid ticks parasitizing cattle in Zimbabwe
Rhipicephalus microplus	31.2857	-20.4237	Shifts in the distribution of ixodid ticks parasitizing cattle in Zimbabwe
Rhipicephalus microplus	31.6226	-20.004	Shifts in the distribution of ixodid ticks parasitizing cattle in Zimbabwe
Rhipicephalus microplus	31.468	-19.9984	Shifts in the distribution of ixodid ticks parasitizing cattle in Zimbabwe
Rhipicephalus microplus	31.7883	-19.9763	Shifts in the distribution of ixodid ticks parasitizing cattle in Zimbabwe
Rhipicephalus microplus	32.3407	-20.9374	Shifts in the distribution of ixodid ticks parasitizing cattle in Zimbabwe
Rhipicephalus microplus	32.2137	-20.8049	Shifts in the distribution of ixodid ticks parasitizing cattle in Zimbabwe
Rhipicephalus microplus	32.2302	-20.7054	Shifts in the distribution of ixodid ticks parasitizing cattle in Zimbabwe
Rhipicephalus microplus	31.8546	-20.7441	Shifts in the distribution of ixodid ticks parasitizing cattle in Zimbabwe
Rhipicephalus microplus	32.4085	-21.2903	Shifts in the distribution of ixodid ticks parasitizing cattle in Zimbabwe
Rhipicephalus microplus	31.1526	-22.3164	Shifts in the distribution of ixodid ticks parasitizing cattle in Zimbabwe
Rhipicephalus microplus	28.7786	-17.9547	Shifts in the distribution of ixodid ticks parasitizing cattle in Zimbabwe
Rhipicephalus microplus	28.5502	-17.9643	Shifts in the distribution of ixodid ticks parasitizing cattle in Zimbabwe
Rhipicephalus microplus	27.5968	-17.8548	Shifts in the distribution of ixodid ticks parasitizing cattle in Zimbabwe
Rhipicephalus microplus	27.2589	-17.8738	Shifts in the distribution of ixodid ticks parasitizing cattle in Zimbabwe
Rhipicephalus microplus	27.4397	-17.6692	Shifts in the distribution of ixodid ticks parasitizing cattle in Zimbabwe
Rhipicephalus microplus	27.2224	-17.7041	Shifts in the distribution of ixodid ticks parasitizing cattle in Zimbabwe
Rhipicephalus microplus	-82.6237	8.51892	Ticks and tick-borne pathogens of dogs along an elevational and land-use gradient in Chiriquí province, Panamá
Rhipicephalus microplus	71.9279	30.3023	Distribution of ticks infesting ruminants and risk factors associated with high tick prevalence in livestock farms in the semi-arid and arid agro-ecological zones of Pakistan
Rhipicephalus microplus	72.3611	33.7695	Distribution of ticks infesting ruminants and risk factors associated with high tick prevalence in livestock farms in the semi-arid and arid agro-ecological zones of Pakistan
Rhipicephalus microplus	-7.78384	10.2704	Review of cattle ticks (Acari, Ixodida) in Ivory Coast and geographic distribution of Rhipicephalus (Boophilus) microplus, an emerging tick in West Africa
Rhipicephalus microplus	-7.89632	10.075	Review of cattle ticks (Acari, Ixodida) in Ivory Coast and geographic distribution of Rhipicephalus (Boophilus) microplus, an emerging tick in West Africa
Rhipicephalus microplus	-7.49657	10.1606	Review of cattle ticks (Acari, Ixodida) in Ivory Coast and geographic distribution of Rhipicephalus (Boophilus) microplus, an emerging tick in West Africa
Rhipicephalus microplus	-6.91123	9.90366	Review of cattle ticks (Acari, Ixodida) in Ivory Coast and geographic distribution of Rhipicephalus (Boophilus) microplus, an emerging tick in West Africa
Rhipicephalus microplus	-7.06113	9.71092	Review of cattle ticks (Acari, Ixodida) in Ivory Coast and geographic distribution of Rhipicephalus (Boophilus) microplus, an emerging tick in West Africa
Rhipicephalus microplus	-6.88981	9.64667	Review of cattle ticks (Acari, Ixodida) in Ivory Coast and geographic distribution of Rhipicephalus (Boophilus) microplus, an emerging tick in West Africa
Rhipicephalus microplus	-7.33953	9.48249	Review of cattle ticks (Acari, Ixodida) in Ivory Coast and geographic distribution of Rhipicephalus (Boophilus) microplus, an emerging tick in West Africa
Rhipicephalus microplus	-7.58937	9.18982	Review of cattle ticks (Acari, Ixodida) in Ivory Coast and geographic distribution of Rhipicephalus (Boophilus) microplus, an emerging tick in West Africa
Rhipicephalus microplus	-7.53941	9.28975	Review of cattle ticks (Acari, Ixodida) in Ivory Coast and geographic distribution of Rhipicephalus (Boophilus) microplus, an emerging tick in West Africa
Rhipicephalus microplus	-7.6322	9.53246	Review of cattle ticks (Acari, Ixodida) in Ivory Coast and geographic distribution of Rhipicephalus (Boophilus) microplus, an emerging tick in West Africa
Rhipicephalus microplus	-6.25602	10.5116	Review of cattle ticks (Acari, Ixodida) in Ivory Coast and geographic distribution of Rhipicephalus (Boophilus) microplus, an emerging tick in West Africa
Rhipicephalus microplus	-6.43296	10.0964	Review of cattle ticks (Acari, Ixodida) in Ivory Coast and geographic distribution of Rhipicephalus (Boophilus) microplus, an emerging tick in West Africa
Rhipicephalus microplus	-6.63997	9.62526	Review of cattle ticks (Acari, Ixodida) in Ivory Coast and geographic distribution of Rhipicephalus (Boophilus) microplus, an emerging tick in West Africa
Rhipicephalus microplus	-6.61142	9.5396	Review of cattle ticks (Acari, Ixodida) in Ivory Coast and geographic distribution of Rhipicephalus (Boophilus) microplus, an emerging tick in West Africa
Rhipicephalus microplus	-5.20515	10.1963	Review of cattle ticks (Acari, Ixodida) in Ivory Coast and geographic distribution of Rhipicephalus (Boophilus) microplus, an emerging tick in West Africa
Rhipicephalus microplus	-5.09072	10.1779	Review of cattle ticks (Acari, Ixodida) in Ivory Coast and geographic distribution of Rhipicephalus (Boophilus) microplus, an emerging tick in West Africa
Rhipicephalus microplus	-5.66915	9.53246	Review of cattle ticks (Acari, Ixodida) in Ivory Coast and geographic distribution of Rhipicephalus (Boophilus) microplus, an emerging tick in West Africa
Rhipicephalus microplus	-5.59063	9.42538	Review of cattle ticks (Acari, Ixodida) in Ivory Coast and geographic distribution of Rhipicephalus (Boophilus) microplus, an emerging tick in West Africa
Rhipicephalus microplus	-5.79764	9.49677	Review of cattle ticks (Acari, Ixodida) in Ivory Coast and geographic distribution of Rhipicephalus (Boophilus) microplus, an emerging tick in West Africa
Rhipicephalus microplus	-5.98324	9.39683	Review of cattle ticks (Acari, Ixodida) in Ivory Coast and geographic distribution of Rhipicephalus (Boophilus) microplus, an emerging tick in West Africa
Rhipicephalus microplus	-5.71912	9.30403	Review of cattle ticks (Acari, Ixodida) in Ivory Coast and geographic distribution of Rhipicephalus (Boophilus) microplus, an emerging tick in West Africa
Rhipicephalus microplus	-5.7905	9.0756	Review of cattle ticks (Acari, Ixodida) in Ivory Coast and geographic distribution of Rhipicephalus (Boophilus) microplus, an emerging tick in West Africa
Rhipicephalus microplus	-5.32651	9.55387	Review of cattle ticks (Acari, Ixodida) in Ivory Coast and geographic distribution of Rhipicephalus (Boophilus) microplus, an emerging tick in West Africa
Rhipicephalus microplus	-5.5121	9.63954	Review of cattle ticks (Acari, Ixodida) in Ivory Coast and geographic distribution of Rhipicephalus (Boophilus) microplus, an emerging tick in West Africa
Rhipicephalus microplus	-5.12663	9.60384	Review of cattle ticks (Acari, Ixodida) in Ivory Coast and geographic distribution of Rhipicephalus (Boophilus) microplus, an emerging tick in West Africa
Rhipicephalus microplus	-4.68108	9.68207	Review of cattle ticks (Acari, Ixodida) in Ivory Coast and geographic distribution of Rhipicephalus (Boophilus) microplus, an emerging tick in West Africa
Rhipicephalus microplus	-4.73402	9.21123	Review of cattle ticks (Acari, Ixodida) in Ivory Coast and geographic distribution of Rhipicephalus (Boophilus) microplus, an emerging tick in West Africa
Rhipicephalus microplus	-4.5627	9.13985	Review of cattle ticks (Acari, Ixodida) in Ivory Coast and geographic distribution of Rhipicephalus (Boophilus) microplus, an emerging tick in West Africa
Rhipicephalus microplus	-7.08255	8.85431	Review of cattle ticks (Acari, Ixodida) in Ivory Coast and geographic distribution of Rhipicephalus (Boophilus) microplus, an emerging tick in West Africa
Rhipicephalus microplus	-7.03972	8.78293	Review of cattle ticks (Acari, Ixodida) in Ivory Coast and geographic distribution of Rhipicephalus (Boophilus) microplus, an emerging tick in West Africa
Rhipicephalus microplus	-6.27591	8.73296	Review of cattle ticks (Acari, Ixodida) in Ivory Coast and geographic distribution of Rhipicephalus (Boophilus) microplus, an emerging tick in West Africa
Rhipicephalus microplus	-6.55431	8.63302	Review of cattle ticks (Acari, Ixodida) in Ivory Coast and geographic distribution of Rhipicephalus (Boophilus) microplus, an emerging tick in West Africa
Rhipicephalus microplus	-6.69708	8.09051	Review of cattle ticks (Acari, Ixodida) in Ivory Coast and geographic distribution of Rhipicephalus (Boophilus) microplus, an emerging tick in West Africa
Rhipicephalus microplus	-6.91123	7.88349	Review of cattle ticks (Acari, Ixodida) in Ivory Coast and geographic distribution of Rhipicephalus (Boophilus) microplus, an emerging tick in West Africa
Rhipicephalus microplus	-6.47579	7.82639	Review of cattle ticks (Acari, Ixodida) in Ivory Coast and geographic distribution of Rhipicephalus (Boophilus) microplus, an emerging tick in West Africa
Rhipicephalus microplus	-6.12601	8.14761	Review of cattle ticks (Acari, Ixodida) in Ivory Coast and geographic distribution of Rhipicephalus (Boophilus) microplus, an emerging tick in West Africa
Rhipicephalus microplus	-7.68931	8.71868	Review of cattle ticks (Acari, Ixodida) in Ivory Coast and geographic distribution of Rhipicephalus (Boophilus) microplus, an emerging tick in West Africa
Rhipicephalus microplus	-7.60365	8.6473	Review of cattle ticks (Acari, Ixodida) in Ivory Coast and geographic distribution of Rhipicephalus (Boophilus) microplus, an emerging tick in West Africa
Rhipicephalus microplus	-7.56082	8.57592	Review of cattle ticks (Acari, Ixodida) in Ivory Coast and geographic distribution of Rhipicephalus (Boophilus) microplus, an emerging tick in West Africa
Rhipicephalus microplus	-7.77102	8.38652	Review of cattle ticks (Acari, Ixodida) in Ivory Coast and geographic distribution of Rhipicephalus (Boophilus) microplus, an emerging tick in West Africa
Rhipicephalus microplus	-7.725	8.29038	Review of cattle ticks (Acari, Ixodida) in Ivory Coast and geographic distribution of Rhipicephalus (Boophilus) microplus, an emerging tick in West Africa
Rhipicephalus microplus	-8.11761	8.38318	Review of cattle ticks (Acari, Ixodida) in Ivory Coast and geographic distribution of Rhipicephalus (Boophilus) microplus, an emerging tick in West Africa
Rhipicephalus microplus	-8.00331	8.18405	Review of cattle ticks (Acari, Ixodida) in Ivory Coast and geographic distribution of Rhipicephalus (Boophilus) microplus, an emerging tick in West Africa
Rhipicephalus microplus	-7.9106	8.14047	Review of cattle ticks (Acari, Ixodida) in Ivory Coast and geographic distribution of Rhipicephalus (Boophilus) microplus, an emerging tick in West Africa
Rhipicephalus microplus	-7.48944	8.25469	Review of cattle ticks (Acari, Ixodida) in Ivory Coast and geographic distribution of Rhipicephalus (Boophilus) microplus, an emerging tick in West Africa
Rhipicephalus microplus	-7.61793	8.1262	Review of cattle ticks (Acari, Ixodida) in Ivory Coast and geographic distribution of Rhipicephalus (Boophilus) microplus, an emerging tick in West Africa
Rhipicephalus microplus	-7.5751	7.62651	Review of cattle ticks (Acari, Ixodida) in Ivory Coast and geographic distribution of Rhipicephalus (Boophilus) microplus, an emerging tick in West Africa
Rhipicephalus microplus	-7.60365	7.54085	Review of cattle ticks (Acari, Ixodida) in Ivory Coast and geographic distribution of Rhipicephalus (Boophilus) microplus, an emerging tick in West Africa
Rhipicephalus microplus	-7.52513	7.50516	Review of cattle ticks (Acari, Ixodida) in Ivory Coast and geographic distribution of Rhipicephalus (Boophilus) microplus, an emerging tick in West Africa
Rhipicephalus microplus	-7.81066	7.56227	Review of cattle ticks (Acari, Ixodida) in Ivory Coast and geographic distribution of Rhipicephalus (Boophilus) microplus, an emerging tick in West Africa
Rhipicephalus microplus	-7.94629	7.19107	Review of cattle ticks (Acari, Ixodida) in Ivory Coast and geographic distribution of Rhipicephalus (Boophilus) microplus, an emerging tick in West Africa
Rhipicephalus microplus	-8.03195	7.21962	Review of cattle ticks (Acari, Ixodida) in Ivory Coast and geographic distribution of Rhipicephalus (Boophilus) microplus, an emerging tick in West Africa
Rhipicephalus microplus	-7.67503	6.57717	Review of cattle ticks (Acari, Ixodida) in Ivory Coast and geographic distribution of Rhipicephalus (Boophilus) microplus, an emerging tick in West Africa
Rhipicephalus microplus	-7.49657	6.54148	Review of cattle ticks (Acari, Ixodida) in Ivory Coast and geographic distribution of Rhipicephalus (Boophilus) microplus, an emerging tick in West Africa
Rhipicephalus microplus	-6.68994	7.59082	Review of cattle ticks (Acari, Ixodida) in Ivory Coast and geographic distribution of Rhipicephalus (Boophilus) microplus, an emerging tick in West Africa
Rhipicephalus microplus	-6.69708	7.69076	Review of cattle ticks (Acari, Ixodida) in Ivory Coast and geographic distribution of Rhipicephalus (Boophilus) microplus, an emerging tick in West Africa
Rhipicephalus microplus	-6.71849	7.09827	Review of cattle ticks (Acari, Ixodida) in Ivory Coast and geographic distribution of Rhipicephalus (Boophilus) microplus, an emerging tick in West Africa
Rhipicephalus microplus	-6.4972	7.12682	Review of cattle ticks (Acari, Ixodida) in Ivory Coast and geographic distribution of Rhipicephalus (Boophilus) microplus, an emerging tick in West Africa
Rhipicephalus microplus	-6.09745	6.34874	Review of cattle ticks (Acari, Ixodida) in Ivory Coast and geographic distribution of Rhipicephalus (Boophilus) microplus, an emerging tick in West Africa
Rhipicephalus microplus	-6.22594	6.19883	Review of cattle ticks (Acari, Ixodida) in Ivory Coast and geographic distribution of Rhipicephalus (Boophilus) microplus, an emerging tick in West Africa
Rhipicephalus microplus	-5.96896	6.20597	Review of cattle ticks (Acari, Ixodida) in Ivory Coast and geographic distribution of Rhipicephalus (Boophilus) microplus, an emerging tick in West Africa
Rhipicephalus microplus	-5.98324	7.13396	Review of cattle ticks (Acari, Ixodida) in Ivory Coast and geographic distribution of Rhipicephalus (Boophilus) microplus, an emerging tick in West Africa
Rhipicephalus microplus	-5.75481	7.07686	Review of cattle ticks (Acari, Ixodida) in Ivory Coast and geographic distribution of Rhipicephalus (Boophilus) microplus, an emerging tick in West Africa
Rhipicephalus microplus	-5.59777	6.0061	Review of cattle ticks (Acari, Ixodida) in Ivory Coast and geographic distribution of Rhipicephalus (Boophilus) microplus, an emerging tick in West Africa
Rhipicephalus microplus	-5.15519	6.51292	Review of cattle ticks (Acari, Ixodida) in Ivory Coast and geographic distribution of Rhipicephalus (Boophilus) microplus, an emerging tick in West Africa
Rhipicephalus microplus	-5.2694	5.76339	Review of cattle ticks (Acari, Ixodida) in Ivory Coast and geographic distribution of Rhipicephalus (Boophilus) microplus, an emerging tick in West Africa
Rhipicephalus microplus	-6.76846	5.02814	Review of cattle ticks (Acari, Ixodida) in Ivory Coast and geographic distribution of Rhipicephalus (Boophilus) microplus, an emerging tick in West Africa
Rhipicephalus microplus	-6.78274	4.94248	Review of cattle ticks (Acari, Ixodida) in Ivory Coast and geographic distribution of Rhipicephalus (Boophilus) microplus, an emerging tick in West Africa
Rhipicephalus microplus	-6.69708	4.85682	Review of cattle ticks (Acari, Ixodida) in Ivory Coast and geographic distribution of Rhipicephalus (Boophilus) microplus, an emerging tick in West Africa
Rhipicephalus microplus	-4.86251	6.34874	Review of cattle ticks (Acari, Ixodida) in Ivory Coast and geographic distribution of Rhipicephalus (Boophilus) microplus, an emerging tick in West Africa
Rhipicephalus microplus	-5.0838	6.52006	Review of cattle ticks (Acari, Ixodida) in Ivory Coast and geographic distribution of Rhipicephalus (Boophilus) microplus, an emerging tick in West Africa
Rhipicephalus microplus	-5.11949	6.84843	Review of cattle ticks (Acari, Ixodida) in Ivory Coast and geographic distribution of Rhipicephalus (Boophilus) microplus, an emerging tick in West Africa
Rhipicephalus microplus	-5.04097	6.86984	Review of cattle ticks (Acari, Ixodida) in Ivory Coast and geographic distribution of Rhipicephalus (Boophilus) microplus, an emerging tick in West Africa
Rhipicephalus microplus	-5.29795	6.85557	Review of cattle ticks (Acari, Ixodida) in Ivory Coast and geographic distribution of Rhipicephalus (Boophilus) microplus, an emerging tick in West Africa
Rhipicephalus microplus	-5.21943	7.0483	Review of cattle ticks (Acari, Ixodida) in Ivory Coast and geographic distribution of Rhipicephalus (Boophilus) microplus, an emerging tick in West Africa
Rhipicephalus microplus	-4.69833	6.97692	Review of cattle ticks (Acari, Ixodida) in Ivory Coast and geographic distribution of Rhipicephalus (Boophilus) microplus, an emerging tick in West Africa
Rhipicephalus microplus	-4.82682	6.87698	Review of cattle ticks (Acari, Ixodida) in Ivory Coast and geographic distribution of Rhipicephalus (Boophilus) microplus, an emerging tick in West Africa
Rhipicephalus microplus	-4.59125	6.62714	Review of cattle ticks (Acari, Ixodida) in Ivory Coast and geographic distribution of Rhipicephalus (Boophilus) microplus, an emerging tick in West Africa
Rhipicephalus microplus	-4.8411	6.0061	Review of cattle ticks (Acari, Ixodida) in Ivory Coast and geographic distribution of Rhipicephalus (Boophilus) microplus, an emerging tick in West Africa
Rhipicephalus microplus	-4.89107	5.89902	Review of cattle ticks (Acari, Ixodida) in Ivory Coast and geographic distribution of Rhipicephalus (Boophilus) microplus, an emerging tick in West Africa
Rhipicephalus microplus	-4.77685	5.69915	Review of cattle ticks (Acari, Ixodida) in Ivory Coast and geographic distribution of Rhipicephalus (Boophilus) microplus, an emerging tick in West Africa
Rhipicephalus microplus	-4.63408	5.81336	Review of cattle ticks (Acari, Ixodida) in Ivory Coast and geographic distribution of Rhipicephalus (Boophilus) microplus, an emerging tick in West Africa
Rhipicephalus microplus	-4.55556	5.54924	Review of cattle ticks (Acari, Ixodida) in Ivory Coast and geographic distribution of Rhipicephalus (Boophilus) microplus, an emerging tick in West Africa
Rhipicephalus microplus	-4.4265	5.29999	Review of cattle ticks (Acari, Ixodida) in Ivory Coast and geographic distribution of Rhipicephalus (Boophilus) microplus, an emerging tick in West Africa
Rhipicephalus microplus	-4.00935	5.31363	Review of cattle ticks (Acari, Ixodida) in Ivory Coast and geographic distribution of Rhipicephalus (Boophilus) microplus, an emerging tick in West Africa
Rhipicephalus microplus	-3.94166	5.5778	Review of cattle ticks (Acari, Ixodida) in Ivory Coast and geographic distribution of Rhipicephalus (Boophilus) microplus, an emerging tick in West Africa
Rhipicephalus microplus	-3.99877	5.64204	Review of cattle ticks (Acari, Ixodida) in Ivory Coast and geographic distribution of Rhipicephalus (Boophilus) microplus, an emerging tick in West Africa
Rhipicephalus microplus	-3.32062	5.46358	Review of cattle ticks (Acari, Ixodida) in Ivory Coast and geographic distribution of Rhipicephalus (Boophilus) microplus, an emerging tick in West Africa
Rhipicephalus microplus	-3.43484	5.50641	Review of cattle ticks (Acari, Ixodida) in Ivory Coast and geographic distribution of Rhipicephalus (Boophilus) microplus, an emerging tick in West Africa
Rhipicephalus microplus	-3.99163	6.17742	Review of cattle ticks (Acari, Ixodida) in Ivory Coast and geographic distribution of Rhipicephalus (Boophilus) microplus, an emerging tick in West Africa
Rhipicephalus microplus	-4.04874	6.12031	Review of cattle ticks (Acari, Ixodida) in Ivory Coast and geographic distribution of Rhipicephalus (Boophilus) microplus, an emerging tick in West Africa
Rhipicephalus microplus	-3.92025	6.32019	Review of cattle ticks (Acari, Ixodida) in Ivory Coast and geographic distribution of Rhipicephalus (Boophilus) microplus, an emerging tick in West Africa
Rhipicephalus microplus	-4.07015	6.2845	Review of cattle ticks (Acari, Ixodida) in Ivory Coast and geographic distribution of Rhipicephalus (Boophilus) microplus, an emerging tick in West Africa
Rhipicephalus microplus	-4.35569	6.01324	Review of cattle ticks (Acari, Ixodida) in Ivory Coast and geographic distribution of Rhipicephalus (Boophilus) microplus, an emerging tick in West Africa
Rhipicephalus microplus	-4.47704	6.09176	Review of cattle ticks (Acari, Ixodida) in Ivory Coast and geographic distribution of Rhipicephalus (Boophilus) microplus, an emerging tick in West Africa
Rhipicephalus microplus	-4.25575	5.76339	Review of cattle ticks (Acari, Ixodida) in Ivory Coast and geographic distribution of Rhipicephalus (Boophilus) microplus, an emerging tick in West Africa
Rhipicephalus microplus	-4.12726	5.72056	Review of cattle ticks (Acari, Ixodida) in Ivory Coast and geographic distribution of Rhipicephalus (Boophilus) microplus, an emerging tick in West Africa
Rhipicephalus microplus	-4.12726	5.6349	Review of cattle ticks (Acari, Ixodida) in Ivory Coast and geographic distribution of Rhipicephalus (Boophilus) microplus, an emerging tick in West Africa
Rhipicephalus microplus	-4.05587	5.82764	Review of cattle ticks (Acari, Ixodida) in Ivory Coast and geographic distribution of Rhipicephalus (Boophilus) microplus, an emerging tick in West Africa
Rhipicephalus microplus	-3.53477	6.82701	Review of cattle ticks (Acari, Ixodida) in Ivory Coast and geographic distribution of Rhipicephalus (Boophilus) microplus, an emerging tick in West Africa
Rhipicephalus microplus	-3.65612	6.81987	Review of cattle ticks (Acari, Ixodida) in Ivory Coast and geographic distribution of Rhipicephalus (Boophilus) microplus, an emerging tick in West Africa
Rhipicephalus microplus	-3.44911	7.18393	Review of cattle ticks (Acari, Ixodida) in Ivory Coast and geographic distribution of Rhipicephalus (Boophilus) microplus, an emerging tick in West Africa
Rhipicephalus microplus	-3.31348	7.10541	Review of cattle ticks (Acari, Ixodida) in Ivory Coast and geographic distribution of Rhipicephalus (Boophilus) microplus, an emerging tick in West Africa
Rhipicephalus microplus	-3.34204	7.2339	Review of cattle ticks (Acari, Ixodida) in Ivory Coast and geographic distribution of Rhipicephalus (Boophilus) microplus, an emerging tick in West Africa
Rhipicephalus microplus	-3.72037	7.20535	Review of cattle ticks (Acari, Ixodida) in Ivory Coast and geographic distribution of Rhipicephalus (Boophilus) microplus, an emerging tick in West Africa
Rhipicephalus microplus	-3.94166	6.99833	Review of cattle ticks (Acari, Ixodida) in Ivory Coast and geographic distribution of Rhipicephalus (Boophilus) microplus, an emerging tick in West Africa
Rhipicephalus microplus	-4.15581	7.21248	Review of cattle ticks (Acari, Ixodida) in Ivory Coast and geographic distribution of Rhipicephalus (Boophilus) microplus, an emerging tick in West Africa
Rhipicephalus microplus	-4.32713	7.46233	Review of cattle ticks (Acari, Ixodida) in Ivory Coast and geographic distribution of Rhipicephalus (Boophilus) microplus, an emerging tick in West Africa
Rhipicephalus microplus	-4.2272	7.54799	Review of cattle ticks (Acari, Ixodida) in Ivory Coast and geographic distribution of Rhipicephalus (Boophilus) microplus, an emerging tick in West Africa
Rhipicephalus microplus	-4.45562	7.755	Review of cattle ticks (Acari, Ixodida) in Ivory Coast and geographic distribution of Rhipicephalus (Boophilus) microplus, an emerging tick in West Africa
Rhipicephalus microplus	-4.76257	7.66934	Review of cattle ticks (Acari, Ixodida) in Ivory Coast and geographic distribution of Rhipicephalus (Boophilus) microplus, an emerging tick in West Africa
Rhipicephalus microplus	-4.15581	7.90491	Review of cattle ticks (Acari, Ixodida) in Ivory Coast and geographic distribution of Rhipicephalus (Boophilus) microplus, an emerging tick in West Africa
Rhipicephalus microplus	-4.05587	7.93346	Review of cattle ticks (Acari, Ixodida) in Ivory Coast and geographic distribution of Rhipicephalus (Boophilus) microplus, an emerging tick in West Africa
Rhipicephalus microplus	-3.89883	7.70503	Review of cattle ticks (Acari, Ixodida) in Ivory Coast and geographic distribution of Rhipicephalus (Boophilus) microplus, an emerging tick in West Africa
Rhipicephalus microplus	-3.07792	7.29101	Review of cattle ticks (Acari, Ixodida) in Ivory Coast and geographic distribution of Rhipicephalus (Boophilus) microplus, an emerging tick in West Africa
Rhipicephalus microplus	-2.98512	7.68362	Review of cattle ticks (Acari, Ixodida) in Ivory Coast and geographic distribution of Rhipicephalus (Boophilus) microplus, an emerging tick in West Africa
Rhipicephalus microplus	-3.37773	7.69789	Review of cattle ticks (Acari, Ixodida) in Ivory Coast and geographic distribution of Rhipicephalus (Boophilus) microplus, an emerging tick in West Africa
Rhipicephalus microplus	-3.36345	7.79783	Review of cattle ticks (Acari, Ixodida) in Ivory Coast and geographic distribution of Rhipicephalus (Boophilus) microplus, an emerging tick in West Africa
Rhipicephalus microplus	-3.44911	7.96202	Review of cattle ticks (Acari, Ixodida) in Ivory Coast and geographic distribution of Rhipicephalus (Boophilus) microplus, an emerging tick in West Africa
Rhipicephalus microplus	-3.38487	8.22614	Review of cattle ticks (Acari, Ixodida) in Ivory Coast and geographic distribution of Rhipicephalus (Boophilus) microplus, an emerging tick in West Africa
Rhipicephalus microplus	-3.41342	8.31893	Review of cattle ticks (Acari, Ixodida) in Ivory Coast and geographic distribution of Rhipicephalus (Boophilus) microplus, an emerging tick in West Africa
Rhipicephalus microplus	-2.67817	8.56878	Review of cattle ticks (Acari, Ixodida) in Ivory Coast and geographic distribution of Rhipicephalus (Boophilus) microplus, an emerging tick in West Africa
Rhipicephalus microplus	-2.84235	8.99708	Review of cattle ticks (Acari, Ixodida) in Ivory Coast and geographic distribution of Rhipicephalus (Boophilus) microplus, an emerging tick in West Africa
Rhipicephalus microplus	-3.14216	9.11129	Review of cattle ticks (Acari, Ixodida) in Ivory Coast and geographic distribution of Rhipicephalus (Boophilus) microplus, an emerging tick in West Africa
Rhipicephalus microplus	-3.09933	9.18982	Review of cattle ticks (Acari, Ixodida) in Ivory Coast and geographic distribution of Rhipicephalus (Boophilus) microplus, an emerging tick in West Africa
Rhipicephalus microplus	-2.9637	9.43252	Review of cattle ticks (Acari, Ixodida) in Ivory Coast and geographic distribution of Rhipicephalus (Boophilus) microplus, an emerging tick in West Africa
Rhipicephalus microplus	-3.44197	9.83227	Review of cattle ticks (Acari, Ixodida) in Ivory Coast and geographic distribution of Rhipicephalus (Boophilus) microplus, an emerging tick in West Africa
Rhipicephalus microplus	-4.08443	9.69664	Review of cattle ticks (Acari, Ixodida) in Ivory Coast and geographic distribution of Rhipicephalus (Boophilus) microplus, an emerging tick in West Africa
Rhipicephalus microplus	-4.58411	8.59733	Review of cattle ticks (Acari, Ixodida) in Ivory Coast and geographic distribution of Rhipicephalus (Boophilus) microplus, an emerging tick in West Africa
Rhipicephalus microplus	-4.49132	8.44029	Review of cattle ticks (Acari, Ixodida) in Ivory Coast and geographic distribution of Rhipicephalus (Boophilus) microplus, an emerging tick in West Africa
Rhipicephalus microplus	-4.60553	8.36176	Review of cattle ticks (Acari, Ixodida) in Ivory Coast and geographic distribution of Rhipicephalus (Boophilus) microplus, an emerging tick in West Africa
Rhipicephalus microplus	-5.10522	7.69789	Review of cattle ticks (Acari, Ixodida) in Ivory Coast and geographic distribution of Rhipicephalus (Boophilus) microplus, an emerging tick in West Africa
Rhipicephalus microplus	-5.14805	7.79069	Review of cattle ticks (Acari, Ixodida) in Ivory Coast and geographic distribution of Rhipicephalus (Boophilus) microplus, an emerging tick in West Africa
Rhipicephalus microplus	-5.21943	7.71217	Review of cattle ticks (Acari, Ixodida) in Ivory Coast and geographic distribution of Rhipicephalus (Boophilus) microplus, an emerging tick in West Africa
Rhipicephalus microplus	-5.39075	7.6622	Review of cattle ticks (Acari, Ixodida) in Ivory Coast and geographic distribution of Rhipicephalus (Boophilus) microplus, an emerging tick in West Africa
Rhipicephalus microplus	-5.46927	7.62651	Review of cattle ticks (Acari, Ixodida) in Ivory Coast and geographic distribution of Rhipicephalus (Boophilus) microplus, an emerging tick in West Africa
Rhipicephalus microplus	-5.59063	7.57654	Review of cattle ticks (Acari, Ixodida) in Ivory Coast and geographic distribution of Rhipicephalus (Boophilus) microplus, an emerging tick in West Africa
Rhipicephalus microplus	-5.54066	7.36239	Review of cattle ticks (Acari, Ixodida) in Ivory Coast and geographic distribution of Rhipicephalus (Boophilus) microplus, an emerging tick in West Africa
Rhipicephalus microplus	-5.55493	7.89777	Review of cattle ticks (Acari, Ixodida) in Ivory Coast and geographic distribution of Rhipicephalus (Boophilus) microplus, an emerging tick in West Africa
Rhipicephalus microplus	-5.33364	8.219	Review of cattle ticks (Acari, Ixodida) in Ivory Coast and geographic distribution of Rhipicephalus (Boophilus) microplus, an emerging tick in West Africa
Rhipicephalus microplus	-5.35506	8.36176	Review of cattle ticks (Acari, Ixodida) in Ivory Coast and geographic distribution of Rhipicephalus (Boophilus) microplus, an emerging tick in West Africa
Rhipicephalus microplus	-5.36934	8.44743	Review of cattle ticks (Acari, Ixodida) in Ivory Coast and geographic distribution of Rhipicephalus (Boophilus) microplus, an emerging tick in West Africa
Rhipicephalus microplus	-5.49069	8.65444	Review of cattle ticks (Acari, Ixodida) in Ivory Coast and geographic distribution of Rhipicephalus (Boophilus) microplus, an emerging tick in West Africa
Rhipicephalus microplus	-5.37648	8.74724	Review of cattle ticks (Acari, Ixodida) in Ivory Coast and geographic distribution of Rhipicephalus (Boophilus) microplus, an emerging tick in West Africa
Rhipicephalus microplus	40.2972	-14.9155	Molecular detection of pathogens in ticks infesting cattle in Nampula province, Mozambique
Rhipicephalus microplus	3.35	7.15	Morphological and molecular identification of Rhipicephalus (Boophilus) microplus in Nigeria, West Africa: a threat to livestock health
Rhipicephalus microplus	5.19312	7.25256	Morphological and molecular identification of Rhipicephalus (Boophilus) microplus in Nigeria, West Africa: a threat to livestock health
Rhipicephalus microplus	4.55	8.5	Morphological and molecular identification of Rhipicephalus (Boophilus) microplus in Nigeria, West Africa: a threat to livestock health
Rhipicephalus microplus	11.3667	8.88333	Morphological and molecular identification of Rhipicephalus (Boophilus) microplus in Nigeria, West Africa: a threat to livestock health
Rhipicephalus microplus	-88.9414	17.0984	Molecular Detection and Identification of Rickettsia Species in Ticks (Acari: Ixodidae) Collected From Belize, Central America
Rhipicephalus microplus	-88.864	17.7604	Molecular Detection and Identification of Rickettsia Species in Ticks (Acari: Ixodidae) Collected From Belize, Central America
Rhipicephalus microplus	-88.2461	18.1349	Molecular Detection and Identification of Rickettsia Species in Ticks (Acari: Ixodidae) Collected From Belize, Central America
Rhipicephalus microplus	-5.29795	8.82576	Range expansion of the economically important Asiatic blue tick, Rhipicephalus microplus, in South Africa
Rhipicephalus microplus	-4.58411	8.59733	Range expansion of the economically important Asiatic blue tick, Rhipicephalus microplus, in South Africa
Rhipicephalus microplus	24.3441	-33.972	Range expansion of the economically important Asiatic blue tick, Rhipicephalus microplus, in South Africa
Rhipicephalus microplus	24.4869	-34.0577	Range expansion of the economically important Asiatic blue tick, Rhipicephalus microplus, in South Africa
Rhipicephalus microplus	24.8961	-33.8769	Range expansion of the economically important Asiatic blue tick, Rhipicephalus microplus, in South Africa
Rhipicephalus microplus	24.9152	-33.6294	Range expansion of the economically important Asiatic blue tick, Rhipicephalus microplus, in South Africa
Rhipicephalus microplus	25.2483	-33.8293	Range expansion of the economically important Asiatic blue tick, Rhipicephalus microplus, in South Africa
Rhipicephalus microplus	25.51	-34.0149	Range expansion of the economically important Asiatic blue tick, Rhipicephalus microplus, in South Africa
Rhipicephalus microplus	25.5338	-33.8388	Range expansion of the economically important Asiatic blue tick, Rhipicephalus microplus, in South Africa
Rhipicephalus microplus	25.4767	-33.7103	Range expansion of the economically important Asiatic blue tick, Rhipicephalus microplus, in South Africa
Rhipicephalus microplus	26.1953	-33.5628	Range expansion of the economically important Asiatic blue tick, Rhipicephalus microplus, in South Africa
Rhipicephalus microplus	26.3143	-33.5295	Range expansion of the economically important Asiatic blue tick, Rhipicephalus microplus, in South Africa
Rhipicephalus microplus	26.5522	-33.6817	Range expansion of the economically important Asiatic blue tick, Rhipicephalus microplus, in South Africa
Rhipicephalus microplus	26.4951	-33.4676	Range expansion of the economically important Asiatic blue tick, Rhipicephalus microplus, in South Africa
Rhipicephalus microplus	26.6284	-33.301	Range expansion of the economically important Asiatic blue tick, Rhipicephalus microplus, in South Africa
Rhipicephalus microplus	26.8901	-33.5104	Range expansion of the economically important Asiatic blue tick, Rhipicephalus microplus, in South Africa
Rhipicephalus microplus	26.9187	-33.3867	Range expansion of the economically important Asiatic blue tick, Rhipicephalus microplus, in South Africa
Rhipicephalus microplus	27.1566	-33.3914	Range expansion of the economically important Asiatic blue tick, Rhipicephalus microplus, in South Africa
Rhipicephalus microplus	27.1043	-33.2677	Range expansion of the economically important Asiatic blue tick, Rhipicephalus microplus, in South Africa
Rhipicephalus microplus	27.109	-33.1868	Range expansion of the economically important Asiatic blue tick, Rhipicephalus microplus, in South Africa
Rhipicephalus microplus	26.9901	-33.2059	Range expansion of the economically important Asiatic blue tick, Rhipicephalus microplus, in South Africa
Rhipicephalus microplus	27.3565	-33.3201	Range expansion of the economically important Asiatic blue tick, Rhipicephalus microplus, in South Africa
Rhipicephalus microplus	27.5088	-33.2249	Range expansion of the economically important Asiatic blue tick, Rhipicephalus microplus, in South Africa
Rhipicephalus microplus	27.4422	-33.1249	Range expansion of the economically important Asiatic blue tick, Rhipicephalus microplus, in South Africa
Rhipicephalus microplus	27.5373	-33.1249	Range expansion of the economically important Asiatic blue tick, Rhipicephalus microplus, in South Africa
Rhipicephalus microplus	27.5659	-33.0583	Range expansion of the economically important Asiatic blue tick, Rhipicephalus microplus, in South Africa
Rhipicephalus microplus	27.7039	-32.9917	Range expansion of the economically important Asiatic blue tick, Rhipicephalus microplus, in South Africa
Rhipicephalus microplus	27.3279	-33.0107	Range expansion of the economically important Asiatic blue tick, Rhipicephalus microplus, in South Africa
Rhipicephalus microplus	27.0567	-33.006	Range expansion of the economically important Asiatic blue tick, Rhipicephalus microplus, in South Africa
Rhipicephalus microplus	27.0805	-32.8299	Range expansion of the economically important Asiatic blue tick, Rhipicephalus microplus, in South Africa
Rhipicephalus microplus	27.0091	-32.7442	Range expansion of the economically important Asiatic blue tick, Rhipicephalus microplus, in South Africa
Rhipicephalus microplus	27.225	-32.5967	Range expansion of the economically important Asiatic blue tick, Rhipicephalus microplus, in South Africa
Rhipicephalus microplus	27.5081	-32.7909	Range expansion of the economically important Asiatic blue tick, Rhipicephalus microplus, in South Africa
Rhipicephalus microplus	27.5189	-32.7088	Range expansion of the economically important Asiatic blue tick, Rhipicephalus microplus, in South Africa
Rhipicephalus microplus	27.5117	-32.6291	Range expansion of the economically important Asiatic blue tick, Rhipicephalus microplus, in South Africa
Rhipicephalus microplus	27.3987	-32.4959	Range expansion of the economically important Asiatic blue tick, Rhipicephalus microplus, in South Africa
Rhipicephalus microplus	27.476	-32.509	Range expansion of the economically important Asiatic blue tick, Rhipicephalus microplus, in South Africa
Rhipicephalus microplus	27.4796	-32.4602	Range expansion of the economically important Asiatic blue tick, Rhipicephalus microplus, in South Africa
Rhipicephalus microplus	27.4261	-32.4352	Range expansion of the economically important Asiatic blue tick, Rhipicephalus microplus, in South Africa
Rhipicephalus microplus	27.5319	-32.415	Range expansion of the economically important Asiatic blue tick, Rhipicephalus microplus, in South Africa
Rhipicephalus microplus	27.6057	-32.4019	Range expansion of the economically important Asiatic blue tick, Rhipicephalus microplus, in South Africa
Rhipicephalus microplus	28.1499	-32.7557	Range expansion of the economically important Asiatic blue tick, Rhipicephalus microplus, in South Africa
Rhipicephalus microplus	28.1309	-32.6796	Range expansion of the economically important Asiatic blue tick, Rhipicephalus microplus, in South Africa
Rhipicephalus microplus	28.049	-32.691	Range expansion of the economically important Asiatic blue tick, Rhipicephalus microplus, in South Africa
Rhipicephalus microplus	28.0661	-32.6529	Range expansion of the economically important Asiatic blue tick, Rhipicephalus microplus, in South Africa
Rhipicephalus microplus	28.3441	-32.6853	Range expansion of the economically important Asiatic blue tick, Rhipicephalus microplus, in South Africa
Rhipicephalus microplus	28.3669	-32.6091	Range expansion of the economically important Asiatic blue tick, Rhipicephalus microplus, in South Africa
Rhipicephalus microplus	28.0585	-32.4473	Range expansion of the economically important Asiatic blue tick, Rhipicephalus microplus, in South Africa
Rhipicephalus microplus	27.9862	-32.4607	Range expansion of the economically important Asiatic blue tick, Rhipicephalus microplus, in South Africa
Rhipicephalus microplus	27.9862	-32.4055	Range expansion of the economically important Asiatic blue tick, Rhipicephalus microplus, in South Africa
Rhipicephalus microplus	28.2336	-32.3445	Range expansion of the economically important Asiatic blue tick, Rhipicephalus microplus, in South Africa
Rhipicephalus microplus	28.4754	-32.4055	Range expansion of the economically important Asiatic blue tick, Rhipicephalus microplus, in South Africa
Rhipicephalus microplus	28.4335	-32.3426	Range expansion of the economically important Asiatic blue tick, Rhipicephalus microplus, in South Africa
Rhipicephalus microplus	28.5059	-32.3236	Range expansion of the economically important Asiatic blue tick, Rhipicephalus microplus, in South Africa
Rhipicephalus microplus	27.9087	-32.1671	Range expansion of the economically important Asiatic blue tick, Rhipicephalus microplus, in South Africa
Rhipicephalus microplus	27.7231	-32.0981	Range expansion of the economically important Asiatic blue tick, Rhipicephalus microplus, in South Africa
Rhipicephalus microplus	27.6969	-32.0553	Range expansion of the economically important Asiatic blue tick, Rhipicephalus microplus, in South Africa
Rhipicephalus microplus	27.635	-31.991	Range expansion of the economically important Asiatic blue tick, Rhipicephalus microplus, in South Africa
Rhipicephalus microplus	27.5565	-32.0125	Range expansion of the economically important Asiatic blue tick, Rhipicephalus microplus, in South Africa
Rhipicephalus microplus	27.3305	-31.9197	Range expansion of the economically important Asiatic blue tick, Rhipicephalus microplus, in South Africa
Rhipicephalus microplus	27.2971	-32.2147	Range expansion of the economically important Asiatic blue tick, Rhipicephalus microplus, in South Africa
Rhipicephalus microplus	27.9682	-31.9006	Range expansion of the economically important Asiatic blue tick, Rhipicephalus microplus, in South Africa
Rhipicephalus microplus	28.3465	-31.8744	Range expansion of the economically important Asiatic blue tick, Rhipicephalus microplus, in South Africa
Rhipicephalus microplus	28.4845	-31.7721	Range expansion of the economically important Asiatic blue tick, Rhipicephalus microplus, in South Africa
Rhipicephalus microplus	28.6344	-31.7031	Range expansion of the economically important Asiatic blue tick, Rhipicephalus microplus, in South Africa
Rhipicephalus microplus	28.8581	-31.7697	Range expansion of the economically important Asiatic blue tick, Rhipicephalus microplus, in South Africa
Rhipicephalus microplus	28.9533	-31.8602	Range expansion of the economically important Asiatic blue tick, Rhipicephalus microplus, in South Africa
Rhipicephalus microplus	29.0556	-31.8697	Range expansion of the economically important Asiatic blue tick, Rhipicephalus microplus, in South Africa
Rhipicephalus microplus	29.0246	-31.9482	Range expansion of the economically important Asiatic blue tick, Rhipicephalus microplus, in South Africa
Rhipicephalus microplus	28.9437	-31.922	Range expansion of the economically important Asiatic blue tick, Rhipicephalus microplus, in South Africa
Rhipicephalus microplus	28.9461	-31.9768	Range expansion of the economically important Asiatic blue tick, Rhipicephalus microplus, in South Africa
Rhipicephalus microplus	28.8747	-31.8959	Range expansion of the economically important Asiatic blue tick, Rhipicephalus microplus, in South Africa
Rhipicephalus microplus	29.0223	-31.6555	Range expansion of the economically important Asiatic blue tick, Rhipicephalus microplus, in South Africa
Rhipicephalus microplus	29.3863	-31.5794	Range expansion of the economically important Asiatic blue tick, Rhipicephalus microplus, in South Africa
Rhipicephalus microplus	28.8271	-31.5366	Range expansion of the economically important Asiatic blue tick, Rhipicephalus microplus, in South Africa
Rhipicephalus microplus	28.6653	-31.4913	Range expansion of the economically important Asiatic blue tick, Rhipicephalus microplus, in South Africa
Rhipicephalus microplus	28.4322	-31.5389	Range expansion of the economically important Asiatic blue tick, Rhipicephalus microplus, in South Africa
Rhipicephalus microplus	28.1942	-31.4961	Range expansion of the economically important Asiatic blue tick, Rhipicephalus microplus, in South Africa
Rhipicephalus microplus	28.1894	-31.6389	Range expansion of the economically important Asiatic blue tick, Rhipicephalus microplus, in South Africa
Rhipicephalus microplus	28.0062	-31.6365	Range expansion of the economically important Asiatic blue tick, Rhipicephalus microplus, in South Africa
Rhipicephalus microplus	28.3465	-31.0012	Range expansion of the economically important Asiatic blue tick, Rhipicephalus microplus, in South Africa
Rhipicephalus microplus	28.8105	-31.3795	Range expansion of the economically important Asiatic blue tick, Rhipicephalus microplus, in South Africa
Rhipicephalus microplus	28.9342	-31.3938	Range expansion of the economically important Asiatic blue tick, Rhipicephalus microplus, in South Africa
Rhipicephalus microplus	29.058	-31.3867	Range expansion of the economically important Asiatic blue tick, Rhipicephalus microplus, in South Africa
Rhipicephalus microplus	29.1698	-31.2748	Range expansion of the economically important Asiatic blue tick, Rhipicephalus microplus, in South Africa
Rhipicephalus microplus	29.2388	-31.163	Range expansion of the economically important Asiatic blue tick, Rhipicephalus microplus, in South Africa
Rhipicephalus microplus	29.0817	-31.2272	Range expansion of the economically important Asiatic blue tick, Rhipicephalus microplus, in South Africa
Rhipicephalus microplus	28.9556	-31.2391	Range expansion of the economically important Asiatic blue tick, Rhipicephalus microplus, in South Africa
Rhipicephalus microplus	28.9628	-31.1796	Range expansion of the economically important Asiatic blue tick, Rhipicephalus microplus, in South Africa
Rhipicephalus microplus	29.3173	-31.1135	Range expansion of the economically important Asiatic blue tick, Rhipicephalus microplus, in South Africa
Rhipicephalus microplus	29.2816	-30.9826	Range expansion of the economically important Asiatic blue tick, Rhipicephalus microplus, in South Africa
Rhipicephalus microplus	29.2174	-30.8922	Range expansion of the economically important Asiatic blue tick, Rhipicephalus microplus, in South Africa
Rhipicephalus microplus	29.0484	-30.9112	Range expansion of the economically important Asiatic blue tick, Rhipicephalus microplus, in South Africa
Rhipicephalus microplus	29.0722	-30.8351	Range expansion of the economically important Asiatic blue tick, Rhipicephalus microplus, in South Africa
Rhipicephalus microplus	28.9889	-30.8708	Range expansion of the economically important Asiatic blue tick, Rhipicephalus microplus, in South Africa
Rhipicephalus microplus	28.9295	-30.9184	Range expansion of the economically important Asiatic blue tick, Rhipicephalus microplus, in South Africa
Rhipicephalus microplus	28.8819	-30.9493	Range expansion of the economically important Asiatic blue tick, Rhipicephalus microplus, in South Africa
Rhipicephalus microplus	28.9533	-30.9921	Range expansion of the economically important Asiatic blue tick, Rhipicephalus microplus, in South Africa
Rhipicephalus microplus	29.008	-31.0421	Range expansion of the economically important Asiatic blue tick, Rhipicephalus microplus, in South Africa
Rhipicephalus microplus	28.6796	-30.778	Range expansion of the economically important Asiatic blue tick, Rhipicephalus microplus, in South Africa
Rhipicephalus microplus	28.6677	-30.6662	Range expansion of the economically important Asiatic blue tick, Rhipicephalus microplus, in South Africa
Rhipicephalus microplus	28.8081	-30.6043	Range expansion of the economically important Asiatic blue tick, Rhipicephalus microplus, in South Africa
Rhipicephalus microplus	28.8343	-30.8827	Range expansion of the economically important Asiatic blue tick, Rhipicephalus microplus, in South Africa
Rhipicephalus microplus	29.3816	-30.7732	Range expansion of the economically important Asiatic blue tick, Rhipicephalus microplus, in South Africa
Rhipicephalus microplus	29.4815	-30.7233	Range expansion of the economically important Asiatic blue tick, Rhipicephalus microplus, in South Africa
Rhipicephalus microplus	29.4625	-30.8636	Range expansion of the economically important Asiatic blue tick, Rhipicephalus microplus, in South Africa
Rhipicephalus microplus	29.6266	-30.8922	Range expansion of the economically important Asiatic blue tick, Rhipicephalus microplus, in South Africa
Rhipicephalus microplus	29.6814	-30.9874	Range expansion of the economically important Asiatic blue tick, Rhipicephalus microplus, in South Africa
Rhipicephalus microplus	29.9074	-30.9921	Range expansion of the economically important Asiatic blue tick, Rhipicephalus microplus, in South Africa
Rhipicephalus microplus	29.8717	-30.9017	Range expansion of the economically important Asiatic blue tick, Rhipicephalus microplus, in South Africa
Rhipicephalus microplus	29.698	-30.7613	Range expansion of the economically important Asiatic blue tick, Rhipicephalus microplus, in South Africa
Rhipicephalus microplus	103.18	1.9182	Molecular evidence of hemoplasmas in Malaysian cattle and ticks
Rhipicephalus microplus	103.097	3.56494	Molecular evidence of hemoplasmas in Malaysian cattle and ticks
Rhipicephalus microplus	102.667	4.25	Molecular evidence of hemoplasmas in Malaysian cattle and ticks
Rhipicephalus microplus	103.017	5.0743	Molecular evidence of hemoplasmas in Malaysian cattle and ticks
Rhipicephalus microplus	102	5.6667	Molecular evidence of hemoplasmas in Malaysian cattle and ticks
Rhipicephalus microplus	110.089	25.8593	Molecular epidemiological surveillance to assess emergence and re-emergence of tick-borne infections in tick samples from China evaluated by nested PCRs
Rhipicephalus microplus	109.181	27.3665	Molecular epidemiological surveillance to assess emergence and re-emergence of tick-borne infections in tick samples from China evaluated by nested PCRs
Rhipicephalus microplus	109.17	27.3564	Genetic diversity and molecular characterization of Babesia motasi-like in small ruminants and ixodid ticks from China
Rhipicephalus microplus	109.68	27.4467	Genetic diversity and molecular characterization of Babesia motasi-like in small ruminants and ixodid ticks from China
Rhipicephalus microplus	-56.1171	-16.4205	Minimum infection rate of Ehrlichia minasensis in Rhipicephalus microplus and Amblyomma sculptum ticks in Brazil
Rhipicephalus microplus	-56.4131	-16.1323	Minimum infection rate of Ehrlichia minasensis in Rhipicephalus microplus and Amblyomma sculptum ticks in Brazil
Rhipicephalus microplus	-53.9553	-25.7328	Ticks infesting humans in Northern Misiones, Argentina
Rhipicephalus microplus	-54.5508	-25.7267	Ticks infesting humans in Northern Misiones, Argentina
Rhipicephalus microplus	-54.0469	-25.7136	Ticks infesting humans in Northern Misiones, Argentina
Rhipicephalus microplus	-54.4256	-25.7033	Ticks infesting humans in Northern Misiones, Argentina
Rhipicephalus microplus	-54.4486	-25.6772	Ticks infesting humans in Northern Misiones, Argentina
Rhipicephalus microplus	-54.1561	-25.5742	Ticks infesting humans in Northern Misiones, Argentina
Rhipicephalus microplus	-54.2958	-25.565	Ticks infesting humans in Northern Misiones, Argentina
Rhipicephalus microplus	-43.7	-22.7333	Metarhizium anisopliae for controlling Rhipicephalus microplus ticks under field conditions
Rhipicephalus microplus	-82.8333	9.73333	Detection of rickettsiae in fleas and ticks from areas of Costa Rica with history of spotted fever group rickettsioses
Rhipicephalus microplus	-83.6833	9.9	Detection of rickettsiae in fleas and ticks from areas of Costa Rica with history of spotted fever group rickettsioses
Rhipicephalus microplus	-83.0333	9.98333	Detection of rickettsiae in fleas and ticks from areas of Costa Rica with history of spotted fever group rickettsioses
Rhipicephalus microplus	-83.7333	10.2	Detection of rickettsiae in fleas and ticks from areas of Costa Rica with history of spotted fever group rickettsioses
Rhipicephalus microplus	-83.7833	10.2167	Detection of rickettsiae in fleas and ticks from areas of Costa Rica with history of spotted fever group rickettsioses
Rhipicephalus microplus	-84.1333	10.3833	Detection of rickettsiae in fleas and ticks from areas of Costa Rica with history of spotted fever group rickettsioses
Rhipicephalus microplus	94.7667	26.1	Seroepidemiology of rickettsial infections in Northeast India
Rhipicephalus microplus	93.3333	27.05	Seroepidemiology of rickettsial infections in Northeast India
Rhipicephalus microplus	92.6667	27.4167	Seroepidemiology of rickettsial infections in Northeast India
Rhipicephalus microplus	94.9167	27.7833	Seroepidemiology of rickettsial infections in Northeast India
Rhipicephalus microplus	80.5667	28	Seroepidemiology of rickettsial infections in Northeast India
Rhipicephalus microplus	95.55	28.1	Seroepidemiology of rickettsial infections in Northeast India
Rhipicephalus microplus	120.678	28.1539	Prevalence of Borrelia burgdorferi sensu lato in ticks from eastern China
Rhipicephalus microplus	119.957	29.1595	Prevalence of Borrelia burgdorferi sensu lato in ticks from eastern China
Rhipicephalus microplus	10.2667	6	Cattle ticks in Cameroon: is Rhipicephalus (Boophilus) microplus absent in Cameroon and the Central African region?
Rhipicephalus microplus	10.2667	6.01667	Cattle ticks in Cameroon: is Rhipicephalus (Boophilus) microplus absent in Cameroon and the Central African region?
Rhipicephalus microplus	10.2667	6.11667	Cattle ticks in Cameroon: is Rhipicephalus (Boophilus) microplus absent in Cameroon and the Central African region?
Rhipicephalus microplus	13.5333	7.25	Cattle ticks in Cameroon: is Rhipicephalus (Boophilus) microplus absent in Cameroon and the Central African region?
Rhipicephalus microplus	31.0954	-16.988	An update on the ecological distribution of the Ixodidae ticks in Zimbabwe
Rhipicephalus microplus	31.1603	-17.0529	An update on the ecological distribution of the Ixodidae ticks in Zimbabwe
Rhipicephalus microplus	31.0305	-17.1437	An update on the ecological distribution of the Ixodidae ticks in Zimbabwe
Rhipicephalus microplus	31.1083	-17.1502	An update on the ecological distribution of the Ixodidae ticks in Zimbabwe
Rhipicephalus microplus	31.0629	-17.2086	An update on the ecological distribution of the Ixodidae ticks in Zimbabwe
Rhipicephalus microplus	30.8098	-17.4487	An update on the ecological distribution of the Ixodidae ticks in Zimbabwe
Rhipicephalus microplus	32.7956	-17.6369	An update on the ecological distribution of the Ixodidae ticks in Zimbabwe
Rhipicephalus microplus	32.6853	-17.9354	An update on the ecological distribution of the Ixodidae ticks in Zimbabwe
Rhipicephalus microplus	32.8605	-17.9484	An update on the ecological distribution of the Ixodidae ticks in Zimbabwe
Rhipicephalus microplus	32.8831	-18.5221	An update on the ecological distribution of the Ixodidae ticks in Zimbabwe
Rhipicephalus microplus	32.8717	-18.5732	An update on the ecological distribution of the Ixodidae ticks in Zimbabwe
Rhipicephalus microplus	32.6918	-18.5714	An update on the ecological distribution of the Ixodidae ticks in Zimbabwe
Rhipicephalus microplus	32.7177	-18.6623	An update on the ecological distribution of the Ixodidae ticks in Zimbabwe
Rhipicephalus microplus	32.6269	-18.6558	An update on the ecological distribution of the Ixodidae ticks in Zimbabwe
Rhipicephalus microplus	32.6074	-18.7726	An update on the ecological distribution of the Ixodidae ticks in Zimbabwe
Rhipicephalus microplus	32.3738	-18.831	An update on the ecological distribution of the Ixodidae ticks in Zimbabwe
Rhipicephalus microplus	31.6275	-19.123	An update on the ecological distribution of the Ixodidae ticks in Zimbabwe
Rhipicephalus microplus	31.7443	-19.11	An update on the ecological distribution of the Ixodidae ticks in Zimbabwe
Rhipicephalus microplus	31.6535	-19.2463	An update on the ecological distribution of the Ixodidae ticks in Zimbabwe
Rhipicephalus microplus	31.8416	-19.2009	An update on the ecological distribution of the Ixodidae ticks in Zimbabwe
Rhipicephalus microplus	31.6924	-19.3047	An update on the ecological distribution of the Ixodidae ticks in Zimbabwe
Rhipicephalus microplus	31.4653	-20.0121	An update on the ecological distribution of the Ixodidae ticks in Zimbabwe
Rhipicephalus microplus	31.5886	-19.9991	An update on the ecological distribution of the Ixodidae ticks in Zimbabwe
Rhipicephalus microplus	31.8027	-19.9796	An update on the ecological distribution of the Ixodidae ticks in Zimbabwe
Rhipicephalus microplus	31.2771	-20.4079	An update on the ecological distribution of the Ixodidae ticks in Zimbabwe
Rhipicephalus microplus	32.0363	-20.4793	An update on the ecological distribution of the Ixodidae ticks in Zimbabwe
Rhipicephalus microplus	32.1142	-20.4858	An update on the ecological distribution of the Ixodidae ticks in Zimbabwe
Rhipicephalus microplus	31.8611	-20.7648	An update on the ecological distribution of the Ixodidae ticks in Zimbabwe
Rhipicephalus microplus	32.2115	-20.6935	An update on the ecological distribution of the Ixodidae ticks in Zimbabwe
Rhipicephalus microplus	32.2245	-20.8233	An update on the ecological distribution of the Ixodidae ticks in Zimbabwe
Rhipicephalus microplus	32.3348	-20.9336	An update on the ecological distribution of the Ixodidae ticks in Zimbabwe
Rhipicephalus microplus	31.1992	-22.2509	An update on the ecological distribution of the Ixodidae ticks in Zimbabwe
Rhipicephalus microplus	31.4977	-19.3631	An update on the ecological distribution of the Ixodidae ticks in Zimbabwe
Rhipicephalus microplus	32.3154	-20.0705	An update on the ecological distribution of the Ixodidae ticks in Zimbabwe
Rhipicephalus microplus	32.4127	-20.051	An update on the ecological distribution of the Ixodidae ticks in Zimbabwe
Rhipicephalus microplus	32.3868	-20.2587	An update on the ecological distribution of the Ixodidae ticks in Zimbabwe
Rhipicephalus microplus	32.8583	-20.2075	An update on the ecological distribution of the Ixodidae ticks in Zimbabwe
Rhipicephalus microplus	32.7956	-20.1483	An update on the ecological distribution of the Ixodidae ticks in Zimbabwe
Rhipicephalus microplus	32.7891	-20.0835	An update on the ecological distribution of the Ixodidae ticks in Zimbabwe
Rhipicephalus microplus	32.4646	-20.4534	An update on the ecological distribution of the Ixodidae ticks in Zimbabwe
Rhipicephalus microplus	31.6729	-20.343	An update on the ecological distribution of the Ixodidae ticks in Zimbabwe
Rhipicephalus microplus	31.6535	-21.0309	An update on the ecological distribution of the Ixodidae ticks in Zimbabwe
Rhipicephalus microplus	31.4263	-21.3164	An update on the ecological distribution of the Ixodidae ticks in Zimbabwe
Rhipicephalus microplus	28.2382	-27.0525	Distribution of endemic and introduced tick species in Free State Province, South Africa
Rhipicephalus microplus	28.256	-27.2096	Distribution of endemic and introduced tick species in Free State Province, South Africa
Rhipicephalus microplus	29.1126	-28.1947	Distribution of endemic and introduced tick species in Free State Province, South Africa
Rhipicephalus microplus	28.4952	-28.3446	Distribution of endemic and introduced tick species in Free State Province, South Africa
Rhipicephalus microplus	74.8333	40.5	Prevalence of ixodid ticks in dairy animals of Jammu region
Rhipicephalus microplus	-75.2217	8.41472	Detection of Borrelia theileri in Rhipicephalus geigyi from Mali
Rhipicephalus microplus	-75.8903	8.7575	Detection of Borrelia theileri in Rhipicephalus geigyi from Mali
Rhipicephalus microplus	-75.7022	8.80056	Detection of Borrelia theileri in Rhipicephalus geigyi from Mali
Rhipicephalus microplus	-75.6242	8.87806	Detection of Borrelia theileri in Rhipicephalus geigyi from Mali
Rhipicephalus microplus	-76.3597	8.9	Detection of Borrelia theileri in Rhipicephalus geigyi from Mali
Rhipicephalus microplus	-75.4347	8.94944	Detection of Borrelia theileri in Rhipicephalus geigyi from Mali
Rhipicephalus microplus	-75.8419	8.96028	Detection of Borrelia theileri in Rhipicephalus geigyi from Mali
Rhipicephalus microplus	-79.9569	-4.63028	Detection of Rickettsia parkeri from within Piura, Peru, and the first reported presence of Candidatus Rickettsia andeanae in the tick Rhipicephalus sanguineus
Rhipicephalus microplus	-80.3025	-4.73722	Detection of Rickettsia parkeri from within Piura, Peru, and the first reported presence of Candidatus Rickettsia andeanae in the tick Rhipicephalus sanguineus
Rhipicephalus microplus	-80.0117	-4.86167	Detection of Rickettsia parkeri from within Piura, Peru, and the first reported presence of Candidatus Rickettsia andeanae in the tick Rhipicephalus sanguineus
Rhipicephalus microplus	18.9667	-22.4333	First record of the pantropical blue tick Rhipicephalus microplus in Namibia
Rhipicephalus microplus	15.9333	-21.4333	First record of the pantropical blue tick Rhipicephalus microplus in Namibia
Rhipicephalus microplus	16.1833	-20.8833	First record of the pantropical blue tick Rhipicephalus microplus in Namibia
Rhipicephalus microplus	17.45	-20.5983	First record of the pantropical blue tick Rhipicephalus microplus in Namibia
Rhipicephalus microplus	-55.2	-20.7333	First occurrence of Amblyomma ovale in the State of Rio Grande do Norte, Brazil
Rhipicephalus microplus	1.915	6.417	Geographic distribution of the invasive cattle tick Rhipicephalus microplus, a country-wide survey in Benin
Rhipicephalus microplus	2.321	6.48	Geographic distribution of the invasive cattle tick Rhipicephalus microplus, a country-wide survey in Benin
Rhipicephalus microplus	1.813	6.56	Geographic distribution of the invasive cattle tick Rhipicephalus microplus, a country-wide survey in Benin
Rhipicephalus microplus	2.342	6.577	Geographic distribution of the invasive cattle tick Rhipicephalus microplus, a country-wide survey in Benin
Rhipicephalus microplus	2.007	6.641	Geographic distribution of the invasive cattle tick Rhipicephalus microplus, a country-wide survey in Benin
Rhipicephalus microplus	2.368	6.672	Geographic distribution of the invasive cattle tick Rhipicephalus microplus, a country-wide survey in Benin
Rhipicephalus microplus	2.27	6.709	Geographic distribution of the invasive cattle tick Rhipicephalus microplus, a country-wide survey in Benin
Rhipicephalus microplus	2.502	6.73	Geographic distribution of the invasive cattle tick Rhipicephalus microplus, a country-wide survey in Benin
Rhipicephalus microplus	2.651	6.731	Geographic distribution of the invasive cattle tick Rhipicephalus microplus, a country-wide survey in Benin
Rhipicephalus microplus	2.479	6.744	Geographic distribution of the invasive cattle tick Rhipicephalus microplus, a country-wide survey in Benin
Rhipicephalus microplus	2.17	6.77	Geographic distribution of the invasive cattle tick Rhipicephalus microplus, a country-wide survey in Benin
Rhipicephalus microplus	1.863	6.85	Geographic distribution of the invasive cattle tick Rhipicephalus microplus, a country-wide survey in Benin
Rhipicephalus microplus	2.677	6.993	Geographic distribution of the invasive cattle tick Rhipicephalus microplus, a country-wide survey in Benin
Rhipicephalus microplus	2.254	7.014	Geographic distribution of the invasive cattle tick Rhipicephalus microplus, a country-wide survey in Benin
Rhipicephalus microplus	2.123	7.057	Geographic distribution of the invasive cattle tick Rhipicephalus microplus, a country-wide survey in Benin
Rhipicephalus microplus	2.122	7.069	Geographic distribution of the invasive cattle tick Rhipicephalus microplus, a country-wide survey in Benin
Rhipicephalus microplus	1.808	7.088	Geographic distribution of the invasive cattle tick Rhipicephalus microplus, a country-wide survey in Benin
Rhipicephalus microplus	2.356	7.103	Geographic distribution of the invasive cattle tick Rhipicephalus microplus, a country-wide survey in Benin
Rhipicephalus microplus	2.491	7.158	Geographic distribution of the invasive cattle tick Rhipicephalus microplus, a country-wide survey in Benin
Rhipicephalus microplus	1.73	7.163	Geographic distribution of the invasive cattle tick Rhipicephalus microplus, a country-wide survey in Benin
Rhipicephalus microplus	2.281	7.267	Geographic distribution of the invasive cattle tick Rhipicephalus microplus, a country-wide survey in Benin
Rhipicephalus microplus	2.636	7.297	Geographic distribution of the invasive cattle tick Rhipicephalus microplus, a country-wide survey in Benin
Rhipicephalus microplus	1.944	7.351	Geographic distribution of the invasive cattle tick Rhipicephalus microplus, a country-wide survey in Benin
Rhipicephalus microplus	2.069	7.396	Geographic distribution of the invasive cattle tick Rhipicephalus microplus, a country-wide survey in Benin
Rhipicephalus microplus	2.389	7.454	Geographic distribution of the invasive cattle tick Rhipicephalus microplus, a country-wide survey in Benin
Rhipicephalus microplus	1.709	7.556	Geographic distribution of the invasive cattle tick Rhipicephalus microplus, a country-wide survey in Benin
Rhipicephalus microplus	1.694	7.833	Geographic distribution of the invasive cattle tick Rhipicephalus microplus, a country-wide survey in Benin
Rhipicephalus microplus	1.863	7.909	Geographic distribution of the invasive cattle tick Rhipicephalus microplus, a country-wide survey in Benin
Rhipicephalus microplus	2.251	7.941	Geographic distribution of the invasive cattle tick Rhipicephalus microplus, a country-wide survey in Benin
Rhipicephalus microplus	2.476	7.993	Geographic distribution of the invasive cattle tick Rhipicephalus microplus, a country-wide survey in Benin
Rhipicephalus microplus	2.651	8.029	Geographic distribution of the invasive cattle tick Rhipicephalus microplus, a country-wide survey in Benin
Rhipicephalus microplus	2.265	8.13	Geographic distribution of the invasive cattle tick Rhipicephalus microplus, a country-wide survey in Benin
Rhipicephalus microplus	2.227	8.159	Geographic distribution of the invasive cattle tick Rhipicephalus microplus, a country-wide survey in Benin
Rhipicephalus microplus	2.623	8.191	Geographic distribution of the invasive cattle tick Rhipicephalus microplus, a country-wide survey in Benin
Rhipicephalus microplus	2.004	8.219	Geographic distribution of the invasive cattle tick Rhipicephalus microplus, a country-wide survey in Benin
Rhipicephalus microplus	1.882	8.332	Geographic distribution of the invasive cattle tick Rhipicephalus microplus, a country-wide survey in Benin
Rhipicephalus microplus	1.691	8.587	Geographic distribution of the invasive cattle tick Rhipicephalus microplus, a country-wide survey in Benin
Rhipicephalus microplus	2.607	8.871	Geographic distribution of the invasive cattle tick Rhipicephalus microplus, a country-wide survey in Benin
Rhipicephalus microplus	1.771	8.941	Geographic distribution of the invasive cattle tick Rhipicephalus microplus, a country-wide survey in Benin
Rhipicephalus microplus	1.677	8.994	Geographic distribution of the invasive cattle tick Rhipicephalus microplus, a country-wide survey in Benin
Rhipicephalus microplus	1.879	8.997	Geographic distribution of the invasive cattle tick Rhipicephalus microplus, a country-wide survey in Benin
Rhipicephalus microplus	1.937	9.09	Geographic distribution of the invasive cattle tick Rhipicephalus microplus, a country-wide survey in Benin
Rhipicephalus microplus	2.588	9.104	Geographic distribution of the invasive cattle tick Rhipicephalus microplus, a country-wide survey in Benin
Rhipicephalus microplus	1.757	9.184	Geographic distribution of the invasive cattle tick Rhipicephalus microplus, a country-wide survey in Benin
Rhipicephalus microplus	2.584	9.219	Geographic distribution of the invasive cattle tick Rhipicephalus microplus, a country-wide survey in Benin
Rhipicephalus microplus	1.602	9.298	Geographic distribution of the invasive cattle tick Rhipicephalus microplus, a country-wide survey in Benin
Rhipicephalus microplus	2.597	9.321	Geographic distribution of the invasive cattle tick Rhipicephalus microplus, a country-wide survey in Benin
Rhipicephalus microplus	2.515	9.699	Geographic distribution of the invasive cattle tick Rhipicephalus microplus, a country-wide survey in Benin
Rhipicephalus microplus	2.968	9.73	Geographic distribution of the invasive cattle tick Rhipicephalus microplus, a country-wide survey in Benin
Rhipicephalus microplus	3.036	9.815	Geographic distribution of the invasive cattle tick Rhipicephalus microplus, a country-wide survey in Benin
Rhipicephalus microplus	2.693	10.261	Geographic distribution of the invasive cattle tick Rhipicephalus microplus, a country-wide survey in Benin
Rhipicephalus microplus	3.5	10.421	Geographic distribution of the invasive cattle tick Rhipicephalus microplus, a country-wide survey in Benin
Rhipicephalus microplus	-98.2164	26.353	Distribution of Rhipicephalus (Boophilus) microplus and Rhipicephalus (Boophilus) annulatus (Acari: Ixodidae) infestations detected in the United States along the Texas/Mexico border
Rhipicephalus microplus	-99.1674	26.988	Distribution of Rhipicephalus (Boophilus) microplus and Rhipicephalus (Boophilus) annulatus (Acari: Ixodidae) infestations detected in the United States along the Texas/Mexico border
Rhipicephalus microplus	-98.2071	26.988	Distribution of Rhipicephalus (Boophilus) microplus and Rhipicephalus (Boophilus) annulatus (Acari: Ixodidae) infestations detected in the United States along the Texas/Mexico border
Rhipicephalus microplus	-99.3316	27.7611	Distribution of Rhipicephalus (Boophilus) microplus and Rhipicephalus (Boophilus) annulatus (Acari: Ixodidae) infestations detected in the United States along the Texas/Mexico border
Rhipicephalus microplus	-100.311	28.7929	Distribution of Rhipicephalus (Boophilus) microplus and Rhipicephalus (Boophilus) annulatus (Acari: Ixodidae) infestations detected in the United States along the Texas/Mexico border
Rhipicephalus microplus	-100.417	29.3264	Distribution of Rhipicephalus (Boophilus) microplus and Rhipicephalus (Boophilus) annulatus (Acari: Ixodidae) infestations detected in the United States along the Texas/Mexico border
Rhipicephalus microplus	-101.129	29.9153	Distribution of Rhipicephalus (Boophilus) microplus and Rhipicephalus (Boophilus) annulatus (Acari: Ixodidae) infestations detected in the United States along the Texas/Mexico border
Rhipicephalus microplus	-96.9769	30.8532	Distribution of Rhipicephalus (Boophilus) microplus and Rhipicephalus (Boophilus) annulatus (Acari: Ixodidae) infestations detected in the United States along the Texas/Mexico border
Rhipicephalus microplus	-49.06	-26.91	Spotted fever group Rickettsia infecting ticks (Acari: Ixodidae) in the state of Santa Catarina, Brazil
Rhipicephalus microplus	27.4833	-32.4833	Ticks on pastures and on two breeds of cattle in the Eastern Cape province, South Africa
Rhipicephalus microplus	27.4667	-32.5167	Ticks on pastures and on two breeds of cattle in the Eastern Cape province, South Africa
Rhipicephalus microplus	-98.748	26.563	Evidence for role of white-tailed deer (Artiodactyla: Cervidae) in epizootiology of cattle ticks and southern cattle ticks (Acari: Ixodidae) in reinfestations along the Texas/Mexico border in south Texas: a review and update
Rhipicephalus microplus	-48.2772	-18.9186	Ticks (Acari: Ixodidae) on dogs from Uberlândia, Minas Gerais, Brazil
Rhipicephalus microplus	-48.2039	-18.9492	Ticks on birds in a forest fragment of Brazilian cerrado (savanna) in the municipality of Uberlândia, State of Minas Gerais, Brazil
Rhipicephalus microplus	-45	-21.3333	Hemalin, a thrombin inhibitor isolated from a midgut cDNA library from the hard tick Haemaphysalis longicornis
Rhipicephalus microplus	-43.9333	-19.9167	Hemalin, a thrombin inhibitor isolated from a midgut cDNA library from the hard tick Haemaphysalis longicornis
Rhipicephalus microplus	-40.3333	-17.8167	Hemalin, a thrombin inhibitor isolated from a midgut cDNA library from the hard tick Haemaphysalis longicornis
Rhipicephalus microplus	124.15	24.3333	Anaplasma marginale infection in a Japanese Black cow 13 years after eradication of Rhipicephalus (Boophilus) microplus in Okinawa, Japan
Rhipicephalus microplus	25.7	-27.65	Ticks and tick-borne pathogens from wildlife in the Free State Province, South Africa
Rhipicephalus microplus	27.5833	-28.1333	Ticks and tick-borne pathogens from wildlife in the Free State Province, South Africa
Rhipicephalus microplus	27.2333	-28.25	Ticks and tick-borne pathogens from wildlife in the Free State Province, South Africa
Rhipicephalus microplus	26.0333	-28.8333	Ticks and tick-borne pathogens from wildlife in the Free State Province, South Africa
Rhipicephalus microplus	26.1167	-30.4667	Ticks and tick-borne pathogens from wildlife in the Free State Province, South Africa
Rhipicephalus microplus	-35.0639	-8.39889	Ticks on domestic animals in Pernambuco, Northeastern Brazil
Rhipicephalus microplus	-35.4525	-8.38306	Ticks on domestic animals in Pernambuco, Northeastern Brazil
Rhipicephalus microplus	-35.7056	-8.3275	Ticks on domestic animals in Pernambuco, Northeastern Brazil
Rhipicephalus microplus	-35.7969	-8.23333	Ticks on domestic animals in Pernambuco, Northeastern Brazil
Rhipicephalus microplus	-35.5647	-8.20111	Ticks on domestic animals in Pernambuco, Northeastern Brazil
Rhipicephalus microplus	-34.8811	-8.05389	Ticks on domestic animals in Pernambuco, Northeastern Brazil
Rhipicephalus microplus	-34.9811	-8.02167	Ticks on domestic animals in Pernambuco, Northeastern Brazil
Rhipicephalus microplus	-34.8553	-8.00889	Ticks on domestic animals in Pernambuco, Northeastern Brazil
Rhipicephalus microplus	-35.2928	-8.00167	Ticks on domestic animals in Pernambuco, Northeastern Brazil
Rhipicephalus microplus	-35.5806	-7.995	Ticks on domestic animals in Pernambuco, Northeastern Brazil
Rhipicephalus microplus	-35.3892	-7.95083	Ticks on domestic animals in Pernambuco, Northeastern Brazil
Rhipicephalus microplus	-34.8731	-7.94083	Ticks on domestic animals in Pernambuco, Northeastern Brazil
Rhipicephalus microplus	-35.1797	-7.89667	Ticks on domestic animals in Pernambuco, Northeastern Brazil
Rhipicephalus microplus	-35.4503	-7.87472	Ticks on domestic animals in Pernambuco, Northeastern Brazil
Rhipicephalus microplus	-35.3267	-7.65694	Ticks on domestic animals in Pernambuco, Northeastern Brazil
Rhipicephalus microplus	-35.4914	-7.59111	Ticks on domestic animals in Pernambuco, Northeastern Brazil
Rhipicephalus microplus	-35.9447	-8.45806	Ticks on domestic animals in Pernambuco, Northeastern Brazil
Rhipicephalus microplus	-36.4928	-8.89028	Ticks on domestic animals in Pernambuco, Northeastern Brazil
Rhipicephalus microplus	-40.5008	-9.39861	Ticks on domestic animals in Pernambuco, Northeastern Brazil
Rhipicephalus microplus	32.1123	-24.477	The comparative prevalence of five ixodid tick species infesting cattle and goats in Maputo Province, Mozambique
Rhipicephalus microplus	32.4882	-24.6221	The comparative prevalence of five ixodid tick species infesting cattle and goats in Maputo Province, Mozambique
Rhipicephalus microplus	32.8722	-24.7756	The comparative prevalence of five ixodid tick species infesting cattle and goats in Maputo Province, Mozambique
Rhipicephalus microplus	32.3764	-24.9172	The comparative prevalence of five ixodid tick species infesting cattle and goats in Maputo Province, Mozambique
Rhipicephalus microplus	32.6572	-25.0171	The comparative prevalence of five ixodid tick species infesting cattle and goats in Maputo Province, Mozambique
Rhipicephalus microplus	32.9499	-25.1551	The comparative prevalence of five ixodid tick species infesting cattle and goats in Maputo Province, Mozambique
Rhipicephalus microplus	32.9808	-25.2836	The comparative prevalence of five ixodid tick species infesting cattle and goats in Maputo Province, Mozambique
Rhipicephalus microplus	32.6453	-25.543	The comparative prevalence of five ixodid tick species infesting cattle and goats in Maputo Province, Mozambique
Rhipicephalus microplus	32.0861	-25.3978	The comparative prevalence of five ixodid tick species infesting cattle and goats in Maputo Province, Mozambique
Rhipicephalus microplus	32.2217	-25.4835	The comparative prevalence of five ixodid tick species infesting cattle and goats in Maputo Province, Mozambique
Rhipicephalus microplus	32.6512	-25.7545	The comparative prevalence of five ixodid tick species infesting cattle and goats in Maputo Province, Mozambique
Rhipicephalus microplus	32.6227	-25.8794	The comparative prevalence of five ixodid tick species infesting cattle and goats in Maputo Province, Mozambique
Rhipicephalus microplus	32.2908	-25.8687	The comparative prevalence of five ixodid tick species infesting cattle and goats in Maputo Province, Mozambique
Rhipicephalus microplus	32.0266	-25.9508	The comparative prevalence of five ixodid tick species infesting cattle and goats in Maputo Province, Mozambique
Rhipicephalus microplus	32.2515	-26.0401	The comparative prevalence of five ixodid tick species infesting cattle and goats in Maputo Province, Mozambique
Rhipicephalus microplus	32.3657	-25.9794	The comparative prevalence of five ixodid tick species infesting cattle and goats in Maputo Province, Mozambique
Rhipicephalus microplus	32.537	-25.8902	The comparative prevalence of five ixodid tick species infesting cattle and goats in Maputo Province, Mozambique
Rhipicephalus microplus	32.6006	-25.964	The comparative prevalence of five ixodid tick species infesting cattle and goats in Maputo Province, Mozambique
Rhipicephalus microplus	32.6655	-26.2364	The comparative prevalence of five ixodid tick species infesting cattle and goats in Maputo Province, Mozambique
Rhipicephalus microplus	32.7976	-26.3185	The comparative prevalence of five ixodid tick species infesting cattle and goats in Maputo Province, Mozambique
Rhipicephalus microplus	32.3479	-26.2007	The comparative prevalence of five ixodid tick species infesting cattle and goats in Maputo Province, Mozambique
Rhipicephalus microplus	32.3157	-26.1685	The comparative prevalence of five ixodid tick species infesting cattle and goats in Maputo Province, Mozambique
Rhipicephalus microplus	32.5263	-26.5255	The comparative prevalence of five ixodid tick species infesting cattle and goats in Maputo Province, Mozambique
Rhipicephalus microplus	32.8226	-26.736	The comparative prevalence of five ixodid tick species infesting cattle and goats in Maputo Province, Mozambique
Rhipicephalus microplus	32.2643	-26.8474	The comparative prevalence of five ixodid tick species infesting cattle and goats in Maputo Province, Mozambique
Rhipicephalus microplus	29.4235	-30.0595	Species composition and geographic distribution of ticks infesting cattle, goats and dogs in a temperate and in a subtropical region of south-east Africa
Rhipicephalus microplus	29.4235	-30.1452	Species composition and geographic distribution of ticks infesting cattle, goats and dogs in a temperate and in a subtropical region of south-east Africa
Rhipicephalus microplus	28.2069	-30.291	Species composition and geographic distribution of ticks infesting cattle, goats and dogs in a temperate and in a subtropical region of south-east Africa
Rhipicephalus microplus	28.1434	-30.3974	Species composition and geographic distribution of ticks infesting cattle, goats and dogs in a temperate and in a subtropical region of south-east Africa
Rhipicephalus microplus	28.3908	-30.5497	Species composition and geographic distribution of ticks infesting cattle, goats and dogs in a temperate and in a subtropical region of south-east Africa
Rhipicephalus microplus	28.3766	-30.721	Species composition and geographic distribution of ticks infesting cattle, goats and dogs in a temperate and in a subtropical region of south-east Africa
Rhipicephalus microplus	28.6811	-30.6496	Species composition and geographic distribution of ticks infesting cattle, goats and dogs in a temperate and in a subtropical region of south-east Africa
Rhipicephalus microplus	29.1153	-30.5796	Species composition and geographic distribution of ticks infesting cattle, goats and dogs in a temperate and in a subtropical region of south-east Africa
Rhipicephalus microplus	29.1878	-30.4842	Species composition and geographic distribution of ticks infesting cattle, goats and dogs in a temperate and in a subtropical region of south-east Africa
Rhipicephalus microplus	29.2386	-30.5271	Species composition and geographic distribution of ticks infesting cattle, goats and dogs in a temperate and in a subtropical region of south-east Africa
Rhipicephalus microplus	29.5193	-30.5795	Species composition and geographic distribution of ticks infesting cattle, goats and dogs in a temperate and in a subtropical region of south-east Africa
Rhipicephalus microplus	29.7953	-30.9293	Species composition and geographic distribution of ticks infesting cattle, goats and dogs in a temperate and in a subtropical region of south-east Africa
Rhipicephalus microplus	29.5051	-30.9174	Species composition and geographic distribution of ticks infesting cattle, goats and dogs in a temperate and in a subtropical region of south-east Africa
Rhipicephalus microplus	29.2148	-30.7365	Species composition and geographic distribution of ticks infesting cattle, goats and dogs in a temperate and in a subtropical region of south-east Africa
Rhipicephalus microplus	28.9673	-30.8864	Species composition and geographic distribution of ticks infesting cattle, goats and dogs in a temperate and in a subtropical region of south-east Africa
Rhipicephalus microplus	28.8769	-30.7722	Species composition and geographic distribution of ticks infesting cattle, goats and dogs in a temperate and in a subtropical region of south-east Africa
Rhipicephalus microplus	29.0767	-30.589	Species composition and geographic distribution of ticks infesting cattle, goats and dogs in a temperate and in a subtropical region of south-east Africa
Rhipicephalus microplus	28.6032	-30.727	Species composition and geographic distribution of ticks infesting cattle, goats and dogs in a temperate and in a subtropical region of south-east Africa
Rhipicephalus microplus	28.4914	-30.7889	Species composition and geographic distribution of ticks infesting cattle, goats and dogs in a temperate and in a subtropical region of south-east Africa
Rhipicephalus microplus	28.4414	-30.8055	Species composition and geographic distribution of ticks infesting cattle, goats and dogs in a temperate and in a subtropical region of south-east Africa
Rhipicephalus microplus	28.4628	-30.8412	Species composition and geographic distribution of ticks infesting cattle, goats and dogs in a temperate and in a subtropical region of south-east Africa
Rhipicephalus microplus	28.47	-30.8817	Species composition and geographic distribution of ticks infesting cattle, goats and dogs in a temperate and in a subtropical region of south-east Africa
Rhipicephalus microplus	28.5509	-30.8888	Species composition and geographic distribution of ticks infesting cattle, goats and dogs in a temperate and in a subtropical region of south-east Africa
Rhipicephalus microplus	28.589	-30.9435	Species composition and geographic distribution of ticks infesting cattle, goats and dogs in a temperate and in a subtropical region of south-east Africa
Rhipicephalus microplus	28.6627	-30.7817	Species composition and geographic distribution of ticks infesting cattle, goats and dogs in a temperate and in a subtropical region of south-east Africa
Rhipicephalus microplus	29.0173	-31.0625	Species composition and geographic distribution of ticks infesting cattle, goats and dogs in a temperate and in a subtropical region of south-east Africa
Rhipicephalus microplus	28.9387	-31.1464	Species composition and geographic distribution of ticks infesting cattle, goats and dogs in a temperate and in a subtropical region of south-east Africa
Rhipicephalus microplus	28.8293	-31.3035	Species composition and geographic distribution of ticks infesting cattle, goats and dogs in a temperate and in a subtropical region of south-east Africa
Rhipicephalus microplus	28.7056	-31.2226	Species composition and geographic distribution of ticks infesting cattle, goats and dogs in a temperate and in a subtropical region of south-east Africa
Rhipicephalus microplus	28.5771	-31.1797	Species composition and geographic distribution of ticks infesting cattle, goats and dogs in a temperate and in a subtropical region of south-east Africa
Rhipicephalus microplus	28.539	-31.2369	Species composition and geographic distribution of ticks infesting cattle, goats and dogs in a temperate and in a subtropical region of south-east Africa
Rhipicephalus microplus	28.7056	-31.4367	Species composition and geographic distribution of ticks infesting cattle, goats and dogs in a temperate and in a subtropical region of south-east Africa
Rhipicephalus microplus	28.5247	-31.4415	Species composition and geographic distribution of ticks infesting cattle, goats and dogs in a temperate and in a subtropical region of south-east Africa
Rhipicephalus microplus	28.3772	-31.4129	Species composition and geographic distribution of ticks infesting cattle, goats and dogs in a temperate and in a subtropical region of south-east Africa
Rhipicephalus microplus	28.1678	-31.57	Species composition and geographic distribution of ticks infesting cattle, goats and dogs in a temperate and in a subtropical region of south-east Africa
Rhipicephalus microplus	27.9108	-31.6033	Species composition and geographic distribution of ticks infesting cattle, goats and dogs in a temperate and in a subtropical region of south-east Africa
Rhipicephalus microplus	27.8727	-31.6366	Species composition and geographic distribution of ticks infesting cattle, goats and dogs in a temperate and in a subtropical region of south-east Africa
Rhipicephalus microplus	27.611	-31.5557	Species composition and geographic distribution of ticks infesting cattle, goats and dogs in a temperate and in a subtropical region of south-east Africa
Rhipicephalus microplus	27.5444	-31.5462	Species composition and geographic distribution of ticks infesting cattle, goats and dogs in a temperate and in a subtropical region of south-east Africa
Rhipicephalus microplus	27.3207	-31.7556	Species composition and geographic distribution of ticks infesting cattle, goats and dogs in a temperate and in a subtropical region of south-east Africa
Rhipicephalus microplus	27.5444	-31.7556	Species composition and geographic distribution of ticks infesting cattle, goats and dogs in a temperate and in a subtropical region of south-east Africa
Rhipicephalus microplus	27.9298	-31.965	Species composition and geographic distribution of ticks infesting cattle, goats and dogs in a temperate and in a subtropical region of south-east Africa
Rhipicephalus microplus	28.1345	-31.8698	Species composition and geographic distribution of ticks infesting cattle, goats and dogs in a temperate and in a subtropical region of south-east Africa
Rhipicephalus microplus	28.6627	-31.846	Species composition and geographic distribution of ticks infesting cattle, goats and dogs in a temperate and in a subtropical region of south-east Africa
Rhipicephalus microplus	29.1339	-31.7365	Species composition and geographic distribution of ticks infesting cattle, goats and dogs in a temperate and in a subtropical region of south-east Africa
Rhipicephalus microplus	28.3819	-31.6604	Species composition and geographic distribution of ticks infesting cattle, goats and dogs in a temperate and in a subtropical region of south-east Africa
Rhipicephalus microplus	28.4105	-31.5938	Species composition and geographic distribution of ticks infesting cattle, goats and dogs in a temperate and in a subtropical region of south-east Africa
Rhipicephalus microplus	28.4379	-31.9959	Species composition and geographic distribution of ticks infesting cattle, goats and dogs in a temperate and in a subtropical region of south-east Africa
Rhipicephalus microplus	28.5628	-32.1149	Species composition and geographic distribution of ticks infesting cattle, goats and dogs in a temperate and in a subtropical region of south-east Africa
Rhipicephalus microplus	28.6877	-32.1506	Species composition and geographic distribution of ticks infesting cattle, goats and dogs in a temperate and in a subtropical region of south-east Africa
[truncated: 1,184 more rows]

## Sheet: Dermacentor reticulatus
Species	Longitude	Latitude	Source
Dermacentor reticulatus	52.6667	22.4667	Assessment of tick-borne pathogens presence in Dermacentor reticulatus ticks in north-eastern Poland
Dermacentor reticulatus	42.234	1.182	Prevalence of tick-borne pathogens in adult Dermacentor spp. ticks from nine collection sites in France
Dermacentor reticulatus	43.462	5.936	Prevalence of tick-borne pathogens in adult Dermacentor spp. ticks from nine collection sites in France
Dermacentor reticulatus	44.4686	26.147	Babesia, Theileria, and Hepatozoon species in ticks infesting animal hosts in Romania
Dermacentor reticulatus	44.547	24.2354	Babesia, Theileria, and Hepatozoon species in ticks infesting animal hosts in Romania
Dermacentor reticulatus	45.161	6.051	Prevalence of tick-borne pathogens in adult Dermacentor spp. ticks from nine collection sites in France
Dermacentor reticulatus	45.275	2.71	Prevalence of tick-borne pathogens in adult Dermacentor spp. ticks from nine collection sites in France
Dermacentor reticulatus	45.9393	24.1255	Babesia, Theileria, and Hepatozoon species in ticks infesting animal hosts in Romania
Dermacentor reticulatus	45.9851	21.2471	Babesia, Theileria, and Hepatozoon species in ticks infesting animal hosts in Romania
Dermacentor reticulatus	46.1223	23.752	Babesia, Theileria, and Hepatozoon species in ticks infesting animal hosts in Romania
Dermacentor reticulatus	46.717	-0.26	Prevalence of tick-borne pathogens in adult Dermacentor spp. ticks from nine collection sites in France
Dermacentor reticulatus	47.186	8.277	Questing Dermacentor reticulatus harbouring Babesia canis DNA associated with outbreaks of canine babesiosis in the Swiss Midlands
Dermacentor reticulatus	47.282	-0.984	Prevalence of tick-borne pathogens in adult Dermacentor spp. ticks from nine collection sites in France
Dermacentor reticulatus	47.33	-3.2	Tick species, tick-borne pathogens and symbionts in an insular environment off the coast of Western France
Dermacentor reticulatus	47.4	19.1167	Uneven seasonal distribution of Babesia canis and its two 18S rDNA genotypes in questing Dermacentor reticulatus ticks in urban habitats
Dermacentor reticulatus	47.431	4.594	Prevalence of tick-borne pathogens in adult Dermacentor spp. ticks from nine collection sites in France
Dermacentor reticulatus	47.4462	23.0489	Babesia, Theileria, and Hepatozoon species in ticks infesting animal hosts in Romania
Dermacentor reticulatus	47.45	19.0667	Uneven seasonal distribution of Babesia canis and its two 18S rDNA genotypes in questing Dermacentor reticulatus ticks in urban habitats
Dermacentor reticulatus	47.559	3.823	Prevalence of tick-borne pathogens in adult Dermacentor spp. ticks from nine collection sites in France
Dermacentor reticulatus	47.75	26.2569	Babesia, Theileria, and Hepatozoon species in ticks infesting animal hosts in Romania
Dermacentor reticulatus	47.8017	22.961	Babesia, Theileria, and Hepatozoon species in ticks infesting animal hosts in Romania
Dermacentor reticulatus	48.1953	16.4836	Species, developmental stage and infection with microbial pathogens of engorged ticks removed from dogs and questing ticks
Dermacentor reticulatus	48.2333	11.6667	Dermacentor reticulatus and Babesia canis in Bavaria (Germany)-A Georeferenced Field Study with Digital Habitat Characterization
Dermacentor reticulatus	48.25	11.6833	Dermacentor reticulatus and Babesia canis in Bavaria (Germany)-A Georeferenced Field Study with Digital Habitat Characterization
Dermacentor reticulatus	48.2667	11.6833	Dermacentor reticulatus and Babesia canis in Bavaria (Germany)-A Georeferenced Field Study with Digital Habitat Characterization
Dermacentor reticulatus	48.2667	11.7	Dermacentor reticulatus and Babesia canis in Bavaria (Germany)-A Georeferenced Field Study with Digital Habitat Characterization
Dermacentor reticulatus	48.2833	11.7667	Dermacentor reticulatus and Babesia canis in Bavaria (Germany)-A Georeferenced Field Study with Digital Habitat Characterization
Dermacentor reticulatus	48.3	11.7	Dermacentor reticulatus and Babesia canis in Bavaria (Germany)-A Georeferenced Field Study with Digital Habitat Characterization
Dermacentor reticulatus	48.3403	17.0532	Variability of species of Babesia Starcovici, 1893 in three sympatric ticks (Ixodes ricinus, Dermacentor reticulatus and Haemaphysalis concinna) at the edge of Pannonia in the Czech Republic and Slovakia
Dermacentor reticulatus	48.35	11.7167	Dermacentor reticulatus and Babesia canis in Bavaria (Germany)-A Georeferenced Field Study with Digital Habitat Characterization
Dermacentor reticulatus	48.3667	11.7167	Dermacentor reticulatus and Babesia canis in Bavaria (Germany)-A Georeferenced Field Study with Digital Habitat Characterization
Dermacentor reticulatus	48.3667	11.7333	Dermacentor reticulatus and Babesia canis in Bavaria (Germany)-A Georeferenced Field Study with Digital Habitat Characterization
Dermacentor reticulatus	48.3781	16.9587	Variability of species of Babesia Starcovici, 1893 in three sympatric ticks (Ixodes ricinus, Dermacentor reticulatus and Haemaphysalis concinna) at the edge of Pannonia in the Czech Republic and Slovakia
Dermacentor reticulatus	48.4272	16.9553	Variability of species of Babesia Starcovici, 1893 in three sympatric ticks (Ixodes ricinus, Dermacentor reticulatus and Haemaphysalis concinna) at the edge of Pannonia in the Czech Republic and Slovakia
Dermacentor reticulatus	48.4733	16.9358	Variability of species of Babesia Starcovici, 1893 in three sympatric ticks (Ixodes ricinus, Dermacentor reticulatus and Haemaphysalis concinna) at the edge of Pannonia in the Czech Republic and Slovakia
Dermacentor reticulatus	48.4939	16.9667	Variability of species of Babesia Starcovici, 1893 in three sympatric ticks (Ixodes ricinus, Dermacentor reticulatus and Haemaphysalis concinna) at the edge of Pannonia in the Czech Republic and Slovakia
Dermacentor reticulatus	48.5633	17.1362	Variability of species of Babesia Starcovici, 1893 in three sympatric ticks (Ixodes ricinus, Dermacentor reticulatus and Haemaphysalis concinna) at the edge of Pannonia in the Czech Republic and Slovakia
Dermacentor reticulatus	48.6275	16.9703	Variability of species of Babesia Starcovici, 1893 in three sympatric ticks (Ixodes ricinus, Dermacentor reticulatus and Haemaphysalis concinna) at the edge of Pannonia in the Czech Republic and Slovakia
Dermacentor reticulatus	48.6569	17.0682	Variability of species of Babesia Starcovici, 1893 in three sympatric ticks (Ixodes ricinus, Dermacentor reticulatus and Haemaphysalis concinna) at the edge of Pannonia in the Czech Republic and Slovakia
Dermacentor reticulatus	48.6883	16.987	Variability of species of Babesia Starcovici, 1893 in three sympatric ticks (Ixodes ricinus, Dermacentor reticulatus and Haemaphysalis concinna) at the edge of Pannonia in the Czech Republic and Slovakia
Dermacentor reticulatus	48.7008	17.0365	Variability of species of Babesia Starcovici, 1893 in three sympatric ticks (Ixodes ricinus, Dermacentor reticulatus and Haemaphysalis concinna) at the edge of Pannonia in the Czech Republic and Slovakia
Dermacentor reticulatus	48.737	16.989	Variability of species of Babesia Starcovici, 1893 in three sympatric ticks (Ixodes ricinus, Dermacentor reticulatus and Haemaphysalis concinna) at the edge of Pannonia in the Czech Republic and Slovakia
Dermacentor reticulatus	48.7407	17.023	Variability of species of Babesia Starcovici, 1893 in three sympatric ticks (Ixodes ricinus, Dermacentor reticulatus and Haemaphysalis concinna) at the edge of Pannonia in the Czech Republic and Slovakia
Dermacentor reticulatus	48.7757	17.0727	Variability of species of Babesia Starcovici, 1893 in three sympatric ticks (Ixodes ricinus, Dermacentor reticulatus and Haemaphysalis concinna) at the edge of Pannonia in the Czech Republic and Slovakia
Dermacentor reticulatus	48.7928	17.0892	Variability of species of Babesia Starcovici, 1893 in three sympatric ticks (Ixodes ricinus, Dermacentor reticulatus and Haemaphysalis concinna) at the edge of Pannonia in the Czech Republic and Slovakia
Dermacentor reticulatus	48.818	16.8038	Variability of species of Babesia Starcovici, 1893 in three sympatric ticks (Ixodes ricinus, Dermacentor reticulatus and Haemaphysalis concinna) at the edge of Pannonia in the Czech Republic and Slovakia
Dermacentor reticulatus	48.8265	17.108	Variability of species of Babesia Starcovici, 1893 in three sympatric ticks (Ixodes ricinus, Dermacentor reticulatus and Haemaphysalis concinna) at the edge of Pannonia in the Czech Republic and Slovakia
Dermacentor reticulatus	49.0167	11.2833	Dermacentor reticulatus and Babesia canis in Bavaria (Germany)-A Georeferenced Field Study with Digital Habitat Characterization
Dermacentor reticulatus	49.0333	11.3667	Dermacentor reticulatus and Babesia canis in Bavaria (Germany)-A Georeferenced Field Study with Digital Habitat Characterization
Dermacentor reticulatus	50.273	-3.82	Prevalence of Babesia spp. pathogens in the ticks Dermacentor reticulatus and Ixodes ricinus in the UK
Dermacentor reticulatus	51.018	-4.215	Prevalence of Babesia spp. pathogens in the ticks Dermacentor reticulatus and Ixodes ricinus in the UK
Dermacentor reticulatus	51.086	-4.176	Prevalence of Babesia spp. pathogens in the ticks Dermacentor reticulatus and Ixodes ricinus in the UK
Dermacentor reticulatus	51.202	4.223	Foci report on indigenous Dermacentor reticulatus populations in Belgium and a preliminary study of associated babesiosis pathogens
Dermacentor reticulatus	51.2122	30.1292	The infection of questing Dermacentor reticulatus ticks with Babesia canis and Anaplasma phagocytophilum in the Chernobyl exclusion zone
Dermacentor reticulatus	51.2589	12.3507	Molecular examinations of Babesia microti in rodents and rodent-attached ticks from urban and sylvatic habitats in Germany
Dermacentor reticulatus	51.2601	12.3501	Long-term trends of tick-borne pathogens in regard to small mammal and tick populations from Saxony, Germany
Dermacentor reticulatus	51.2672	51.2672	The infection of questing Dermacentor reticulatus ticks with Babesia canis and Anaplasma phagocytophilum in the Chernobyl exclusion zone
Dermacentor reticulatus	51.2686	30.2473	Borrelia and Other Zoonotic Pathogens in Ixodes ricinus and Dermacentor reticulatus Ticks Collected from the Chernobyl Exclusion Zone on the 30th Anniversary of the Nuclear Disaster
Dermacentor reticulatus	51.46	22.84	Babesia spp. in questing ticks from eastern Poland: prevalence and species diversity
Dermacentor reticulatus	51.49	23.4	Babesia spp. in questing ticks from eastern Poland: prevalence and species diversity
Dermacentor reticulatus	51.5264	3.72944	Ticks and associated pathogens collected from domestic animals in the Netherlands
Dermacentor reticulatus	51.579	30.087	Prevalence of tick-borne pathogens in Ixodes ricinus and Dermacentor reticulatus ticks from different geographical locations in Belarus
Dermacentor reticulatus	51.5894	4.19056	Ticks and associated pathogens collected from domestic animals in the Netherlands
Dermacentor reticulatus	51.6225	4.19111	Ticks and associated pathogens collected from domestic animals in the Netherlands
Dermacentor reticulatus	51.6292	4.25889	Ticks and associated pathogens collected from domestic animals in the Netherlands
Dermacentor reticulatus	51.64	22.9	Babesia spp. in questing ticks from eastern Poland: prevalence and species diversity
Dermacentor reticulatus	51.6587	20.9388	The role of juvenile Dermacentor reticulatus ticks as vectors of microorganisms and the problem of 'meal contamination'
Dermacentor reticulatus	51.6958	5.615	Ticks and associated pathogens collected from domestic animals in the Netherlands
Dermacentor reticulatus	51.708	29.002	Prevalence of tick-borne pathogens in Ixodes ricinus and Dermacentor reticulatus ticks from different geographical locations in Belarus
Dermacentor reticulatus	51.708	29.3316	Prevalence of tick-borne pathogens in Ixodes ricinus and Dermacentor reticulatus ticks from different geographical locations in Belarus
Dermacentor reticulatus	51.771	0.826	Prevalence of Babesia spp. pathogens in the ticks Dermacentor reticulatus and Ixodes ricinus in the UK
Dermacentor reticulatus	51.793	30.315	Prevalence of tick-borne pathogens in Ixodes ricinus and Dermacentor reticulatus ticks from different geographical locations in Belarus
Dermacentor reticulatus	52.022	25.175	Prevalence of tick-borne pathogens in Ixodes ricinus and Dermacentor reticulatus ticks from different geographical locations in Belarus
Dermacentor reticulatus	52.122	29.059	Prevalence of tick-borne pathogens in Ixodes ricinus and Dermacentor reticulatus ticks from different geographical locations in Belarus
Dermacentor reticulatus	52.2961	13.5646	Dermacentor reticulatus in Berlin/Brandenburg (Germany): Activity patterns and associated pathogens
Dermacentor reticulatus	52.2961	13.5646	Dermacentor reticulatus in Berlin/Brandenburg (Germany): Activity patterns and associated pathogens
Dermacentor reticulatus	52.307	23.748	Prevalence of tick-borne pathogens in Ixodes ricinus and Dermacentor reticulatus ticks from different geographical locations in Belarus
Dermacentor reticulatus	52.336	24.519	Prevalence of tick-borne pathogens in Ixodes ricinus and Dermacentor reticulatus ticks from different geographical locations in Belarus
Dermacentor reticulatus	52.35	24.833	Prevalence of tick-borne pathogens in Ixodes ricinus and Dermacentor reticulatus ticks from different geographical locations in Belarus
Dermacentor reticulatus	52.3503	13.1937	Dermacentor reticulatus in Berlin/Brandenburg (Germany): Activity patterns and associated pathogens
Dermacentor reticulatus	52.3503	13.1937	Dermacentor reticulatus in Berlin/Brandenburg (Germany): Activity patterns and associated pathogens
Dermacentor reticulatus	52.464	26.96	Prevalence of tick-borne pathogens in Ixodes ricinus and Dermacentor reticulatus ticks from different geographical locations in Belarus
Dermacentor reticulatus	52.4781	13.1353	Dermacentor reticulatus in Berlin/Brandenburg (Germany): Activity patterns and associated pathogens
Dermacentor reticulatus	52.4781	13.1353	Dermacentor reticulatus in Berlin/Brandenburg (Germany): Activity patterns and associated pathogens
Dermacentor reticulatus	52.564	26.503	Prevalence of tick-borne pathogens in Ixodes ricinus and Dermacentor reticulatus ticks from different geographical locations in Belarus
Dermacentor reticulatus	52.5786	13.557	Dermacentor reticulatus in Berlin/Brandenburg (Germany): Activity patterns and associated pathogens
Dermacentor reticulatus	52.5786	13.557	Dermacentor reticulatus in Berlin/Brandenburg (Germany): Activity patterns and associated pathogens
Dermacentor reticulatus	52.861	-4.066	Prevalence of Babesia spp. pathogens in the ticks Dermacentor reticulatus and Ixodes ricinus in the UK
Dermacentor reticulatus	52.878	28.559	Prevalence of tick-borne pathogens in Ixodes ricinus and Dermacentor reticulatus ticks from different geographical locations in Belarus
Dermacentor reticulatus	52.95	27.288	Prevalence of tick-borne pathogens in Ixodes ricinus and Dermacentor reticulatus ticks from different geographical locations in Belarus
Dermacentor reticulatus	53.035	26.917	Prevalence of tick-borne pathogens in Ixodes ricinus and Dermacentor reticulatus ticks from different geographical locations in Belarus
Dermacentor reticulatus	53.043	28.666	Prevalence of tick-borne pathogens in Ixodes ricinus and Dermacentor reticulatus ticks from different geographical locations in Belarus
Dermacentor reticulatus	53.064	26.146	Prevalence of tick-borne pathogens in Ixodes ricinus and Dermacentor reticulatus ticks from different geographical locations in Belarus
Dermacentor reticulatus	53.078	24.105	Prevalence of tick-borne pathogens in Ixodes ricinus and Dermacentor reticulatus ticks from different geographical locations in Belarus
Dermacentor reticulatus	53.1007	23.1507	Detection of Borrelia burgdorferi s.l., Anaplasma phagocytophilum and Babesia spp. in Dermacentor reticulatus ticks found within the city of Białystok, Poland-first data
Dermacentor reticulatus	53.207	31.272	Prevalence of tick-borne pathogens in Ixodes ricinus and Dermacentor reticulatus ticks from different geographical locations in Belarus
Dermacentor reticulatus	53.399	31.364	Prevalence of tick-borne pathogens in Ixodes ricinus and Dermacentor reticulatus ticks from different geographical locations in Belarus
Dermacentor reticulatus	53.514	31.007	Prevalence of tick-borne pathogens in Ixodes ricinus and Dermacentor reticulatus ticks from different geographical locations in Belarus
Dermacentor reticulatus	53.592	23.976	Prevalence of tick-borne pathogens in Ixodes ricinus and Dermacentor reticulatus ticks from different geographical locations in Belarus
Dermacentor reticulatus	53.7112	13.6647	Sympatric occurrence of Ixodes ricinus with Dermacentor reticulatus and Haemaphysalis concinna and the associated tick-borne pathogens near the German Baltic coast
Dermacentor reticulatus	53.735	27.345	Prevalence of tick-borne pathogens in Ixodes ricinus and Dermacentor reticulatus ticks from different geographical locations in Belarus
Dermacentor reticulatus	53.735	29.901	Prevalence of tick-borne pathogens in Ixodes ricinus and Dermacentor reticulatus ticks from different geographical locations in Belarus
Dermacentor reticulatus	54.049	30.565	Prevalence of tick-borne pathogens in Ixodes ricinus and Dermacentor reticulatus ticks from different geographical locations in Belarus
Dermacentor reticulatus	54.1339	24.4337	Investigation of Babesia spp. in sympatric populations of Dermacentor reticulatus and Ixodes ricinus ticks in Lithuania and Latvia
Dermacentor reticulatus	54.1339	24.2008	Investigation of Babesia spp. in sympatric populations of Dermacentor reticulatus and Ixodes ricinus ticks in Lithuania and Latvia
Dermacentor reticulatus	54.3667	24.1341	Investigation of Babesia spp. in sympatric populations of Dermacentor reticulatus and Ixodes ricinus ticks in Lithuania and Latvia
Dermacentor reticulatus	54.4173	23.7501	Investigation of Babesia spp. in sympatric populations of Dermacentor reticulatus and Ixodes ricinus ticks in Lithuania and Latvia
Dermacentor reticulatus	54.4174	23.7338	Investigation of Babesia spp. in sympatric populations of Dermacentor reticulatus and Ixodes ricinus ticks in Lithuania and Latvia
Dermacentor reticulatus	54.4175	23.7007	Investigation of Babesia spp. in sympatric populations of Dermacentor reticulatus and Ixodes ricinus ticks in Lithuania and Latvia
Dermacentor reticulatus	54.8172	24.967	Investigation of Babesia spp. in sympatric populations of Dermacentor reticulatus and Ixodes ricinus ticks in Lithuania and Latvia
Dermacentor reticulatus	54.82	28.602	Prevalence of tick-borne pathogens in Ixodes ricinus and Dermacentor reticulatus ticks from different geographical locations in Belarus
Dermacentor reticulatus	54.8502	24.967	Investigation of Babesia spp. in sympatric populations of Dermacentor reticulatus and Ixodes ricinus ticks in Lithuania and Latvia
Dermacentor reticulatus	54.8564	23.9284	Investigation of Babesia spp. in sympatric populations of Dermacentor reticulatus and Ixodes ricinus ticks in Lithuania and Latvia
Dermacentor reticulatus	54.8835	23.8655	Investigation of Babesia spp. in sympatric populations of Dermacentor reticulatus and Ixodes ricinus ticks in Lithuania and Latvia
Dermacentor reticulatus	54.9007	24.3176	Investigation of Babesia spp. in sympatric populations of Dermacentor reticulatus and Ixodes ricinus ticks in Lithuania and Latvia
Dermacentor reticulatus	54.9337	23.8668	Investigation of Babesia spp. in sympatric populations of Dermacentor reticulatus and Ixodes ricinus ticks in Lithuania and Latvia
Dermacentor reticulatus	54.9674	24.0506	Investigation of Babesia spp. in sympatric populations of Dermacentor reticulatus and Ixodes ricinus ticks in Lithuania and Latvia
Dermacentor reticulatus	54.9677	24.1504	Investigation of Babesia spp. in sympatric populations of Dermacentor reticulatus and Ixodes ricinus ticks in Lithuania and Latvia
Dermacentor reticulatus	54.97	30.772	Prevalence of tick-borne pathogens in Ixodes ricinus and Dermacentor reticulatus ticks from different geographical locations in Belarus
Dermacentor reticulatus	54.9838	24.1504	Investigation of Babesia spp. in sympatric populations of Dermacentor reticulatus and Ixodes ricinus ticks in Lithuania and Latvia
Dermacentor reticulatus	55.0003	23.2339	Investigation of Babesia spp. in sympatric populations of Dermacentor reticulatus and Ixodes ricinus ticks in Lithuania and Latvia
Dermacentor reticulatus	55.0509	22.4003	Investigation of Babesia spp. in sympatric populations of Dermacentor reticulatus and Ixodes ricinus ticks in Lithuania and Latvia
Dermacentor reticulatus	55.0669	22.1509	Investigation of Babesia spp. in sympatric populations of Dermacentor reticulatus and Ixodes ricinus ticks in Lithuania and Latvia
Dermacentor reticulatus	55.067	23.2841	Investigation of Babesia spp. in sympatric populations of Dermacentor reticulatus and Ixodes ricinus ticks in Lithuania and Latvia
Dermacentor reticulatus	55.0675	22.7341	Investigation of Babesia spp. in sympatric populations of Dermacentor reticulatus and Ixodes ricinus ticks in Lithuania and Latvia
Dermacentor reticulatus	55.0675	23.4168	Investigation of Babesia spp. in sympatric populations of Dermacentor reticulatus and Ixodes ricinus ticks in Lithuania and Latvia
Dermacentor reticulatus	55.07	26.86	Prevalence of tick-borne pathogens in Ixodes ricinus and Dermacentor reticulatus ticks from different geographical locations in Belarus
Dermacentor reticulatus	55.084	27.888	Prevalence of tick-borne pathogens in Ixodes ricinus and Dermacentor reticulatus ticks from different geographical locations in Belarus
Dermacentor reticulatus	55.167	23.5335	Investigation of Babesia spp. in sympatric populations of Dermacentor reticulatus and Ixodes ricinus ticks in Lithuania and Latvia
Dermacentor reticulatus	55.284	24.8501	Investigation of Babesia spp. in sympatric populations of Dermacentor reticulatus and Ixodes ricinus ticks in Lithuania and Latvia
Dermacentor reticulatus	55.3001	21.317	Investigation of Babesia spp. in sympatric populations of Dermacentor reticulatus and Ixodes ricinus ticks in Lithuania and Latvia
Dermacentor reticulatus	55.3001	21.3674	Investigation of Babesia spp. in sympatric populations of Dermacentor reticulatus and Ixodes ricinus ticks in Lithuania and Latvia
Dermacentor reticulatus	55.3339	21.1842	Investigation of Babesia spp. in sympatric populations of Dermacentor reticulatus and Ixodes ricinus ticks in Lithuania and Latvia
Dermacentor reticulatus	55.3842	21.2335	Investigation of Babesia spp. in sympatric populations of Dermacentor reticulatus and Ixodes ricinus ticks in Lithuania and Latvia
Dermacentor reticulatus	55.397	-1.699	Prevalence and distribution of Borrelia and Babesia species in ticks feeding on dogs in the U.K
Dermacentor reticulatus	55.4175	25.2337	Investigation of Babesia spp. in sympatric populations of Dermacentor reticulatus and Ixodes ricinus ticks in Lithuania and Latvia
Dermacentor reticulatus	55.503	24.3007	Investigation of Babesia spp. in sympatric populations of Dermacentor reticulatus and Ixodes ricinus ticks in Lithuania and Latvia
Dermacentor reticulatus	55.5379	25.7006	Investigation of Babesia spp. in sympatric populations of Dermacentor reticulatus and Ixodes ricinus ticks in Lithuania and Latvia
Dermacentor reticulatus	55.598	27.617	Prevalence of tick-borne pathogens in Ixodes ricinus and Dermacentor reticulatus ticks from different geographical locations in Belarus
Dermacentor reticulatus	55.6365	23.7004	Investigation of Babesia spp. in sympatric populations of Dermacentor reticulatus and Ixodes ricinus ticks in Lithuania and Latvia
Dermacentor reticulatus	55.6427	21.1674	Investigation of Babesia spp. in sympatric populations of Dermacentor reticulatus and Ixodes ricinus ticks in Lithuania and Latvia
Dermacentor reticulatus	55.7547	26.6474	Investigation of Babesia spp. in sympatric populations of Dermacentor reticulatus and Ixodes ricinus ticks in Lithuania and Latvia
Dermacentor reticulatus	55.7774	26.3375	Investigation of Babesia spp. in sympatric populations of Dermacentor reticulatus and Ixodes ricinus ticks in Lithuania and Latvia
Dermacentor reticulatus	55.822	25.8843	Investigation of Babesia spp. in sympatric populations of Dermacentor reticulatus and Ixodes ricinus ticks in Lithuania and Latvia
Dermacentor reticulatus	55.826	25.9338	Investigation of Babesia spp. in sympatric populations of Dermacentor reticulatus and Ixodes ricinus ticks in Lithuania and Latvia
Dermacentor reticulatus	55.8395	25.8671	Investigation of Babesia spp. in sympatric populations of Dermacentor reticulatus and Ixodes ricinus ticks in Lithuania and Latvia
Dermacentor reticulatus	55.8504	27.0793	Investigation of Babesia spp. in sympatric populations of Dermacentor reticulatus and Ixodes ricinus ticks in Lithuania and Latvia
Dermacentor reticulatus	55.871	26.1502	Investigation of Babesia spp. in sympatric populations of Dermacentor reticulatus and Ixodes ricinus ticks in Lithuania and Latvia
Dermacentor reticulatus	55.889	25.8009	Investigation of Babesia spp. in sympatric populations of Dermacentor reticulatus and Ixodes ricinus ticks in Lithuania and Latvia
Dermacentor reticulatus	55.9261	25.8169	Investigation of Babesia spp. in sympatric populations of Dermacentor reticulatus and Ixodes ricinus ticks in Lithuania and Latvia
Dermacentor reticulatus	55.9942	22.2341	Investigation of Babesia spp. in sympatric populations of Dermacentor reticulatus and Ixodes ricinus ticks in Lithuania and Latvia
Dermacentor reticulatus	56.0013	25.9009	Investigation of Babesia spp. in sympatric populations of Dermacentor reticulatus and Ixodes ricinus ticks in Lithuania and Latvia
Dermacentor reticulatus	56.0041	25.9041	Investigation of Babesia spp. in sympatric populations of Dermacentor reticulatus and Ixodes ricinus ticks in Lithuania and Latvia
Dermacentor reticulatus	56.1538	26.0277	Investigation of Babesia spp. in sympatric populations of Dermacentor reticulatus and Ixodes ricinus ticks in Lithuania and Latvia
Dermacentor reticulatus	56.1595	25.2764	Investigation of Babesia spp. in sympatric populations of Dermacentor reticulatus and Ixodes ricinus ticks in Lithuania and Latvia
Dermacentor reticulatus	56.161	26.0431	Investigation of Babesia spp. in sympatric populations of Dermacentor reticulatus and Ixodes ricinus ticks in Lithuania and Latvia
Dermacentor reticulatus	56.2155	26.1814	Investigation of Babesia spp. in sympatric populations of Dermacentor reticulatus and Ixodes ricinus ticks in Lithuania and Latvia
Dermacentor reticulatus	56.5259	22.8634	Investigation of Babesia spp. in sympatric populations of Dermacentor reticulatus and Ixodes ricinus ticks in Lithuania and Latvia
Dermacentor reticulatus	56.6017	22.8786	Investigation of Babesia spp. in sympatric populations of Dermacentor reticulatus and Ixodes ricinus ticks in Lithuania and Latvia
Dermacentor reticulatus	56.6766	22.0523	Investigation of Babesia spp. in sympatric populations of Dermacentor reticulatus and Ixodes ricinus ticks in Lithuania and Latvia
Dermacentor reticulatus	43.0117	-7.55722	Tick-borne pathogens in ticks from urban and suburban areas of north-western Spain: Importance of Ixodes frontalis harbouring zoonotic pathogens.
Dermacentor reticulatus	51.48	23.16	Disparate dynamics of pathogen prevalence in Ixodes ricinus and Dermacentor reticulatus ticks occurring sympatrically in diverse habitats.
Dermacentor reticulatus	52.52	13.4	Ticks in the metropolitan area of Berlin, Germany.
Dermacentor reticulatus	58.3061	22.3036	The Risk of Exposure to Ticks and Tick-Borne Pathogens in a Spa Town in Northern Poland.
Dermacentor reticulatus	53.1125	23.1614	Prevalence of Tick-Borne Pathogens in Questing Ixodes ricinus and Dermacentor reticulatus Ticks Collected from Recreational Areas in Northeastern Poland with Analysis of Environmental Factors.
Dermacentor reticulatus	53.8242	22.9781	Prevalence of Tick-Borne Pathogens in Questing Ixodes ricinus and Dermacentor reticulatus Ticks Collected from Recreational Areas in Northeastern Poland with Analysis of Environmental Factors.
Dermacentor reticulatus	53.8541	22.9844	Prevalence of Tick-Borne Pathogens in Questing Ixodes ricinus and Dermacentor reticulatus Ticks Collected from Recreational Areas in Northeastern Poland with Analysis of Environmental Factors.
Dermacentor reticulatus	48.5122	17.0518	High Prevalence and Low Diversity of Rickettsia in Dermacentor reticulatus Ticks, Central Europe.
Dermacentor reticulatus	48.4118	16.5922	High Prevalence and Low Diversity of Rickettsia in Dermacentor reticulatus Ticks, Central Europe.
Dermacentor reticulatus	48.4908	16.4823	High Prevalence and Low Diversity of Rickettsia in Dermacentor reticulatus Ticks, Central Europe.
Dermacentor reticulatus	48.4757	17.0535	High Prevalence and Low Diversity of Rickettsia in Dermacentor reticulatus Ticks, Central Europe.
Dermacentor reticulatus	48.4654	17.0436	High Prevalence and Low Diversity of Rickettsia in Dermacentor reticulatus Ticks, Central Europe.
Dermacentor reticulatus	48.4623	17.0259	High Prevalence and Low Diversity of Rickettsia in Dermacentor reticulatus Ticks, Central Europe.
Dermacentor reticulatus	47.4628	17.4605	High Prevalence and Low Diversity of Rickettsia in Dermacentor reticulatus Ticks, Central Europe.
Dermacentor reticulatus	47.4724	18.1014	High Prevalence and Low Diversity of Rickettsia in Dermacentor reticulatus Ticks, Central Europe.
Dermacentor reticulatus	47.4809	18.3101	High Prevalence and Low Diversity of Rickettsia in Dermacentor reticulatus Ticks, Central Europe.
Dermacentor reticulatus	47.4451	17.4942	High Prevalence and Low Diversity of Rickettsia in Dermacentor reticulatus Ticks, Central Europe.
Dermacentor reticulatus	47.4749	17.4329	High Prevalence and Low Diversity of Rickettsia in Dermacentor reticulatus Ticks, Central Europe.
Dermacentor reticulatus	47.4731	18.0803	High Prevalence and Low Diversity of Rickettsia in Dermacentor reticulatus Ticks, Central Europe.
Dermacentor reticulatus	48.3118	17.0802	High Prevalence and Low Diversity of Rickettsia in Dermacentor reticulatus Ticks, Central Europe.
Dermacentor reticulatus	47.5333	17.3052	High Prevalence and Low Diversity of Rickettsia in Dermacentor reticulatus Ticks, Central Europe.
Dermacentor reticulatus	46.4714	17.1154	High Prevalence and Low Diversity of Rickettsia in Dermacentor reticulatus Ticks, Central Europe.
Dermacentor reticulatus	47.5353	17.3031	High Prevalence and Low Diversity of Rickettsia in Dermacentor reticulatus Ticks, Central Europe.
Dermacentor reticulatus	46.5342	16.2357	High Prevalence and Low Diversity of Rickettsia in Dermacentor reticulatus Ticks, Central Europe.
Dermacentor reticulatus	47.506	19.0626	High Prevalence and Low Diversity of Rickettsia in Dermacentor reticulatus Ticks, Central Europe.
Dermacentor reticulatus	53.6434	14.0341	Sympatric occurrence of Ixodes ricinus with Dermacentor reticulatus and Haemaphysalis concinna and the associated tick-borne pathogens near the German Baltic coast.
Dermacentor reticulatus	53.7338	14.0438	Sympatric occurrence of Ixodes ricinus with Dermacentor reticulatus and Haemaphysalis concinna and the associated tick-borne pathogens near the German Baltic coast.
Dermacentor reticulatus	53.6807	14.0461	Sympatric occurrence of Ixodes ricinus with Dermacentor reticulatus and Haemaphysalis concinna and the associated tick-borne pathogens near the German Baltic coast.
Dermacentor reticulatus	51.6645	20.947	Occurrence of juvenile Dermacentor reticulatus ticks in three regions in Poland: the final evidence of the conquest.
Dermacentor reticulatus	52.4092	21.5091	Occurrence of juvenile Dermacentor reticulatus ticks in three regions in Poland: the final evidence of the conquest.
Dermacentor reticulatus	52.3888	21.4523	Occurrence of juvenile Dermacentor reticulatus ticks in three regions in Poland: the final evidence of the conquest.
Dermacentor reticulatus	53.8093	21.6476	Occurrence of juvenile Dermacentor reticulatus ticks in three regions in Poland: the final evidence of the conquest.
Dermacentor reticulatus	51.261	12.352	Collection of immature Dermacentor reticulatus (Fabricius, 1794) ticks from vegetation and detection of Rickettsia raoultii in them.
Dermacentor reticulatus	51.259	12.3427	Collection of immature Dermacentor reticulatus (Fabricius, 1794) ticks from vegetation and detection of Rickettsia raoultii in them.
Dermacentor reticulatus	45.03	6.54	Dermacentor marginatus and Dermacentor reticulatus, and Their Infection by SFG Rickettsiae and Francisella-Like Endosymbionts, in Mountain and Periurban Habitats of Northwestern Italy.
Dermacentor reticulatus	45.06	7.76	Dermacentor marginatus and Dermacentor reticulatus, and Their Infection by SFG Rickettsiae and Francisella-Like Endosymbionts, in Mountain and Periurban Habitats of Northwestern Italy.
Dermacentor reticulatus	51.646	20.9566	Ectoparasites of red foxes (Vulpes vulpes) with a particular focus on ticks in subcutaneous tissues.
Dermacentor reticulatus	52.1427	16.7612	Ectoparasites of red foxes (Vulpes vulpes) with a particular focus on ticks in subcutaneous tissues.
Dermacentor reticulatus	51.5995	19.9212	Ectoparasites of red foxes (Vulpes vulpes) with a particular focus on ticks in subcutaneous tissues.
Dermacentor reticulatus	51.496	23.102	Density of Dermacentor reticulatus Ticks in Eastern Poland.
Dermacentor reticulatus	51.386	22.981	Infestation of dairy cows by ticks Dermacentor reticulatus (Fabricius, 1794) and Ixodes ricinus (Linnaeus, 1758) in eastern Poland.
Dermacentor reticulatus	43.35	77.4667	Prevalence of Rickettsia species in ticks including identification of unknown species in two regions in Kazakhstan.
Dermacentor reticulatus	54.4984	16.4586	Ticks (Acari: Ixodida) on birds (Aves) migrating through the Polish Baltic coast.
Dermacentor reticulatus	53.6644	19.6177	Dermacentor reticulatus ticks (Acari: Ixodidae) distribution in north-eastern Poland: an endemic area of tick-borne diseases.
Dermacentor reticulatus	53.6711	21.5381	Dermacentor reticulatus ticks (Acari: Ixodidae) distribution in north-eastern Poland: an endemic area of tick-borne diseases.
Dermacentor reticulatus	47.54	17.3498	Diversity of Coxiella-like and Francisella-like endosymbionts, and Rickettsia spp., Coxiella burnetii as pathogens in the tick populations of Slovakia, Central Europe.
Dermacentor reticulatus	48.2037	16.5679	Diversity of Coxiella-like and Francisella-like endosymbionts, and Rickettsia spp., Coxiella burnetii as pathogens in the tick populations of Slovakia, Central Europe.
Dermacentor reticulatus	49.0817	20.1857	Diversity of Coxiella-like and Francisella-like endosymbionts, and Rickettsia spp., Coxiella burnetii as pathogens in the tick populations of Slovakia, Central Europe.
Dermacentor reticulatus	47.54	17.35	First detection of murine herpesvirus 68 in adult Ixodes ricinus ticks.
Dermacentor reticulatus	47.6213	19.3856	Impact of a freeway on the dispersal of ticks and Ixodes ricinus-borne pathogens: forested resting areas may become Lyme disease hotspots.
Dermacentor reticulatus	51.2743	12.3219	The enzootic life-cycle of Borrelia burgdorferi (sensu lato) and tick-borne rickettsiae: an epidemiological study on wild-living small mammals and their ticks from Saxony, Germany.
Dermacentor reticulatus	51.2869	12.3445	The enzootic life-cycle of Borrelia burgdorferi (sensu lato) and tick-borne rickettsiae: an epidemiological study on wild-living small mammals and their ticks from Saxony, Germany.
Dermacentor reticulatus	51.2723	12.3869	The enzootic life-cycle of Borrelia burgdorferi (sensu lato) and tick-borne rickettsiae: an epidemiological study on wild-living small mammals and their ticks from Saxony, Germany.
Dermacentor reticulatus	51.3041	12.4115	The enzootic life-cycle of Borrelia burgdorferi (sensu lato) and tick-borne rickettsiae: an epidemiological study on wild-living small mammals and their ticks from Saxony, Germany.
Dermacentor reticulatus	51.2932	12.4021	The enzootic life-cycle of Borrelia burgdorferi (sensu lato) and tick-borne rickettsiae: an epidemiological study on wild-living small mammals and their ticks from Saxony, Germany.
Dermacentor reticulatus	51.3003	12.3693	The enzootic life-cycle of Borrelia burgdorferi (sensu lato) and tick-borne rickettsiae: an epidemiological study on wild-living small mammals and their ticks from Saxony, Germany.
Dermacentor reticulatus	46.5367	26.8211	Borrelia Diversity and Co-infection with Other Tick Borne Pathogens in Ticks.
Dermacentor reticulatus	47.2322	26.5463	Borrelia Diversity and Co-infection with Other Tick Borne Pathogens in Ticks.
Dermacentor reticulatus	46.5172	26.1871	Borrelia Diversity and Co-infection with Other Tick Borne Pathogens in Ticks.
Dermacentor reticulatus	47.78	25.7186	Borrelia Diversity and Co-infection with Other Tick Borne Pathogens in Ticks.
Dermacentor reticulatus	47.55	25.95	Borrelia Diversity and Co-infection with Other Tick Borne Pathogens in Ticks.
Dermacentor reticulatus	47.7795	26.516	Borrelia Diversity and Co-infection with Other Tick Borne Pathogens in Ticks.
Dermacentor reticulatus	47.212	27.5303	Borrelia Diversity and Co-infection with Other Tick Borne Pathogens in Ticks.
Dermacentor reticulatus	47.2047	27.5567	Borrelia Diversity and Co-infection with Other Tick Borne Pathogens in Ticks.
Dermacentor reticulatus	47.1782	27.6098	Borrelia Diversity and Co-infection with Other Tick Borne Pathogens in Ticks.
Dermacentor reticulatus	47.1326	27.5829	Borrelia Diversity and Co-infection with Other Tick Borne Pathogens in Ticks.
Dermacentor reticulatus	47.0596	27.6408	Borrelia Diversity and Co-infection with Other Tick Borne Pathogens in Ticks.
Dermacentor reticulatus	47.0683	27.6646	Borrelia Diversity and Co-infection with Other Tick Borne Pathogens in Ticks.
Dermacentor reticulatus	45.2697	28.4597	Borrelia Diversity and Co-infection with Other Tick Borne Pathogens in Ticks.
Dermacentor reticulatus	45.2159	28.415648 ;	Borrelia Diversity and Co-infection with Other Tick Borne Pathogens in Ticks.
Dermacentor reticulatus	45.2629	28.1697	Borrelia Diversity and Co-infection with Other Tick Borne Pathogens in Ticks.
Dermacentor reticulatus	44.8913	28.7172	Borrelia Diversity and Co-infection with Other Tick Borne Pathogens in Ticks.
Dermacentor reticulatus	44.8738	28.7358	Borrelia Diversity and Co-infection with Other Tick Borne Pathogens in Ticks.
Dermacentor reticulatus	44.8658	28.8101	Borrelia Diversity and Co-infection with Other Tick Borne Pathogens in Ticks.
Dermacentor reticulatus	44.8631	28.6892	Borrelia Diversity and Co-infection with Other Tick Borne Pathogens in Ticks.
Dermacentor reticulatus	50.29	30.32	Ixodid ticks in the megapolis of Kyiv, Ukraine.
Dermacentor reticulatus	50.20_x0004_	30.29_x0004_	Ixodid ticks in the megapolis of Kyiv, Ukraine.
Dermacentor reticulatus	50.22	30.29_x0004_	Ixodid ticks in the megapolis of Kyiv, Ukraine.
Dermacentor reticulatus	50.19_x0004_	30.17_x0004_	Ixodid ticks in the megapolis of Kyiv, Ukraine.
Dermacentor reticulatus	50.17_x0004_	30.33_x0004_	Ixodid ticks in the megapolis of Kyiv, Ukraine.
Dermacentor reticulatus	50.14_x0004_	30.35_x0004_	Ixodid ticks in the megapolis of Kyiv, Ukraine.
Dermacentor reticulatus	51.2743	12.3219	Rickettsia spp. in small mammals and their parasitizing ectoparasites from Saxony, Germany.
Dermacentor reticulatus	51.2743	12.3445	Rickettsia spp. in small mammals and their parasitizing ectoparasites from Saxony, Germany.
Dermacentor reticulatus	51.2723	12.3869	Rickettsia spp. in small mammals and their parasitizing ectoparasites from Saxony, Germany.
Dermacentor reticulatus	51.3003	12.3693	Rickettsia spp. in small mammals and their parasitizing ectoparasites from Saxony, Germany.
Dermacentor reticulatus	51.3041	12.4115	Rickettsia spp. in small mammals and their parasitizing ectoparasites from Saxony, Germany.
Dermacentor reticulatus	51.2932	12.4021	Rickettsia spp. in small mammals and their parasitizing ectoparasites from Saxony, Germany.
Dermacentor reticulatus	52.9426	4.71928	New foci of Haemaphysalis punctata and Dermacentor reticulatus in the Netherlands.
Dermacentor reticulatus	52.7797	4.67156	New foci of Haemaphysalis punctata and Dermacentor reticulatus in the Netherlands.
Dermacentor reticulatus	52.7036	4.64531	New foci of Haemaphysalis punctata and Dermacentor reticulatus in the Netherlands.
Dermacentor reticulatus	49.2455.5	7.0510.4	Tick survey for prevalent pathogens in peri-urban recreation sites in Saarland and Rhineland-Palatinate (Germany).
Dermacentor reticulatus	49.1832.4	7.0510.3	Tick survey for prevalent pathogens in peri-urban recreation sites in Saarland and Rhineland-Palatinate (Germany).
Dermacentor reticulatus	49.1740.9	7.0859.0	Tick survey for prevalent pathogens in peri-urban recreation sites in Saarland and Rhineland-Palatinate (Germany).
Dermacentor reticulatus	49.1613.6	7.0733.4	Tick survey for prevalent pathogens in peri-urban recreation sites in Saarland and Rhineland-Palatinate (Germany).
Dermacentor reticulatus	49.1620.6	7.0659.8	Tick survey for prevalent pathogens in peri-urban recreation sites in Saarland and Rhineland-Palatinate (Germany).
Dermacentor reticulatus	49.1622.3	7.0821.4	Tick survey for prevalent pathogens in peri-urban recreation sites in Saarland and Rhineland-Palatinate (Germany).
Dermacentor reticulatus	49.3409.6	7.0859.0	Tick survey for prevalent pathogens in peri-urban recreation sites in Saarland and Rhineland-Palatinate (Germany).
Dermacentor reticulatus	49.2217.7	6.4153.7	Tick survey for prevalent pathogens in peri-urban recreation sites in Saarland and Rhineland-Palatinate (Germany).
Dermacentor reticulatus	49.4148.2	7.2011.6	Tick survey for prevalent pathogens in peri-urban recreation sites in Saarland and Rhineland-Palatinate (Germany).
Dermacentor reticulatus	49.4352.1	7.1700.5	Tick survey for prevalent pathogens in peri-urban recreation sites in Saarland and Rhineland-Palatinate (Germany).
Dermacentor reticulatus	49.4117.4	7.2441.9	Tick survey for prevalent pathogens in peri-urban recreation sites in Saarland and Rhineland-Palatinate (Germany).
Dermacentor reticulatus	49.4156.1	7.2351.4	Tick survey for prevalent pathogens in peri-urban recreation sites in Saarland and Rhineland-Palatinate (Germany).
Dermacentor reticulatus	49.4103.1	7.2403.1	Tick survey for prevalent pathogens in peri-urban recreation sites in Saarland and Rhineland-Palatinate (Germany).
Dermacentor reticulatus	49.4211.1	7.2302.1	Tick survey for prevalent pathogens in peri-urban recreation sites in Saarland and Rhineland-Palatinate (Germany).
Dermacentor reticulatus	45.1027	19.385	Molecular detection of emerging tick-borne pathogens in Vojvodina, Serbia.
Dermacentor reticulatus	45.0932	19.4651	Molecular detection of emerging tick-borne pathogens in Vojvodina, Serbia.
Dermacentor reticulatus	45.1767	19.5402	Molecular detection of emerging tick-borne pathogens in Vojvodina, Serbia.
Dermacentor reticulatus	45.163	19.5457	Molecular detection of emerging tick-borne pathogens in Vojvodina, Serbia.
Dermacentor reticulatus	45.1559	19.4959	Molecular detection of emerging tick-borne pathogens in Vojvodina, Serbia.
Dermacentor reticulatus	49.1354	8.47994	Host preferences of immature Dermacentor reticulatus (Acari: Ixodidae) in a forest habitat in Germany.
Dermacentor reticulatus	51.15	22.36	Questing behavior of Dermacentor reticulatus adults (Acari: Amblyommidae) during diurnal activity periods in eastern Poland.
Dermacentor reticulatus	42.9311	-3.48389	Prevalence of ectoparasitic arthropods on wild animals and cattle in the Las Merindades area (Burgos, Spain).
