# Supplementary material for: Mapping the Global Distribution of Babesia Infections
Source: Transbound Emerg Dis. 2025 Nov 24;2025:5889219. doi: 10.1155/tbed/5889219 (PMC12668841; doi:10.1155/tbed/5889219)
Supplement: Supporting Information 5 — Locations with Babesia infection in vectors, animals, and humans used in models. [file 5889219.f5.xlsx]

## Sheet: Sheet1
Supplementary data 3. Locations with Babesia infection in vevtors, animals and humans used in models
Record ID	Country	Longitude	Latitude	Host type	Positive hosts	Reference ID
1	USA	-75.54	40.49	vecotor	Babesia microti	1
2	USA	-75.46	40.49	vecotor	Babesia microti	1
3	USA	-75.38	40.57	vecotor	Babesia microti	1
4	USA	-75.46	40.57	vecotor	Babesia microti	1
5	USA	-75.63	40.65	vecotor	Babesia microti	1
6	USA	-70.71	41.49	vecotor	Babesia microti	3
7	Italy	11.71	44.24	vecotor	Babesia sp. venatorum	4
8	Italy	11.46	44.4	vecotor	Babesia sp. venatorum	4
9	Italy	11.46	44.4	vecotor	Babesia sp. venatorum	4
10	Italy	11.12	44.49	vecotor	Babesia sp. venatorum	4
11	Germany	12.54	49.57	animal	Babesia sp. venatorum	9
12	Germany	12.54	49.57	animal	Babesia divergens	9
13	Germany	12.54	49.65	animal	Babesia divergens	9
14	Germany	14.62	51.65	animal	Babesia sp. venatorum	10
15	Germany	7.375	49.74	animal	Babesia sp. venatorum	10
16	Germany	6.45833	50.57	animal	Babesia sp. venatorum	10
17	Germany	14.79	51.07	animal	Babesia sp. venatorum	10
18	Germany	13.87	50.99	animal	Babesia sp. venatorum	10
19	Germany	11.96	50.49	animal	Babesia sp. venatorum	10
20	Germany	11.96	51.32	animal	Babesia sp. venatorum	10
21	Germany	11.37	51.15	animal	Babesia sp. venatorum	10
22	Germany	10.12	51.82	animal	Babesia sp. venatorum	10
23	Germany	8.95833	51.4	animal	Babesia sp. venatorum	10
24	Germany	7.70833	51.15	animal	Babesia sp. venatorum	10
25	Germany	13.87	50.99	animal	Babesia sp. venatorum	10
26	Germany	11.96	50.49	animal	Babesia sp. venatorum	10
27	Germany	11.37	51.15	animal	Babesia sp. venatorum	10
28	Germany	10.12	51.82	animal	Babesia sp. venatorum	10
29	Germany	7.70833	51.15	animal	Babesia sp. venatorum	10
30	Germany	14.62	51.65	animal	Babesia sp. venatorum	10
31	USA	-70.54	43.32	vecotor	Babesia microti	11
32	Poland	17.29	54.74	vecotor	Babesia microti	12
33	France	-0.4583	46.15	animal	Babesia sp. venatorum	13
34	France	-0.4583	46.15	animal	Babesia divergens	13
35	France	4.95833	48.74	animal	Babesia sp. venatorum	13
36	Austria	14.46	47.57	vecotor	Babesia sp. venatorum	15
37	Austria	13.12	47.74	vecotor	Babesia sp. venatorum	15
38	Austria	13.21	47.9	vecotor	Babesia sp. venatorum	15
39	Austria	9.625	47.32	vecotor	Babesia microti	15
40	Austria	9.625	47.32	vecotor	Babesia sp. venatorum	15
41	Austria	9.79167	47.24	vecotor	Babesia divergens	15
42	Austria	10.87	47.07	vecotor	Babesia divergens	15
43	Austria	13.21	48.07	vecotor	Babesia microti	15
44	Austria	14.21	48.32	vecotor	Babesia sp. venatorum	15
45	Austria	13.54	46.74	vecotor	Babesia microti	15
46	Austria	13.96	46.57	vecotor	Babesia sp. venatorum	15
47	Austria	16.37	48.24	vecotor	Babesia sp. venatorum	15
48	Austria	16.29	48.15	vecotor	Babesia sp. venatorum	15
49	Colombia	-74.54	6.40225	animal	Babesia bigemina	18
50	Colombia	-74.21	6.40225	animal	Babesia bigemina	18
51	Colombia	-74.21	6.48558	animal	Babesia bigemina	18
52	Colombia	-74.21	6.23558	animal	Babesia bigemina	18
53	Colombia	-74.54	6.56891	animal	Babesia bigemina	18
54	Colombia	-74.13	6.56891	animal	Babesia bigemina	18
55	Colombia	-74.46	6.48558	animal	Babesia bigemina	18
56	Colombia	-74.29	6.31891	animal	Babesia bigemina	18
57	Colombia	-74.63	6.48558	animal	Babesia bigemina	18
58	Colombia	-74.54	6.40225	vecotor	Babesia bigemina	18
59	Colombia	-74.21	6.40225	vecotor	Babesia bigemina	18
60	Colombia	-74.21	6.23558	vecotor	Babesia bigemina	18
61	Colombia	-74.54	6.56891	vecotor	Babesia bigemina	18
62	Colombia	-74.13	6.56891	vecotor	Babesia bigemina	18
63	Colombia	-74.46	6.48558	vecotor	Babesia bigemina	18
64	Colombia	-74.29	6.31891	vecotor	Babesia bigemina	18
65	Colombia	-74.63	6.48558	vecotor	Babesia bigemina	18
66	USA	-73.79	41.32	vecotor	Babesia microti	19
67	USA	-73.71	41.24	vecotor	Babesia microti	19
68	USA	-72.96	40.74	vecotor	Babesia microti	19
69	USA	-72.71	40.74	vecotor	Babesia microti	19
70	USA	-72.29	41.07	vecotor	Babesia microti	19
71	USA	-70.13	41.24	human	Babesia microti	25
72	USA	-71.54	41.15	human	Babesia microti	25
73	Portugal	-9.292	38.99	vecotor	Babesia divergens	30
74	Portugal	-9.292	38.99	vecotor	Babesia microti	30
75	Portugal	-9.292	38.99	vecotor	Babesia microti	30
76	Zimbabwe	31.54	-20.51	animal	Babesia bigemina	36
77	Zimbabwe	32.46	-20.51	animal	Babesia bigemina	36
78	Zimbabwe	29.37	-16.93	animal	Babesia bigemina	36
79	Zimbabwe	32.71	-19.01	animal	Babesia bigemina	36
80	Zimbabwe	32.21	-20.76	animal	Babesia bigemina	36
81	Zimbabwe	31.12	-16.85	animal	Babesia bigemina	36
82	Zimbabwe	31.62	-18.68	animal	Babesia bigemina	36
83	Zimbabwe	32.37	-20.68	animal	Babesia bigemina	36
84	Zimbabwe	32.71	-20.43	animal	Babesia bigemina	36
85	Zimbabwe	31.62	-17.1	animal	Babesia bigemina	36
86	Zimbabwe	32.12	-18.51	animal	Babesia bigemina	36
87	Zimbabwe	31.54	-20.51	animal	Babesia bovis	36
88	Zimbabwe	32.46	-20.51	animal	Babesia bovis	36
89	Zimbabwe	32.71	-19.01	animal	Babesia bovis	36
90	Zimbabwe	32.21	-20.76	animal	Babesia bovis	36
91	Zimbabwe	31.12	-16.85	animal	Babesia bovis	36
92	Zimbabwe	31.62	-18.68	animal	Babesia bovis	36
93	Zimbabwe	31.62	-17.1	animal	Babesia bovis	36
94	Zimbabwe	32.12	-18.51	animal	Babesia bovis	36
95	Pakistan	72.46	30.99	animal	Babesia bovis	37
96	Pakistan	72.46	30.99	animal	Babesia bovis	37
97	Pakistan	72.29	31.32	animal	Babesia bovis	37
98	Pakistan	72.29	31.32	animal	Babesia bovis	37
99	Pakistan	73.04	31.4	animal	Babesia bovis	37
100	Pakistan	73.04	31.4	animal	Babesia bovis	37
101	Japan	144.9	43.07	vecotor	Babesia divergens	50
102	Japan	144.6	43.82	vecotor	Babesia sp. venatorum	50
103	China	103.9	36.07	human	Babesia divergens	51
104	Switzerland	8.875	47.15	animal	Babesia divergens	53
105	Czech	16.79	48.74	vecotor	Babesia microti	67
106	USA	-105	40.57	animal	Babesia microti	68
107	USA	-105	40.57	animal	Babesia microti	68
108	USA	-105	40.57	animal	Babesia microti	68
109	USA	-105	40.57	animal	Babesia microti	68
110	USA	-105	40.57	animal	Babesia microti	68
111	USA	-81.54	30.24	animal	Babesia microti	70
112	USA	-81.38	30.07	animal	Babesia microti	70
113	USA	-81.46	30.49	animal	Babesia microti	70
114	USA	-81.46	30.49	animal	Babesia microti	70
115	USA	-81.38	30.07	animal	Babesia microti	70
116	USA	-81.54	30.24	animal	Babesia microti	70
117	Lithuania	21.12	55.57	animal	Babesia microti	71
118	Lithuania	21.12	55.57	animal	Babesia microti	71
119	Lithuania	21.12	55.57	animal	Babesia microti	71
120	Lithuania	21.12	55.49	animal	Babesia microti	71
121	Lithuania	21.12	55.57	animal	Babesia microti	71
122	Lithuania	21.12	55.57	animal	Babesia microti	71
123	Lithuania	21.12	55.49	animal	Babesia microti	71
124	Lithuania	21.12	55.49	animal	Babesia microti	71
125	Lithuania	20.96	55.32	animal	Babesia microti	71
126	Lithuania	21.29	55.32	animal	Babesia microti	71
127	Lithuania	25.46	55.24	animal	Babesia microti	71
128	Lithuania	21.12	55.57	animal	Babesia microti	71
129	Lithuania	21.12	55.57	animal	Babesia microti	71
130	Lithuania	21.12	55.49	animal	Babesia microti	71
131	Lithuania	21.12	55.57	animal	Babesia microti	71
132	USA	-95.54	46.4	human	Babesia microti	74
133	USA	-93.46	45.9	human	Babesia microti	74
134	USA	-92.88	45.4	human	Babesia microti	74
135	USA	-95.46	45.9	human	Babesia microti	74
136	USA	-92.71	44.4	human	Babesia microti	74
137	USA	-94.29	45.99	human	Babesia microti	74
138	USA	-93.21	43.99	human	Babesia microti	74
139	USA	-92.88	45.07	human	Babesia microti	74
140	USA	-91.46	43.65	human	Babesia microti	74
141	USA	-92.04	44.4	human	Babesia microti	74
142	USA	-92.79	46.07	human	Babesia microti	74
143	USA	-92.79	43.65	human	Babesia microti	74
144	USA	-93.63	44.74	human	Babesia microti	74
145	USA	-94.88	46.07	human	Babesia microti	74
146	USA	-95.13	46.4	human	Babesia microti	74
147	USA	-95.21	44.82	human	Babesia microti	74
148	USA	-72.71	41.74	animal	Babesia microti	75
149	USA	-72.46	41.49	animal	Babesia microti	75
150	USA	-72.29	41.32	animal	Babesia microti	75
151	USA	-72.29	41.32	animal	Babesia microti	75
152	USA	-71.88	41.32	animal	Babesia microti	75
153	USA	-72.13	41.49	animal	Babesia microti	75
154	Poland	21.62	53.82	animal	Babesia microti	76
155	Poland	21.62	53.82	animal	Babesia microti	76
156	Poland	21.62	53.82	animal	Babesia microti	76
157	Poland	21.62	53.82	animal	Babesia microti	76
158	Poland	21.62	53.82	animal	Babesia microti	76
159	Poland	21.62	53.82	vecotor	Babesia microti	76
160	Cambodia	103.9	10.74	animal	Babesia microti	81
161	Cambodia	103.9	10.74	animal	Babesia microti	81
162	Cambodia	103.9	10.74	animal	Babesia microti	81
163	Cambodia	103.9	10.74	animal	Babesia microti	81
164	Cambodia	103.9	10.74	animal	Babesia microti	81
165	Cambodia	103.9	10.74	animal	Babesia microti	81
166	Cambodia	106.7	12.07	animal	Babesia microti	81
167	Cambodia	106.7	12.07	animal	Babesia microti	81
168	Cambodia	106.7	12.07	animal	Babesia microti	81
169	Cambodia	106.7	12.07	animal	Babesia microti	81
170	Thailand	103	14.9	animal	Babesia microti	81
171	Thailand	103	14.9	animal	Babesia microti	81
172	Thailand	103	14.9	animal	Babesia microti	81
173	Thailand	103	14.9	animal	Babesia microti	81
174	Laos PDR	105.8	15.15	animal	Babesia microti	81
175	Laos PDR	105.8	15.15	animal	Babesia microti	81
176	Thailand	101.8	17.4	animal	Babesia microti	81
177	Thailand	100.8	19.15	animal	Babesia microti	81
178	Thailand	100.8	19.15	animal	Babesia microti	81
179	Thailand	100.8	19.15	animal	Babesia microti	81
180	Thailand	100.8	19.15	animal	Babesia microti	81
181	Thailand	100.8	19.15	animal	Babesia microti	81
182	Thailand	100.8	19.15	animal	Babesia microti	81
183	Thailand	100.8	19.15	animal	Babesia microti	81
184	Thailand	100.8	19.15	animal	Babesia microti	81
185	Thailand	100.8	19.15	animal	Babesia microti	81
186	Laos PDR	102	19.65	animal	Babesia microti	81
187	Laos PDR	102	19.65	animal	Babesia microti	81
188	Laos PDR	102	19.65	animal	Babesia microti	81
189	Laos PDR	102	19.65	animal	Babesia microti	81
190	Canada	-80.79	43.15	vecotor	Babesia odocoilei	82
191	Canada	-80.79	43.15	vecotor	Babesia odocoilei	82
192	Canada	-80.79	43.15	vecotor	Babesia odocoilei	82
193	Canada	-79.21	43.82	vecotor	Babesia odocoilei	82
194	France	-0.625	46.24	animal	Babesia sp. venatorum	84
195	France	-0.625	46.24	vecotor	Babesia sp. venatorum	84
196	Sweden	13.46	55.74	vecotor	Babesia microti	87
197	Sweden	12.96	56.4	vecotor	Babesia microti	87
198	Sweden	12.96	56.4	vecotor	Babesia divergens	87
199	Sweden	12.96	56.4	vecotor	Babesia sp. venatorum	87
200	Sweden	18.71	57.4	vecotor	Babesia microti	87
201	Sweden	14.12	57.74	vecotor	Babesia microti	87
202	Sweden	14.12	57.74	vecotor	Babesia sp. venatorum	87
203	Austria	9.79167	47.24	vecotor	Babesia divergens	88
204	Austria	10.71	47.24	vecotor	Babesia divergens	88
205	Austria	13.12	47.32	vecotor	Babesia divergens	88
206	Austria	13.12	47.74	vecotor	Babesia divergens	88
207	Austria	15.21	47.07	vecotor	Babesia divergens	88
208	Austria	15.54	48.32	vecotor	Babesia divergens	88
209	Austria	16.37	48.24	vecotor	Babesia divergens	88
210	Austria	15.71	47.57	vecotor	Babesia divergens	88
211	Austria	16.21	47.32	vecotor	Babesia divergens	88
212	Austria	15.37	47.15	vecotor	Babesia divergens	88
213	Denmark	9.95833	57.49	vecotor	Babesia microti	91
214	Denmark	8.29167	56.57	vecotor	Babesia microti	91
215	Denmark	8.625	56.32	vecotor	Babesia microti	91
216	Denmark	8.45833	55.99	vecotor	Babesia microti	91
217	Denmark	8.625	55.82	vecotor	Babesia microti	91
218	Denmark	8.29167	55.82	vecotor	Babesia microti	91
219	Denmark	8.79167	55.32	vecotor	Babesia microti	91
220	Denmark	9.45833	55.49	vecotor	Babesia microti	91
221	Denmark	9.45833	55.24	vecotor	Babesia microti	91
222	Denmark	9.875	54.99	vecotor	Babesia microti	91
223	Denmark	10.21	55.07	vecotor	Babesia microti	91
224	Denmark	10.62	55.07	vecotor	Babesia microti	91
225	Denmark	9.625	54.9	vecotor	Babesia sp. venatorum	91
226	Denmark	8.625	56.32	vecotor	Babesia sp. venatorum	91
227	Denmark	8.29167	55.82	vecotor	Babesia sp. venatorum	91
228	Switzerland	10.04	46.32	vecotor	Babesia divergens	92
229	Switzerland	9.45833	46.99	animal	Babesia divergens	94
230	Switzerland	9.79167	46.9	animal	Babesia divergens	94
231	Switzerland	9.54167	46.57	animal	Babesia divergens	94
232	Switzerland	10.12	46.32	animal	Babesia divergens	94
233	Switzerland	9.125	46.24	animal	Babesia divergens	94
234	Switzerland	9.04167	46.15	animal	Babesia divergens	94
235	Switzerland	6.04167	46.15	animal	Babesia sp. venatorum	94
236	Switzerland	6.45833	46.9	animal	Babesia sp. venatorum	94
237	Switzerland	6.70833	46.57	animal	Babesia sp. venatorum	94
238	Switzerland	7.125	47.4	animal	Babesia sp. venatorum	94
239	Switzerland	7.20833	47.32	animal	Babesia sp. venatorum	94
240	Switzerland	7.625	46.32	animal	Babesia sp. venatorum	94
241	Switzerland	8.125	47.4	animal	Babesia sp. venatorum	94
242	Switzerland	8.20833	47.24	animal	Babesia sp. venatorum	94
243	Switzerland	8.375	47.15	animal	Babesia sp. venatorum	94
244	Switzerland	8.45833	47.15	animal	Babesia sp. venatorum	94
245	Switzerland	8.625	47.15	animal	Babesia sp. venatorum	94
246	Switzerland	8.625	47.07	animal	Babesia sp. venatorum	94
247	Switzerland	8.875	47.24	animal	Babesia sp. venatorum	94
248	Switzerland	9.45833	47.32	animal	Babesia sp. venatorum	94
249	Switzerland	8.04167	46.99	animal	Babesia sp. venatorum	94
250	Switzerland	6.125	46.4	animal	Babesia sp. venatorum	94
251	Switzerland	6.45833	46.82	animal	Babesia sp. venatorum	94
252	Switzerland	6.79167	47.15	animal	Babesia sp. venatorum	94
253	Switzerland	6.875	47.15	animal	Babesia sp. venatorum	94
254	Switzerland	9.20833	47.24	animal	Babesia sp. venatorum	94
255	Switzerland	9.125	46.99	animal	Babesia sp. venatorum	94
256	Switzerland	8.95833	46.15	animal	Babesia sp. venatorum	94
257	Switzerland	9.04167	45.82	animal	Babesia sp. venatorum	94
258	Switzerland	8.04167	46.07	animal	Babesia sp. venatorum	94
259	Switzerland	7.79167	46.24	animal	Babesia sp. venatorum	94
260	Switzerland	7.875	46.15	animal	Babesia sp. venatorum	94
261	Poland	23.37	51.49	vecotor	Babesia microti	95
262	Poland	22.96	51.32	vecotor	Babesia divergens	95
263	Poland	22.96	51.32	vecotor	Babesia microti	95
264	Poland	22.96	51.32	vecotor	Babesia sp. venatorum	95
265	Poland	22.46	51.4	vecotor	Babesia divergens	95
266	Poland	22.46	51.4	vecotor	Babesia microti	95
267	Poland	22.46	51.4	vecotor	Babesia sp. venatorum	95
268	Poland	22.87	51.49	vecotor	Babesia microti	95
269	Poland	23.37	51.49	vecotor	Babesia microti	95
270	Poland	22.87	51.65	vecotor	Babesia microti	95
271	Slovakia	17.04	48.15	vecotor	Babesia microti	96
272	Slovakia	17.04	48.15	vecotor	Babesia sp. venatorum	96
273	Slovakia	17.04	48.15	animal	Babesia microti	96
274	Slovakia	17.29	48.4	vecotor	Babesia microti	96
275	Slovakia	17.29	48.4	vecotor	Babesia sp. venatorum	96
276	Slovakia	17.29	48.4	animal	Babesia microti	96
277	Slovakia	17.29	48.4	animal	Babesia microti	96
278	Slovakia	17.29	48.4	animal	Babesia microti	96
279	Slovakia	17.04	48.15	vecotor	Babesia odocoilei	96
280	Romania	21.12	45.82	vecotor	Babesia microti	102
281	Romania	26.04	44.49	vecotor	Babesia microti	102
282	Ireland	-7.958	55.07	animal	Babesia divergens	104
283	Ireland	-9.542	51.99	animal	Babesia divergens	104
284	USA	-81.04	33.99	human	Babesia microti	108
285	USA	-75.38	38.65	human	Babesia microti	108
286	Brazil	-41.63	-2.848	animal	Babesia bigemina	109
287	Brazil	-41.63	-2.848	animal	Babesia bovis	109
288	USA	-70.13	41.24	human	Babesia microti	123
289	USA	0.124999	41.24	human	Babesia microti	124
290	USA	-70.46	41.74	human	Babesia microti	125
291	USA	-73.21	40.74	human	Babesia microti	125
292	USA	-70.63	41.4	human	Babesia microti	128
293	USA	-70.13	41.24	human	Babesia microti	131
294	USA	-77.04	38.9	human	Babesia microti	132
295	USA	-75.38	38.65	human	Babesia microti	132
296	USA	-75.71	37.74	human	Babesia microti	133
297	Colombia	-76.79	8.40225	human	Babesia bigemina	134
298	Colombia	-76.71	8.06891	human	Babesia bovis	134
299	Colombia	-76.79	8.40225	animal	Babesia bigemina	134
300	Colombia	-76.71	8.06891	animal	Babesia bovis	134
301	Colombia	-76.79	8.40225	vecotor	Babesia bigemina	134
302	Colombia	-76.71	8.06891	vecotor	Babesia bovis	134
303	Austria	16.21	48.15	vecotor	Babesia microti	142
304	Austria	16.46	48.15	vecotor	Babesia microti	142
305	Austria	16.46	48.15	vecotor	Babesia microti	142
306	Austria	16.46	48.15	vecotor	Babesia microti	142
307	Austria	16.21	48.24	vecotor	Babesia microti	142
308	Austria	16.29	48.24	vecotor	Babesia microti	142
309	Austria	16.29	48.24	vecotor	Babesia microti	142
310	Turkey	34.96	40.57	vecotor	Babesia microti	144
311	China	121.7	24.65	animal	Babesia bovis	146
312	China	121.7	24.65	animal	Babesia bigemina	146
313	Brazil	-39.54	-14.85	animal	Babesia bigemina	152
314	Brazil	-39.54	-14.85	animal	Babesia bovis	152
315	Spain	4.375	39.9	animal	Babesia bigemina	154
316	Spain	4.375	39.9	animal	Babesia bovis	154
317	Czech	14.46	48.99	vecotor	Babesia sp. venatorum	157
318	Czech	14.21	49.07	vecotor	Babesia microti	157
319	Czech	15.46	49.07	vecotor	Babesia sp. venatorum	157
320	Serbia	21.54	43.15	animal	Babesia microti	159
321	Serbia	21.62	43.24	animal	Babesia microti	159
322	Denmark	12.54	55.65	human	Babesia microti	171
323	Austria	14.29	48.32	human	Babesia sp. venatorum	181
324	Netherlands	6.29167	51.99	vecotor	Babesia microti	183
325	Netherlands	6.29167	51.99	vecotor	Babesia divergens	183
326	Netherlands	3.70833	51.74	vecotor	Babesia divergens	183
327	Netherlands	4.45833	51.9	vecotor	Babesia divergens	183
328	Netherlands	4.79167	52.4	vecotor	Babesia divergens	183
329	Netherlands	5.20833	52.07	vecotor	Babesia divergens	183
330	Netherlands	5.79167	52.15	vecotor	Babesia sp. venatorum	183
331	Netherlands	6.29167	51.99	vecotor	Babesia sp. venatorum	183
332	Netherlands	4.45833	51.9	vecotor	Babesia sp. venatorum	183
333	Austria	16.37	48.24	human	Babesia microti	185
334	Serbia	19.87	45.4	vecotor	Babesia microti	186
335	Serbia	19.62	44.99	vecotor	Babesia microti	186
336	Finland	20.29	59.99	vecotor	Babesia microti	190
337	Finland	16.62	56.74	vecotor	Babesia sp. venatorum	190
338	Finland	20.29	59.99	vecotor	Babesia sp. venatorum	190
339	Sweden	20.29	63.74	vecotor	Babesia microti	190
340	Sweden	12.62	59.07	vecotor	Babesia microti	190
341	Sweden	13.21	58.49	vecotor	Babesia microti	190
342	Sweden	13.21	58.49	vecotor	Babesia sp. venatorum	190
343	Sweden	14.04	58.74	vecotor	Babesia sp. venatorum	190
344	Sweden	13.62	57.9	vecotor	Babesia microti	190
345	Sweden	14.04	57.99	vecotor	Babesia microti	190
346	Sweden	14.04	57.99	vecotor	Babesia sp. venatorum	190
347	Sweden	14.29	57.82	vecotor	Babesia microti	190
348	Sweden	14.79	58.07	vecotor	Babesia microti	190
349	Sweden	13.21	56.15	vecotor	Babesia sp. venatorum	190
350	Sweden	14.04	56.4	vecotor	Babesia microti	190
351	Sweden	14.29	56.15	vecotor	Babesia sp. venatorum	190
352	Sweden	14.12	56.07	vecotor	Babesia microti	190
353	Sweden	13.87	56.32	vecotor	Babesia microti	190
354	Sweden	13.96	56.24	vecotor	Babesia microti	190
355	Sweden	14.04	56.07	vecotor	Babesia microti	190
356	Sweden	13.79	56.15	vecotor	Babesia microti	190
357	Sweden	14.46	56.07	vecotor	Babesia microti	190
358	Sweden	13.96	55.57	vecotor	Babesia microti	190
359	Sweden	15.54	58.32	vecotor	Babesia microti	190
360	Sweden	15.96	58.32	vecotor	Babesia microti	190
361	Sweden	16.37	58.57	vecotor	Babesia microti	190
362	Sweden	16.46	58.24	vecotor	Babesia microti	190
363	Sweden	16.12	58.4	vecotor	Babesia microti	190
364	Sweden	16.21	58.32	vecotor	Babesia microti	190
365	Sweden	16.04	58.24	vecotor	Babesia microti	190
366	Sweden	15.96	57.99	vecotor	Babesia microti	190
367	Sweden	16.71	58.49	vecotor	Babesia microti	190
368	Sweden	16.62	56.74	vecotor	Babesia microti	190
369	Sweden	16.62	56.74	vecotor	Babesia sp. venatorum	190
370	Sweden	15.79	56.32	vecotor	Babesia microti	190
371	Poland	18.79	52.07	vecotor	Babesia microti	191
372	Poland	14.87	53.57	vecotor	Babesia microti	191
373	Poland	14.96	54.07	vecotor	Babesia microti	191
374	Poland	15.54	53.4	vecotor	Babesia microti	191
375	Poland	14.46	52.99	vecotor	Babesia microti	191
376	Poland	14.46	53.49	vecotor	Babesia microti	191
377	Germany	11.87	50.9	vecotor	Babesia microti	192
378	Germany	11.87	50.9	vecotor	Babesia divergens	192
379	Germany	12.37	51.32	vecotor	Babesia microti	193
380	Germany	12.37	51.32	vecotor	Babesia divergens	193
381	Germany	12.37	51.32	vecotor	Babesia microti	193
382	Germany	12.37	51.32	vecotor	Babesia divergens	193
383	Germany	12.37	51.32	vecotor	Babesia microti	193
384	Germany	12.37	51.32	vecotor	Babesia divergens	193
385	Poland	20.96	50.15	vecotor	Babesia microti	195
386	Poland	22.96	50.65	vecotor	Babesia microti	195
387	Poland	22.96	51.57	vecotor	Babesia microti	195
388	Poland	22.04	51.4	vecotor	Babesia microti	195
389	Poland	23.21	54.15	vecotor	Babesia microti	195
390	Poland	21.21	52.57	animal	Babesia sp. venatorum	196
391	France	7.20833	47.9	vecotor	Babesia sp. venatorum	197
392	USA	-87.88	43.07	vecotor	Babesia odocoilei	199
393	USA	-89.88	44.74	vecotor	Babesia odocoilei	199
394	USA	-92.13	46.57	vecotor	Babesia odocoilei	199
395	USA	-90.79	45.65	vecotor	Babesia odocoilei	199
396	USA	-90.13	42.99	vecotor	Babesia odocoilei	199
397	USA	-91.71	44.57	vecotor	Babesia odocoilei	199
398	USA	-87.71	43.65	vecotor	Babesia odocoilei	199
399	USA	-88.21	43.49	vecotor	Babesia odocoilei	199
400	USA	-90.54	43.74	vecotor	Babesia odocoilei	199
401	USA	-87.88	43.07	vecotor	Babesia microti	199
402	USA	-89.88	44.74	vecotor	Babesia microti	199
403	USA	-92.13	46.57	vecotor	Babesia microti	199
404	USA	-88.21	43.49	vecotor	Babesia microti	199
405	USA	-90.54	43.74	vecotor	Babesia microti	199
406	Sweden	13.21	56.57	animal	Babesia divergens	201
407	Sweden	12.79	56.15	animal	Babesia divergens	201
408	Sweden	13.04	56.57	animal	Babesia divergens	201
409	Sweden	15.29	56.24	animal	Babesia divergens	201
410	Sweden	13.37	56.74	animal	Babesia divergens	201
411	Sweden	14.79	56.24	animal	Babesia divergens	201
412	Sweden	13.79	57.15	animal	Babesia divergens	201
413	Sweden	12.71	56.4	animal	Babesia divergens	201
414	Sweden	13.54	58.15	animal	Babesia divergens	201
415	Sweden	13.12	57.49	animal	Babesia divergens	201
416	Sweden	15.12	56.24	animal	Babesia divergens	201
417	Sweden	13.79	56.15	animal	Babesia divergens	201
418	Sweden	13.79	56.15	animal	Babesia divergens	201
419	UK	-2.542	55.24	animal	Babesia microti	207
420	UK	-2.542	55.24	animal	Babesia microti	207
421	Russia	37.12	56.74	vecotor	Babesia sp. venatorum	209
422	USA	-70.13	41.32	vecotor	Babesia microti	212
423	USA	-70.79	41.49	vecotor	Babesia microti	212
424	USA	-71.54	41.15	human	Babesia microti	215
425	USA	-71.54	43.24	vecotor	Babesia microti	220
426	USA	-71.71	43.15	vecotor	Babesia microti	220
427	USA	-71.04	43.15	vecotor	Babesia microti	220
428	USA	-70.79	43.07	vecotor	Babesia microti	220
429	USA	-94.29	45.99	animal	Babesia microti	221
430	USA	-92.79	46.07	animal	Babesia microti	221
431	USA	-92.29	45.9	animal	Babesia microti	221
432	Burkina Faso	0.791666	11.15	animal	Babesia bovis	223
433	Burkina Faso	1.45833	11.99	animal	Babesia bovis	223
434	Burkina Faso	1.20833	11.49	animal	Babesia bovis	223
435	Burkina Faso	0.624999	11.57	animal	Babesia bovis	223
436	Burkina Faso	1.625	11.9	animal	Babesia bovis	223
437	Burkina Faso	1.79167	11.82	animal	Babesia bovis	223
438	Burkina Faso	1.625	11.74	animal	Babesia bovis	223
439	Benin	1.54167	10.07	animal	Babesia bigemina	223
440	Benin	1.20833	10.15	animal	Babesia bigemina	223
441	Benin	1.20833	10.4	animal	Babesia bigemina	223
442	Benin	1.29167	10.4	animal	Babesia bigemina	223
443	Benin	1.29167	10.57	animal	Babesia bigemina	223
444	Benin	1.20833	10.4	animal	Babesia bigemina	223
445	Benin	1.45833	10.49	animal	Babesia bigemina	223
446	Burkina Faso	0.291666	12.07	animal	Babesia bigemina	223
447	Burkina Faso	0.791666	11.15	animal	Babesia bigemina	223
448	Burkina Faso	1.45833	11.99	animal	Babesia bigemina	223
449	Burkina Faso	0.291666	11.9	animal	Babesia bigemina	223
450	Burkina Faso	1.20833	11.49	animal	Babesia bigemina	223
451	Burkina Faso	0.624999	11.57	animal	Babesia bigemina	223
452	Burkina Faso	0.791666	11.15	animal	Babesia bigemina	223
453	Burkina Faso	1.625	11.9	animal	Babesia bigemina	223
454	Burkina Faso	1.79167	11.82	animal	Babesia bigemina	223
455	Burkina Faso	1.625	11.74	animal	Babesia bigemina	223
456	Benin	2.29167	11.49	animal	Babesia bigemina	223
457	Korea	128	37.49	vecotor	Babesia microti	232
458	Estonia	23.54	58.57	vecotor	Babesia microti	233
459	Estonia	24.54	58.49	vecotor	Babesia microti	233
460	Estonia	25.46	59.49	vecotor	Babesia microti	233
461	Estonia	24.96	58.15	vecotor	Babesia microti	233
462	Estonia	26.96	59.15	vecotor	Babesia microti	233
463	Estonia	26.37	58.49	vecotor	Babesia microti	233
464	Estonia	27.29	58.24	vecotor	Babesia microti	233
465	Estonia	27.29	58.24	vecotor	Babesia divergens	233
466	Estonia	23.54	58.57	vecotor	Babesia sp. venatorum	233
467	Estonia	25.46	59.49	vecotor	Babesia sp. venatorum	233
468	Estonia	24.96	58.15	vecotor	Babesia sp. venatorum	233
469	Estonia	26.37	58.49	vecotor	Babesia sp. venatorum	233
470	Russia	85.79	54.57	vecotor	Babesia microti	236
471	Russia	83.12	54.74	vecotor	Babesia microti	236
472	Russia	83.12	54.74	vecotor	Babesia microti	236
473	Poland	17.79	54.24	vecotor	Babesia sp. venatorum	250
474	Poland	18.62	54.32	vecotor	Babesia sp. venatorum	250
475	Poland	18.04	54.4	vecotor	Babesia sp. venatorum	250
476	Poland	18.54	54.4	vecotor	Babesia sp. venatorum	250
477	Poland	18.46	54.49	vecotor	Babesia sp. venatorum	250
478	Poland	18.04	54.32	vecotor	Babesia divergens	250
479	Canada	-80.21	42.49	vecotor	Babesia odocoilei	251
480	Canada	-80.29	42.74	vecotor	Babesia odocoilei	251
481	Canada	-80.29	42.74	vecotor	Babesia odocoilei	251
482	Canada	-79.63	42.9	vecotor	Babesia odocoilei	251
483	Canada	-79.63	42.9	vecotor	Babesia odocoilei	251
484	Canada	-79.71	42.99	vecotor	Babesia odocoilei	251
485	Canada	-79.71	44.4	vecotor	Babesia microti	251
486	USA	-86.54	41.07	vecotor	Babesia odocoilei	254
487	USA	-86.54	41.07	vecotor	Babesia odocoilei	254
488	USA	-86.54	41.07	vecotor	Babesia odocoilei	254
489	Canada	-79.88	42.99	vecotor	Babesia odocoilei	255
490	Canada	-80.29	43.74	vecotor	Babesia odocoilei	255
491	Canada	-73.96	45.4	vecotor	Babesia odocoilei	255
492	Canada	-79.38	43.74	vecotor	Babesia odocoilei	255
493	Canada	-80.38	43.74	vecotor	Babesia odocoilei	255
494	Canada	-76.38	44.65	vecotor	Babesia odocoilei	255
495	Canada	-77.46	42.9	vecotor	Babesia odocoilei	255
496	Canada	-77.29	44.49	vecotor	Babesia odocoilei	255
497	China	117.1	36.15	human	Babesia divergens	264
498	Italy	11.62	45.82	vecotor	Babesia sp. venatorum	266
499	Italy	11.29	45.65	vecotor	Babesia sp. venatorum	266
500	Italy	11.37	45.57	vecotor	Babesia sp. venatorum	266
501	USA	-74.21	40.32	vecotor	Babesia microti	269
502	USA	-74.38	40.24	vecotor	Babesia microti	269
503	Canada	-79.88	42.99	vecotor	Babesia odocoilei	272
504	Canada	-79.88	42.99	vecotor	Babesia odocoilei	272
505	Canada	-79.88	42.99	vecotor	Babesia odocoilei	272
506	Canada	-79.88	42.99	vecotor	Babesia odocoilei	272
507	Canada	-79.88	42.99	vecotor	Babesia odocoilei	272
508	Canada	-79.88	42.99	vecotor	Babesia odocoilei	272
509	Canada	-74.21	45.07	vecotor	Babesia odocoilei	272
510	Canada	-74.21	45.07	vecotor	Babesia odocoilei	272
511	Canada	-79.71	44.4	vecotor	Babesia odocoilei	273
512	Canada	-79.46	44.57	vecotor	Babesia odocoilei	273
513	Canada	-79.63	44.57	vecotor	Babesia odocoilei	273
514	Canada	-79.96	44.74	vecotor	Babesia odocoilei	273
515	Canada	-79.63	44.74	vecotor	Babesia odocoilei	273
516	Canada	-86.04	49.99	vecotor	Babesia odocoilei	273
517	Canada	-80.04	44.49	vecotor	Babesia odocoilei	273
518	Canada	-79.96	43.24	vecotor	Babesia odocoilei	273
519	Canada	-80.29	42.74	vecotor	Babesia odocoilei	273
520	Canada	-79.29	42.9	vecotor	Babesia odocoilei	273
521	Russia	20.87	55.15	vecotor	Babesia sp. venatorum	274
522	Mongolia	106.5	49.74	vecotor	Babesia sp. venatorum	278
523	Poland	23.12	53.07	vecotor	Babesia microti	282
524	Poland	23.12	53.07	vecotor	Babesia sp. venatorum	282
525	Mozambique	32.37	-26.01	animal	Babesia bigemina	283
526	Mozambique	32.37	-26.01	animal	Babesia bovis	283
527	Italy	14.21	37.99	animal	Babesia divergens	284
528	Italy	13.96	37.9	animal	Babesia bovis	284
529	Italy	14.21	37.99	animal	Babesia bigemina	284
530	Italy	13.12	38.07	animal	Babesia bovis	284
531	Italy	13.62	37.82	animal	Babesia bovis	284
532	Italy	13.62	37.82	animal	Babesia bigemina	284
533	Italy	14.62	36.9	animal	Babesia bigemina	284
534	CHina	98.46	25.07	animal	Babesia microti	285
535	CHina	99.46	22.32	animal	Babesia microti	285
536	CHina	99.96	22.57	animal	Babesia microti	285
537	CHina	99.37	25.9	animal	Babesia microti	285
538	CHina	100.2	26.57	animal	Babesia microti	285
539	CHina	101	22.82	animal	Babesia microti	285
540	CHina	98.29	24.82	animal	Babesia microti	285
541	CHina	99.46	26.49	animal	Babesia microti	285
542	CHina	99.87	26.57	animal	Babesia microti	285
543	China	121.3	24.07	animal	Babesia microti	286
544	China	120.9	23.4	animal	Babesia microti	286
545	China	121	30.99	animal	Babesia microti	286
546	China	121.4	29.74	animal	Babesia microti	286
547	China	118.8	28.15	animal	Babesia microti	286
548	China	118.8	28.15	animal	Babesia microti	286
549	Italy	13.46	40.82	vecotor	Babesia microti	287
550	Italy	13.46	40.82	vecotor	Babesia microti	287
551	Poland	18.87	50.49	vecotor	Babesia microti	292
552	Poland	18.79	50.49	vecotor	Babesia microti	292
553	Poland	17.04	51.15	vecotor	Babesia sp. venatorum	293
554	Poland	17.04	51.15	vecotor	Babesia microti	293
555	UK	-3.542	50.74	vecotor	Babesia sp. venatorum	297
556	France	-0.2083	42.99	vecotor	Babesia sp. venatorum	299
557	Germany	10.54	48.07	animal	Babesia sp. venatorum	301
558	Germany	10.54	48.07	vecotor	Babesia sp. venatorum	301
559	Germany	10.54	48.07	vecotor	Babesia microti	301
560	Germany	10.54	48.07	vecotor	Babesia sp. venatorum	301
561	Germany	10.54	48.07	vecotor	Babesia microti	301
562	Japan	144.6	43.82	vecotor	Babesia microti	304
563	Japan	142.1	42.74	vecotor	Babesia microti	304
564	Japan	134.9	34.32	vecotor	Babesia microti	304
565	USA	-88.63	42.82	vecotor	Babesia microti	305
566	USA	-91.46	45.74	vecotor	Babesia microti	305
567	Dominica	-61.38	15.4	animal	Babesia bigemina	310
568	UK	-62.21	16.74	animal	Babesia bigemina	310
569	Saint Kitts and Nevis	-62.79	17.32	animal	Babesia bigemina	310
570	Dominica	-61.38	15.4	animal	Babesia bovis	310
571	UK	-62.21	16.74	animal	Babesia bovis	310
572	Saint Kitts and Nevis	-62.79	17.32	animal	Babesia bovis	310
573	France	0.708333	43.4	vecotor	Babesia sp. venatorum	316
574	France	-1.292	48.57	vecotor	Babesia sp. venatorum	316
575	Slovakia	17.12	48.15	animal	Babesia sp. venatorum	318
576	Germany	9.125	51.15	vecotor	Babesia sp. venatorum	320
577	Germany	11.21	47.9	vecotor	Babesia sp. venatorum	320
578	Germany	10.54	48.15	vecotor	Babesia sp. venatorum	320
579	Germany	10.54	48.15	vecotor	Babesia microti	320
580	Poland	21.62	53.82	vecotor	Babesia microti	321
581	Poland	19.87	50.07	vecotor	Babesia sp. venatorum	321
582	USA	-91.88	45.82	vecotor	Babesia microti	322
583	USA	-70.13	41.65	vecotor	Babesia microti	322
584	USA	-91.88	45.82	vecotor	Babesia odocoilei	322
585	USA	-70.88	42.65	vecotor	Babesia odocoilei	322
586	USA	-70.54	43.32	vecotor	Babesia odocoilei	322
587	Czech	13.37	49.74	animal	Babesia divergens	324
588	Czech	17.54	49.74	animal	Babesia divergens	324
589	Czech	13.37	49.74	animal	Babesia divergens	324
590	Czech	13.37	49.74	animal	Babesia sp. venatorum	324
591	Bulgaria	27.54	41.99	vecotor	Babesia microti	329
592	Russia	49.62	58.57	vecotor	Babesia microti	332
593	Russia	39.87	59.24	vecotor	Babesia microti	332
594	Russia	104.3	52.32	vecotor	Babesia sp. venatorum	332
595	Russia	60.62	56.82	vecotor	Babesia sp. venatorum	332
596	Russia	104.3	52.32	vecotor	Babesia divergens	332
597	USA	-91.46	44.24	human	Babesia microti	339
598	USA	-91.54	44.15	human	Babesia microti	339
599	USA	-91.63	43.99	human	Babesia microti	339
600	USA	-91.71	43.9	human	Babesia microti	339
601	USA	-91.38	43.74	human	Babesia microti	339
602	USA	-91.29	43.99	human	Babesia microti	339
603	USA	-91.21	43.99	human	Babesia microti	339
604	USA	-91.13	43.99	human	Babesia microti	339
605	USA	-90.96	43.99	human	Babesia microti	339
606	USA	-90.79	43.99	human	Babesia microti	339
607	USA	-90.71	43.99	human	Babesia microti	339
608	USA	-90.46	44.07	human	Babesia microti	339
609	USA	-91.29	43.9	human	Babesia microti	339
610	USA	-91.13	43.9	human	Babesia microti	339
611	USA	-91.04	43.99	human	Babesia microti	339
612	USA	-91.21	43.9	human	Babesia microti	339
613	USA	-91.13	43.9	human	Babesia microti	339
614	USA	-90.54	43.65	human	Babesia microti	339
615	USA	-90.13	43.65	human	Babesia microti	339
616	USA	-90.54	43.49	human	Babesia microti	339
617	USA	-90.96	43.32	human	Babesia microti	339
618	USA	-91.04	43.15	human	Babesia microti	339
619	USA	-91.29	44.32	vecotor	Babesia microti	339
620	Ukraine	30.46	50.49	vecotor	Babesia microti	342
621	Ukraine	30.54	50.4	vecotor	Babesia microti	342
622	Ukraine	30.54	50.4	vecotor	Babesia microti	342
623	Switzerland	9.625	46.99	vecotor	Babesia microti	348
624	USA	-71.71	41.4	animal	Babesia microti	349
625	USA	-71.63	41.49	animal	Babesia microti	349
626	USA	-71.63	41.4	animal	Babesia microti	349
627	USA	-71.54	41.57	animal	Babesia microti	349
628	USA	-71.46	41.57	animal	Babesia microti	349
629	USA	-71.46	41.57	animal	Babesia microti	349
630	USA	-71.29	41.65	animal	Babesia microti	349
631	USA	41.54	41.57	animal	Babesia microti	349
632	USA	-71.38	41.49	animal	Babesia microti	349
633	USA	-71.38	41.49	animal	Babesia microti	349
634	USA	-71.38	41.49	animal	Babesia microti	349
635	USA	-71.79	41.4	animal	Babesia microti	349
636	USA	-71.79	41.32	animal	Babesia microti	349
637	USA	-71.79	41.57	animal	Babesia microti	349
638	USA	-71.79	41.65	animal	Babesia microti	349
639	USA	-71.71	41.74	animal	Babesia microti	349
640	USA	-71.54	41.82	animal	Babesia microti	349
641	USA	-71.63	41.65	animal	Babesia microti	349
642	France	2.45833	48.24	vecotor	Babesia divergens	351
643	France	2.45833	48.74	vecotor	Babesia sp. venatorum	351
644	USA	-68.79	44.07	animal	Babesia microti	353
645	USA	-67.79	45.15	animal	Babesia microti	353
646	USA	-67.79	45.15	animal	Babesia microti	353
647	USA	-89.54	43.65	human	Babesia microti	354
648	USA	-92.29	45.9	human	Babesia microti	354
649	USA	-90.88	46.65	human	Babesia microti	354
650	USA	-91.13	45.49	human	Babesia microti	354
651	USA	-90.38	45.65	human	Babesia microti	354
652	USA	-91.88	44.9	human	Babesia microti	354
653	USA	-91.29	45.07	human	Babesia microti	354
654	USA	-91.46	44.82	human	Babesia microti	354
655	USA	-91.38	44.32	human	Babesia microti	354
656	USA	-90.79	44.32	human	Babesia microti	354
657	USA	-90.04	44.49	human	Babesia microti	354
658	USA	-89.46	43.57	human	Babesia microti	354
659	USA	-89.21	44.07	human	Babesia microti	354
660	USA	-90.63	44.74	human	Babesia microti	354
661	Ethiopia	36.46	11.57	animal	Babesia bigemina	359
662	Japan	130.4	31.9	animal	Babesia divergens	361
663	Japan	131.5	32.4	animal	Babesia divergens	361
664	Japan	132.9	35.24	animal	Babesia divergens	361
665	Japan	134.6	34.74	animal	Babesia divergens	361
666	Japan	134.8	34.82	animal	Babesia divergens	361
667	Japan	134.7	34.9	animal	Babesia divergens	361
668	Japan	135	35.32	animal	Babesia divergens	361
669	Japan	136.5	35.24	animal	Babesia divergens	361
670	Japan	136.5	35.49	animal	Babesia divergens	361
671	Japan	136.7	35.65	animal	Babesia divergens	361
672	Japan	136.9	35.65	animal	Babesia divergens	361
673	Japan	137.3	36.07	animal	Babesia divergens	361
674	Japan	139	34.9	animal	Babesia divergens	361
675	Japan	138.9	34.99	animal	Babesia divergens	361
676	Japan	138.5	34.99	animal	Babesia divergens	361
677	Japan	138.8	35.24	animal	Babesia divergens	361
678	Japan	139.4	35.49	animal	Babesia divergens	361
679	Japan	139	35.4	animal	Babesia divergens	361
680	Japan	138.8	35.57	animal	Babesia divergens	361
681	Japan	139	35.65	animal	Babesia divergens	361
682	Japan	138.8	35.74	animal	Babesia divergens	361
683	Japan	138.9	35.82	animal	Babesia divergens	361
684	Japan	138.5	35.74	animal	Babesia divergens	361
685	Japan	138.7	35.9	animal	Babesia divergens	361
686	Japan	138.5	35.9	animal	Babesia divergens	361
687	Japan	138.3	35.9	animal	Babesia divergens	361
688	Japan	138.2	35.82	animal	Babesia divergens	361
689	Japan	138	35.99	animal	Babesia divergens	361
690	Japan	138	35.49	animal	Babesia divergens	361
691	Japan	137.8	35.32	animal	Babesia divergens	361
692	Japan	138	35.15	animal	Babesia divergens	361
693	Japan	138	36.32	animal	Babesia divergens	361
694	Japan	138.2	36.15	animal	Babesia divergens	361
695	Japan	138.4	36.24	animal	Babesia divergens	361
696	Japan	138.5	36.15	animal	Babesia divergens	361
697	Japan	139	36.07	animal	Babesia divergens	361
698	Japan	138.9	36.24	animal	Babesia divergens	361
699	Japan	138.8	36.49	animal	Babesia divergens	361
700	Japan	139.1	36.57	animal	Babesia divergens	361
701	Japan	139.4	36.4	animal	Babesia divergens	361
702	Japan	139.3	36.65	animal	Babesia divergens	361
703	Japan	139.3	36.74	animal	Babesia divergens	361
704	Japan	139.6	36.9	animal	Babesia divergens	361
705	Japan	139.8	36.9	animal	Babesia divergens	361
706	Japan	139.8	36.74	animal	Babesia divergens	361
707	Japan	140	36.65	animal	Babesia divergens	361
708	Japan	141.2	38.49	animal	Babesia divergens	361
709	Japan	141.5	38.32	animal	Babesia divergens	361
710	Japan	141.4	38.49	animal	Babesia divergens	361
711	Japan	141.9	39.15	animal	Babesia divergens	361
712	Japan	141.7	39.24	animal	Babesia divergens	361
713	Japan	141.5	39.24	animal	Babesia divergens	361
714	Japan	141.5	39.32	animal	Babesia divergens	361
715	Japan	141.6	39.49	animal	Babesia divergens	361
716	Japan	141.5	39.57	animal	Babesia divergens	361
717	Japan	141.7	39.49	animal	Babesia divergens	361
718	Japan	141.9	39.57	animal	Babesia divergens	361
719	Japan	141.9	43.15	animal	Babesia divergens	361
720	Japan	142	43.24	animal	Babesia divergens	361
721	Japan	143.9	42.82	animal	Babesia divergens	361
722	Japan	144	43.07	animal	Babesia divergens	361
723	Japan	144.4	43.07	animal	Babesia divergens	361
724	Japan	144.7	43.07	animal	Babesia divergens	361
725	Japan	145.1	43.24	animal	Babesia divergens	361
726	Japan	144.1	43.99	animal	Babesia divergens	361
727	Japan	143.1	44.49	animal	Babesia divergens	361
728	Egypt	31.21	29.99	animal	Babesia bovis	364
729	Egypt	31.21	29.99	animal	Babesia bigemina	364
730	Sri Lanka	80.29	6.06891	animal	Babesia bigemina	365
731	Sri Lanka	80.46	6.73558	animal	Babesia bigemina	365
732	China	129.6	44.57	human	Babesia sp. venatorum	370
733	Argentina	-58.13	-25.43	animal	Babesia bovis	372
734	Argentina	-58.13	-25.43	animal	Babesia bigemina	372
735	Argentina	-57.88	-25.43	animal	Babesia bovis	372
736	Argentina	-57.88	-25.43	animal	Babesia bigemina	372
737	Argentina	-58.04	-29.18	animal	Babesia bigemina	372
738	Pakistan	71.12	29.57	vecotor	Babesia bigemina	374
739	Pakistan	72.46	29.74	vecotor	Babesia bovis	374
740	India	74.87	32.74	animal	Babesia bigemina	376
741	Russia	131.9	43.15	animal	Babesia microti	377
742	Russia	131.9	43.15	animal	Babesia microti	377
743	USA	-122.4	40.57	vecotor	Babesia microti	380
744	Russia	57.79	58.32	vecotor	Babesia microti	381
745	Poland	21.62	53.82	animal	Babesia microti	387
746	Poland	21.54	53.82	animal	Babesia microti	388
747	USA	-89.54	37.32	human	Babesia divergens	395
748	Portugal	-9.208	38.74	human	Babesia divergens	397
749	USA	-75.38	38.65	human	Babesia microti	398
750	USA	-153.1	57.4	animal	Babesia microti	399
751	USA	-148.8	60.07	animal	Babesia microti	399
752	USA	-147.4	59.99	animal	Babesia microti	399
753	USA	-146.3	60.99	animal	Babesia microti	399
754	USA	-145.5	60.49	animal	Babesia microti	399
755	USA	-153.1	57.4	animal	Babesia microti	399
756	USA	-148.8	60.07	animal	Babesia microti	399
757	USA	-147.4	59.99	animal	Babesia microti	399
758	USA	-146.3	60.99	animal	Babesia microti	399
759	USA	-145.5	60.49	animal	Babesia microti	399
760	USA	-153.1	57.4	animal	Babesia microti	399
761	USA	-148.8	60.07	animal	Babesia microti	399
762	USA	-147.4	59.99	animal	Babesia microti	399
763	USA	-135	58.9	animal	Babesia microti	399
764	USA	-135.7	58.57	animal	Babesia microti	399
765	USA	-133.5	56.49	animal	Babesia microti	399
766	USA	-127.1	51.24	animal	Babesia microti	399
767	USA	-135	58.9	animal	Babesia microti	399
768	USA	-135.7	58.57	animal	Babesia microti	399
769	USA	-133.5	56.49	animal	Babesia microti	399
770	USA	-160.7	67.15	animal	Babesia microti	399
771	USA	-164.2	65.99	animal	Babesia microti	399
772	USA	-160.3	65.57	animal	Babesia microti	399
773	USA	-163	65.07	animal	Babesia microti	399
774	USA	-160.7	67.15	animal	Babesia microti	399
775	USA	-164.2	65.99	animal	Babesia microti	399
776	USA	-160.3	65.57	animal	Babesia microti	399
777	USA	-163	65.07	animal	Babesia microti	399
778	USA	-163	65.07	animal	Babesia microti	399
779	USA	-165.6	64.9	animal	Babesia microti	399
780	USA	-165.6	64.9	animal	Babesia microti	399
781	USA	-165.6	64.9	animal	Babesia microti	399
782	USA	-71.54	41.15	human	Babesia microti	400
783	Germany	8.875	47.74	human	Babesia sp. venatorum	402
784	China	118.3	24.4	animal	Babesia microti	409
785	China	118.3	24.4	animal	Babesia microti	409
786	China	118.3	24.4	animal	Babesia microti	409
787	China	118.3	24.4	animal	Babesia microti	409
788	China	118.4	24.4	animal	Babesia microti	409
789	China	118.5	24.4	animal	Babesia microti	409
790	China	118.5	24.4	animal	Babesia microti	409
791	China	118.5	24.4	animal	Babesia microti	409
792	China	118.5	24.49	animal	Babesia microti	409
793	China	118.3	24.49	animal	Babesia microti	409
794	China	118.3	24.49	animal	Babesia microti	409
795	China	118.4	24.49	animal	Babesia microti	409
796	China	118.4	24.4	animal	Babesia microti	409
797	China	118.4	24.49	animal	Babesia microti	409
798	China	118.5	24.49	animal	Babesia microti	409
799	China	118.5	24.49	animal	Babesia microti	409
800	China	118.5	24.49	animal	Babesia microti	409
801	Spain	-3.042	39.9	animal	Babesia divergens	411
802	Spain	-3.042	39.9	animal	Babesia bigemina	411
803	Spain	-4.542	41.15	animal	Babesia divergens	411
804	Spain	-4.542	41.15	animal	Babesia bigemina	411
805	Poland	18.21	53.99	vecotor	Babesia sp. venatorum	412
806	Poland	18.54	54.49	vecotor	Babesia sp. venatorum	412
807	Poland	17.79	54.24	vecotor	Babesia sp. venatorum	412
808	Czech	18.21	49.74	vecotor	Babesia sp. venatorum	424
809	Belgium	4.20833	51.24	vecotor	Babesia sp. venatorum	439
810	Belgium	4.95833	51.32	vecotor	Babesia sp. venatorum	439
811	Belgium	4.875	51.24	vecotor	Babesia microti	439
812	Belgium	4.95833	50.99	vecotor	Babesia microti	439
813	Belgium	3.45833	50.57	vecotor	Babesia microti	439
814	Belgium	4.875	50.32	vecotor	Babesia sp. venatorum	439
815	Belgium	5.79167	50.57	vecotor	Babesia sp. venatorum	439
816	Belgium	5.79167	50.32	vecotor	Babesia sp. venatorum	439
817	Finland	26.79	62.82	animal	Babesia microti	445
818	Mexico	-99.21	19.32	animal	Babesia bigemina	446
819	Tunisia	8.625	36.82	animal	Babesia divergens	448
820	Thailand	99.87	8.65225	animal	Babesia bovis	458
821	Thailand	99.87	8.65225	animal	Babesia bigemina	458
822	Italy	9.20833	45.49	animal	Babesia microti	461
823	Italy	9.20833	45.49	animal	Babesia microti	461
824	China	129.5	45.07	vecotor	Babesia divergens	466
825	China	129.5	45.07	vecotor	Babesia sp. venatorum	466
826	China	129.2	44.99	vecotor	Babesia divergens	466
827	China	129.2	44.99	vecotor	Babesia sp. venatorum	466
828	China	129.2	44.99	vecotor	Babesia microti	466
829	China	129.2	44.99	vecotor	Babesia bigemina	466
830	China	129.5	45.07	vecotor	Babesia bigemina	466
831	China	129.5	45.07	vecotor	Babesia bigemina	466
832	Russia	83.04	54.99	animal	Babesia microti	469
833	Russia	83.04	54.99	animal	Babesia microti	469
834	Russia	83.04	54.99	animal	Babesia microti	469
835	Russia	83.04	54.99	animal	Babesia microti	469
836	Russia	83.04	54.99	animal	Babesia microti	469
837	Russia	83.04	54.99	animal	Babesia microti	469
838	Russia	59.04	59.99	animal	Babesia microti	469
839	Russia	59.04	59.99	animal	Babesia microti	469
840	Russia	59.04	59.99	animal	Babesia microti	469
841	Russia	59.04	59.99	animal	Babesia microti	469
842	Russia	59.04	59.99	animal	Babesia microti	469
843	Russia	59.04	59.99	animal	Babesia microti	469
844	Russia	83.21	54.9	vecotor	Babesia microti	469
845	Russia	83.21	54.9	vecotor	Babesia sp. venatorum	469
846	Russia	83.12	54.82	vecotor	Babesia microti	469
847	Russia	83.12	54.82	vecotor	Babesia sp. venatorum	469
848	Russia	83.21	54.99	vecotor	Babesia microti	469
849	Russia	83.29	55.15	vecotor	Babesia microti	469
850	Russia	83.29	55.15	vecotor	Babesia sp. venatorum	469
851	Russia	83.87	54.99	vecotor	Babesia microti	469
852	Russia	134.4	47.15	vecotor	Babesia microti	472
853	Russia	135.1	48.24	vecotor	Babesia microti	472
854	Russia	135.1	48.24	vecotor	Babesia sp. venatorum	472
855	Russia	136	48.82	vecotor	Babesia sp. venatorum	472
856	Russia	136.8	50.74	vecotor	Babesia microti	472
857	Russia	104.5	52.15	vecotor	Babesia microti	472
858	Russia	104.9	52.24	vecotor	Babesia microti	472
859	Serbia	21.21	44.24	vecotor	Babesia microti	475
860	Cuba	-83.54	22.24	animal	Babesia bovis	481
861	Cuba	-82.79	22.74	animal	Babesia bovis	481
862	Cuba	-82.21	23.15	animal	Babesia bovis	481
863	Cuba	-82.13	22.99	animal	Babesia bovis	481
864	Cuba	-82.13	22.9	animal	Babesia bovis	481
865	Cuba	-82.04	22.9	animal	Babesia bovis	481
866	Cuba	-82.04	22.9	animal	Babesia bovis	481
867	Cuba	-80.96	22.99	animal	Babesia bovis	481
868	Cuba	-83.54	22.24	animal	Babesia bigemina	481
869	Cuba	-82.79	22.74	animal	Babesia bigemina	481
870	Cuba	-82.21	23.15	animal	Babesia bigemina	481
871	Cuba	-82.13	22.99	animal	Babesia bigemina	481
872	Cuba	-82.13	22.9	animal	Babesia bigemina	481
873	Cuba	-82.04	22.9	animal	Babesia bigemina	481
874	Cuba	-82.04	22.9	animal	Babesia bigemina	481
875	Cuba	-80.96	22.99	animal	Babesia bigemina	481
876	Malawi	33.12	-12.93	animal	Babesia bigemina	483
877	Malawi	34.21	-13.01	animal	Babesia bigemina	483
878	Malawi	33.37	-14.1	animal	Babesia bigemina	483
879	Malawi	33.04	-13.76	animal	Babesia bigemina	483
880	China	116.2	39.9	animal	Babesia microti	484
881	China	116.4	39.9	animal	Babesia microti	484
882	China	116.4	39.9	animal	Babesia microti	484
883	China	116.6	40.15	animal	Babesia microti	484
884	Russia	41.29	52.32	animal	Babesia microti	485
885	Russia	41.29	52.32	animal	Babesia microti	485
886	Russia	41.29	52.32	animal	Babesia microti	485
887	Russia	41.29	52.32	animal	Babesia microti	485
888	Russia	41.29	52.32	animal	Babesia microti	485
889	Russia	41.29	52.32	animal	Babesia microti	485
890	Russia	72.37	57.49	vecotor	Babesia microti	485
891	Russia	72.37	56.9	vecotor	Babesia microti	485
892	USA	-78.04	40.49	animal	Babesia microti	486
893	USA	-78.04	40.49	animal	Babesia microti	486
894	USA	-78.04	40.49	animal	Babesia microti	486
895	USA	-78.04	40.49	animal	Babesia microti	486
896	USA	-78.04	40.49	animal	Babesia microti	486
897	USA	-78.04	40.49	animal	Babesia microti	486
898	Argentina	-56.04	-28.01	animal	Babesia bovis	487
899	Argentina	-56.04	-28.01	animal	Babesia bigemina	487
900	USA	-77.88	40.99	vecotor	Babesia microti	490
901	USA	-77.79	40.99	animal	Babesia microti	490
902	Spain	-2.458	42.24	vecotor	Babesia microti	491
903	USA	-71.71	41.49	human	Babesia microti	492
904	China	129.2	44.74	vecotor	Babesia sp. venatorum	493
905	China	129.2	44.74	vecotor	Babesia sp. venatorum	493
906	USA	-73.29	40.74	human	Babesia microti	497
907	USA	-72.46	41.07	human	Babesia microti	497
908	USA	-72.38	40.9	human	Babesia microti	497
909	USA	-72.38	41.07	human	Babesia microti	497
910	USA	-72.21	40.99	human	Babesia microti	497
911	China	120.5	23.57	human	Babesia microti	500
912	USA	-70.13	41.24	human	Babesia microti	501
913	Bolivia	-64.04	-19.68	human	Babesia microti	502
914	Bolivia	-63.46	-19.76	human	Babesia microti	502
915	USA	-70.29	43.65	human	Babesia microti	503
916	USA	-70.13	41.24	animal	Babesia microti	505
917	USA	-70.13	41.24	animal	Babesia microti	505
918	China	129.6	44.57	human	Babesia sp. venatorum	507
919	Benin	2.29167	9.23558	vecotor	Babesia bovis	509
920	France	7.125	47.9	vecotor	Babesia sp. venatorum	517
921	France	7.125	47.9	vecotor	Babesia divergens	517
922	France	7.125	47.9	vecotor	Babesia microti	517
923	France	7.29167	48.49	vecotor	Babesia sp. venatorum	517
924	France	7.29167	48.49	vecotor	Babesia divergens	517
925	France	7.29167	48.49	vecotor	Babesia microti	517
926	France	7.375	48.65	vecotor	Babesia sp. venatorum	517
927	France	7.375	48.65	vecotor	Babesia divergens	517
928	France	7.375	48.65	vecotor	Babesia microti	517
929	China	115.5	31.65	vecotor	Babesia divergens	519
930	China	115.5	31.65	vecotor	Babesia sp. venatorum	519
931	China	115.5	31.65	vecotor	Babesia microti	519
932	China	115.5	31.65	vecotor	Babesia bigemina	519
933	China	115.5	31.65	vecotor	Babesia bovis	519
934	China	115.5	31.65	vecotor	Babesia odocoilei	519
935	China	122.4	48.32	vecotor	Babesia sp. venatorum	520
936	Finland	21.96	60.24	vecotor	Babesia sp. venatorum	528
937	USA	-86.54	41.07	vecotor	Babesia odocoilei	536
938	USA	-80.13	42.15	vecotor	Babesia odocoilei	536
939	USA	-94.63	44.07	vecotor	Babesia odocoilei	536
940	USA	-72.29	41.32	animal	Babesia microti	541
941	USA	-72.29	41.32	animal	Babesia microti	541
942	USA	-72.46	41.49	animal	Babesia microti	541
943	USA	-73.21	41.15	animal	Babesia microti	541
944	Switzerland	6.70833	46.57	vecotor	Babesia sp. venatorum	543
945	Switzerland	6.70833	46.57	vecotor	Babesia divergens	543
946	Switzerland	6.625	46.57	vecotor	Babesia sp. venatorum	543
947	Switzerland	6.45833	46.74	vecotor	Babesia sp. venatorum	543
948	Switzerland	6.45833	46.74	vecotor	Babesia divergens	543
949	Switzerland	6.45833	46.74	vecotor	Babesia sp. venatorum	543
950	Switzerland	6.45833	46.74	vecotor	Babesia divergens	543
951	Switzerland	7.04167	46.82	vecotor	Babesia sp. venatorum	543
952	Switzerland	7.04167	46.82	vecotor	Babesia divergens	543
953	Switzerland	7.04167	46.82	vecotor	Babesia sp. venatorum	543
954	Switzerland	7.125	46.82	vecotor	Babesia sp. venatorum	543
955	Switzerland	7.125	46.82	vecotor	Babesia divergens	543
956	Switzerland	6.95833	46.99	vecotor	Babesia sp. venatorum	543
957	Switzerland	7.29167	47.4	vecotor	Babesia sp. venatorum	543
958	Austria	12.04	47.57	vecotor	Babesia microti	546
959	Austria	12.04	47.57	vecotor	Babesia divergens	546
960	Austria	12.04	47.57	vecotor	Babesia sp. venatorum	546
961	LITHUANIA	24.96	54.82	vecotor	Babesia microti	547
962	LITHUANIA	24.12	54.99	vecotor	Babesia microti	547
963	LITHUANIA	23.21	54.99	vecotor	Babesia sp. venatorum	547
964	LITHUANIA	22.37	55.07	vecotor	Babesia sp. venatorum	547
965	Italy	8.79167	45.4	vecotor	Babesia sp. venatorum	550
966	Japan	144.9	43.07	vecotor	Babesia microti	554
967	Japan	144.9	43.07	vecotor	Babesia microti	554
968	Japan	143.3	43.24	vecotor	Babesia microti	554
969	Japan	42.96	42.9	vecotor	Babesia microti	554
970	Poland	18.62	54.4	vecotor	Babesia microti	555
971	Poland	18.71	54.4	vecotor	Babesia microti	555
972	Poland	14.87	53.65	vecotor	Babesia microti	555
973	Poland	18.54	54.32	vecotor	Babesia microti	555
974	Poland	18.21	54.49	vecotor	Babesia microti	555
975	Poland	18.54	54.4	vecotor	Babesia microti	555
976	Poland	18.21	53.99	vecotor	Babesia microti	555
977	Poland	14.87	53.57	vecotor	Babesia microti	555
978	Poland	18.54	54.49	vecotor	Babesia microti	555
979	Poland	18.54	54.57	vecotor	Babesia microti	555
980	Latvia	21.12	56.32	vecotor	Babesia microti	556
981	Latvia	21.37	56.57	vecotor	Babesia microti	556
982	Latvia	23.04	56.9	vecotor	Babesia microti	556
983	Latvia	23.12	56.65	vecotor	Babesia microti	556
984	Latvia	23.79	56.9	vecotor	Babesia microti	556
985	Latvia	23.62	56.57	vecotor	Babesia microti	556
986	Latvia	23.79	56.65	vecotor	Babesia microti	556
987	Latvia	23.62	56.4	vecotor	Babesia microti	556
988	Latvia	24.37	57.82	vecotor	Babesia microti	556
989	Latvia	24.71	57.57	vecotor	Babesia microti	556
990	Latvia	25.96	57.4	vecotor	Babesia microti	556
991	Latvia	25.71	56.57	vecotor	Babesia microti	556
992	Latvia	25.87	56.57	vecotor	Babesia microti	556
993	Latvia	21.04	56.15	vecotor	Babesia sp. venatorum	556
994	Latvia	21.04	56.49	vecotor	Babesia sp. venatorum	556
995	Latvia	21.29	56.99	vecotor	Babesia sp. venatorum	556
996	Latvia	21.54	57.4	vecotor	Babesia sp. venatorum	556
997	Latvia	22.54	57.74	vecotor	Babesia sp. venatorum	556
998	Latvia	22.71	57.15	vecotor	Babesia sp. venatorum	556
999	Latvia	23.21	56.99	vecotor	Babesia sp. venatorum	556
1000	Latvia	22.04	56.74	vecotor	Babesia sp. venatorum	556
1001	Latvia	22.79	56.65	vecotor	Babesia sp. venatorum	556
1002	Latvia	23.37	56.65	vecotor	Babesia sp. venatorum	556
1003	Latvia	23.96	56.99	vecotor	Babesia sp. venatorum	556
1004	Latvia	23.62	56.65	vecotor	Babesia sp. venatorum	556
1005	Latvia	23.62	56.49	vecotor	Babesia sp. venatorum	556
1006	Latvia	25.37	57.82	vecotor	Babesia sp. venatorum	556
1007	Latvia	25.21	57.74	vecotor	Babesia sp. venatorum	556
1008	Latvia	24.87	57.4	vecotor	Babesia sp. venatorum	556
1009	Latvia	25.12	57.32	vecotor	Babesia sp. venatorum	556
1010	Latvia	25.71	56.99	vecotor	Babesia sp. venatorum	556
1011	Latvia	25.12	56.65	vecotor	Babesia sp. venatorum	556
1012	Latvia	25.46	56.32	vecotor	Babesia sp. venatorum	556
1013	Latvia	26.37	55.9	vecotor	Babesia sp. venatorum	556
1014	Latvia	27.46	56.15	vecotor	Babesia sp. venatorum	556
1015	Belgium	4.625	50.07	vecotor	Babesia sp. venatorum	558
1016	Belgium	4.54167	50.07	vecotor	Babesia sp. venatorum	558
1017	Belgium	4.95833	50.15	vecotor	Babesia sp. venatorum	558
1018	Belgium	5.125	50.4	vecotor	Babesia sp. venatorum	558
1019	Belgium	5.20833	50.32	vecotor	Babesia sp. venatorum	558
1020	Belgium	5.375	50.4	vecotor	Babesia sp. venatorum	558
1021	Belgium	5.95833	50.49	vecotor	Babesia sp. venatorum	558
1022	Belgium	5.95833	50.32	vecotor	Babesia sp. venatorum	558
1023	Poland	5.79167	50.57	animal	Babesia microti	560
1024	Poland	21.54	53.82	animal	Babesia microti	560
1025	Poland	19.12	52.15	animal	Babesia microti	560
1026	Germany	12.37	51.32	vecotor	Babesia microti	562
1027	Germany	12.37	51.32	vecotor	Babesia sp. venatorum	562
1028	France	-1.542	48.49	animal	Babesia microti	563
1029	France	-1.542	48.49	vecotor	Babesia sp. venatorum	563
1030	Sweden	13.21	55.74	human	Babesia sp. venatorum	564
1031	Congo	22.87	-6.514	human	Babesia microti	566
1032	Spain	4.04167	39.99	animal	Babesia bigemina	567
1033	Spain	4.04167	39.99	animal	Babesia bigemina	567
1034	Spain	4.04167	39.99	animal	Babesia bigemina	567
1035	Spain	4.04167	39.99	animal	Babesia bigemina	567
1036	USA	-74.38	40.49	vecotor	Babesia microti	570
1037	USA	-73.46	40.9	vecotor	Babesia microti	570
1038	USA	-73.21	40.74	vecotor	Babesia microti	570
1039	USA	-72.79	40.9	vecotor	Babesia microti	570
1040	USA	-72.71	40.9	vecotor	Babesia microti	570
1041	USA	-72.46	40.99	vecotor	Babesia microti	570
1042	USA	-72.38	40.9	vecotor	Babesia microti	570
1043	USA	-72.13	41.74	vecotor	Babesia microti	570
1044	USA	-73.46	40.9	vecotor	Babesia odocoilei	570
1045	USA	-73.21	40.74	vecotor	Babesia odocoilei	570
1046	USA	-72.79	40.9	vecotor	Babesia odocoilei	570
1047	USA	-72.71	40.9	vecotor	Babesia odocoilei	570
1048	USA	-72.46	40.99	vecotor	Babesia odocoilei	570
1049	USA	-72.38	40.9	vecotor	Babesia odocoilei	570
1050	USA	-72.13	41.74	vecotor	Babesia odocoilei	570
1051	USA	-74.38	40.49	vecotor	Babesia odocoilei	570
1052	Austria	9.95833	47.4	animal	Babesia divergens	573
1053	Austria	10.04	47.32	animal	Babesia divergens	573
1054	Austria	10.21	47.24	animal	Babesia divergens	573
1055	Austria	9.70833	47.32	animal	Babesia divergens	573
1056	Austria	9.70833	47.15	animal	Babesia divergens	573
1057	Austria	10.12	47.15	animal	Babesia divergens	573
1058	Austria	9.95833	47.15	animal	Babesia divergens	573
1059	Austria	10.04	47.07	animal	Babesia divergens	573
1060	Austria	10.04	47.07	animal	Babesia divergens	573
1061	Austria	10.04	46.99	animal	Babesia divergens	573
1062	USA	-96.71	28.82	animal	Babesia bovis	577
1063	USA	-99.29	27.74	animal	Babesia bovis	577
1064	USA	-96.71	28.82	animal	Babesia odocoilei	577
1065	USA	-99.29	27.74	animal	Babesia odocoilei	577
1066	Mexico	-100.7	21.4	animal	Babesia bigemina	578
1067	Mexico	-98.88	20.15	animal	Babesia bigemina	578
1068	Mexico	-94.13	18.07	animal	Babesia bigemina	578
1069	Mexico	-100.7	21.4	animal	Babesia bovis	578
1070	Mexico	-98.88	20.15	animal	Babesia bovis	578
1071	Mexico	-94.13	18.07	animal	Babesia bovis	578
1072	Mexico	-100.7	21.4	animal	Babesia bigemina	578
1073	Mexico	-98.88	20.15	animal	Babesia bigemina	578
1074	Mexico	-94.13	18.07	animal	Babesia bigemina	578
1075	Mexico	-100.7	21.4	animal	Babesia bovis	578
1076	Mexico	-98.88	20.15	animal	Babesia bovis	578
1077	Mexico	-94.13	18.07	animal	Babesia bovis	578
1078	Indonesia	115.5	-1.848	animal	Babesia bovis	580
1079	Indonesia	106.8	-6.598	animal	Babesia bovis	580
1080	Indonesia	123.6	-10.18	animal	Babesia bovis	580
1081	Indonesia	115.5	-1.848	animal	Babesia bigemina	580
1082	Indonesia	106.8	-6.598	animal	Babesia bigemina	580
1083	Indonesia	123.6	-10.18	animal	Babesia bigemina	580
1084	Italy	9.04167	40.57	vecotor	Babesia bigemina	591
1085	Austria	15.54	48.49	human	Babesia sp. venatorum	594
1086	Italy	11.87	42.24	vecotor	Babesia bigemina	595
1087	Italy	11.87	42.24	vecotor	Babesia bigemina	595
1088	Kenya	37.37	-1.264	animal	Babesia bigemina	604
1089	Kenya	37.37	-1.264	animal	Babesia bovis	604
1090	Kenya	36.62	-1.348	animal	Babesia bigemina	604
1091	Kenya	36.62	-1.348	animal	Babesia bovis	604
1092	Tanzania	39.21	-6.181	animal	Babesia bovis	607
1093	Tanzania	39.21	-6.181	animal	Babesia bigemina	607
1094	Tanzania	39.62	-5.348	animal	Babesia bigemina	610
1095	Tanzania	39.79	-5.014	animal	Babesia bigemina	610
1096	Tanzania	39.79	-5.264	animal	Babesia bigemina	610
1097	Tanzania	39.71	-5.098	animal	Babesia bigemina	610
1098	Tanzania	39.62	-5.348	animal	Babesia bovis	610
1099	Tanzania	39.79	-5.014	animal	Babesia bovis	610
1100	Tanzania	39.79	-5.264	animal	Babesia bovis	610
1101	Tanzania	39.71	-5.098	animal	Babesia bovis	610
1102	Brazil	-56.63	-19.01	animal	Babesia bigemina	619
1103	Brazil	-56.63	-19.01	animal	Babesia bovis	619
1104	Spain	-7.375	43.24	vecotor	Babesia microti	620
1105	Spain	-7.375	43.24	vecotor	Babesia sp. venatorum	620
1106	Spain	-6.792	42.57	vecotor	Babesia sp. venatorum	620
1107	Spain	-6.875	43.57	vecotor	Babesia sp. venatorum	620
1108	Japan	138.6	36.32	animal	Babesia microti	629
1109	Japan	139.5	36.65	animal	Babesia microti	629
1110	Sweden	18.21	59.4	animal	Babesia sp. venatorum	633
1111	Sweden	18.21	59.4	animal	Babesia sp. venatorum	633
1112	Bosnia and Herzegovina	17.46	44.49	vecotor	Babesia divergens	634
1113	Bosnia and Herzegovina	17.29	44.49	animal	Babesia divergens	634
1114	Pakistan	74.37	31.57	animal	Babesia microti	635
1115	Pakistan	73.04	33.74	animal	Babesia microti	635
1116	Canada	-80.54	46.32	animal	Babesia odocoilei	636
1117	Canada	-81.29	44.9	animal	Babesia odocoilei	636
1118	Canada	-79.21	43.82	animal	Babesia odocoilei	636
1119	Canada	-80.79	43.32	animal	Babesia odocoilei	636
1120	Canada	-80.88	43.74	animal	Babesia odocoilei	636
1121	Canada	-81.13	46.49	animal	Babesia odocoilei	636
1122	Serbia	19.87	45.15	vecotor	Babesia sp. venatorum	643
1123	Serbia	19.79	45.24	vecotor	Babesia sp. venatorum	643
1124	Serbia	19.87	45.32	vecotor	Babesia microti	643
1125	India	76.12	11.65	vecotor	Babesia bigemina	645
1126	Italy	12.12	46.24	vecotor	Babesia sp. venatorum	646
1127	Uganda	30.21	-0.2644	animal	Babesia bigemina	647
1128	Uganda	30.21	-0.2644	animal	Babesia bigemina	647
1129	South Africa	18.37	-34.1	animal	Babesia microti	657
1130	Ethiopia	36.12	8.40225	animal	Babesia bigemina	658
1131	Ethiopia	36.37	8.48558	animal	Babesia bigemina	658
1132	Ethiopia	36.46	8.31891	animal	Babesia bigemina	658
1133	Ethiopia	36.71	8.06891	animal	Babesia bigemina	658
1134	Poland	19.96	49.32	vecotor	Babesia microti	663
1135	Poland	19.96	49.32	vecotor	Babesia microti	663
1136	China	118.4	24.49	animal	Babesia microti	671
1137	Pakistan	72.04	34.15	animal	Babesia bovis	677
1138	Pakistan	71.46	33.57	animal	Babesia bovis	677
1139	Pakistan	72.46	35.24	animal	Babesia bovis	677
1140	Uganda	31.71	0.235582	animal	Babesia bigemina	678
1141	Uganda	32.12	0.485582	animal	Babesia bigemina	678
1142	Uganda	33.46	0.652248	animal	Babesia bigemina	678
1143	Uganda	33.96	1.06891	animal	Babesia bigemina	678
1144	Romania	27.04	44.65	vecotor	Babesia microti	681
1145	Poland	20.54	52.32	vecotor	Babesia microti	687
1146	Poland	22.04	52.65	vecotor	Babesia microti	687
1147	Poland	22.29	52.15	vecotor	Babesia microti	687
1148	Poland	23.12	52.07	vecotor	Babesia microti	687
1149	Poland	14.54	53.4	vecotor	Babesia microti	691
1150	Germany	10.54	48.07	animal	Babesia microti	697
1151	Germany	10.54	48.07	animal	Babesia microti	697
1152	Germany	10.54	48.07	vecotor	Babesia microti	697
1153	Germany	10.54	48.07	vecotor	Babesia microti	697
1154	Germany	12.37	51.24	animal	Babesia microti	697
1155	Germany	12.37	51.24	animal	Babesia microti	697
1156	Nigeria	8.54167	9.48558	vecotor	Babesia bigemina	706
1157	Nigeria	8.875	9.56891	vecotor	Babesia bigemina	706
1158	Nigeria	8.875	9.81891	vecotor	Babesia divergens	706
1159	China	88.12	47.82	animal	Babesia bigemina	709
1160	China	88.12	47.82	animal	Babesia bovis	709
1161	Korea	126.9	35.15	vecotor	Babesia microti	712
1162	Panama	-82.63	8.90225	vecotor	Babesia odocoilei	720
1163	Panama	-82.46	8.81891	vecotor	Babesia odocoilei	720
1164	Tunisia	50.87	31.74	vecotor	Babesia bigemina	721
1165	Tunisia	10.12	36.32	vecotor	Babesia bigemina	721
1166	Bolivia	-63.13	-17.85	animal	Babesia bigemina	726
1167	Bolivia	-63.71	-17.1	animal	Babesia bigemina	726
1168	Bolivia	-61.38	-17.68	animal	Babesia bigemina	726
1169	Myanmar	96.04	21.99	animal	Babesia bigemina	728
1170	Myanmar	96.04	21.99	animal	Babesia bigemina	728
1171	Myanmar	96.96	20.32	animal	Babesia bigemina	728
1172	Myanmar	97.04	20.82	animal	Babesia bigemina	728
1173	Myanmar	96.04	21.99	animal	Babesia bovis	728
1174	Myanmar	96.04	21.99	animal	Babesia bovis	728
1175	Myanmar	96.96	20.32	animal	Babesia bovis	728
1176	Myanmar	97.04	20.82	animal	Babesia bovis	728
1177	Kenya	39.46	-4.181	animal	Babesia bovis	732
1178	Kenya	39.62	-4.098	animal	Babesia bovis	732
1179	Kenya	39.54	-4.264	animal	Babesia bovis	732
1180	Kenya	39.37	-4.348	animal	Babesia bovis	732
1181	Kenya	39.54	-4.264	animal	Babesia bovis	732
1182	Kenya	39.54	-4.264	animal	Babesia bovis	732
1183	Kenya	39.37	-4.598	animal	Babesia bovis	732
1184	Kenya	39.12	-4.598	animal	Babesia bovis	732
1185	China	109.2	26.9	animal	Babesia bovis	733
1186	China	102.5	36.9	animal	Babesia bigemina	733
1187	China	102.5	36.9	animal	Babesia bovis	733
1188	China	103.4	37.24	animal	Babesia bigemina	733
1189	Italy	9.54167	44.9	animal	Babesia sp. venatorum	734
1190	Egypt	31.21	29.99	animal	Babesia bovis	738
1191	Egypt	31.21	29.99	animal	Babesia bigemina	738
1192	Tunisia	10.71	36.9	animal	Babesia bovis	740
1193	Tunisia	9.45833	37.07	animal	Babesia bovis	740
1194	Tunisia	9.20833	37.07	animal	Babesia bovis	740
1195	Finland	23.21	59.82	vecotor	Babesia sp. venatorum	753
1196	Finland	22.79	60.4	vecotor	Babesia sp. venatorum	753
1197	Denmark	12.37	56.07	vecotor	Babesia sp. venatorum	756
1198	Romania	23.62	46.74	vecotor	Babesia microti	757
1199	Romania	23.62	46.74	vecotor	Babesia sp. venatorum	757
1200	Egypt	31.21	30.07	animal	Babesia bigemina	758
1201	USA	-70.79	42.57	animal	Babesia microti	759
1202	USA	-70.79	42.57	animal	Babesia microti	759
1203	USA	-70.88	42.65	animal	Babesia microti	759
1204	USA	-70.79	42.57	animal	Babesia microti	759
1205	USA	-70.79	42.57	animal	Babesia microti	759
1206	USA	-70.88	42.65	animal	Babesia microti	759
1207	USA	-70.79	42.57	animal	Babesia microti	759
1208	UK	-3.708	57.15	animal	Babesia divergens	763
1209	South Africa	18.46	-33.93	animal	Babesia microti	770
1210	Italy	13.37	38.15	animal	Babesia bigemina	775
1211	Italy	13.37	38.15	animal	Babesia bovis	775
1212	Italy	12.12	46.07	vecotor	Babesia sp. venatorum	777
1213	Italy	12.04	45.65	vecotor	Babesia sp. venatorum	778
1214	Poland	14.54	53.4	vecotor	Babesia microti	779
1215	Germany	11.54	48.15	vecotor	Babesia sp. venatorum	781
1216	Germany	11.54	48.15	vecotor	Babesia sp. venatorum	781
1217	Germany	12.12	48.99	vecotor	Babesia sp. venatorum	781
1218	Germany	12.12	48.99	vecotor	Babesia sp. venatorum	781
1219	Germany	11.46	48.74	vecotor	Babesia sp. venatorum	781
1220	Germany	11.46	48.74	vecotor	Babesia sp. venatorum	781
1221	Germany	11.37	47.99	vecotor	Babesia sp. venatorum	781
1222	Poland	17.46	50.32	vecotor	Babesia microti	784
1223	Poland	17.96	50.32	vecotor	Babesia microti	784
1224	South Africa	32.04	-28.01	animal	Babesia bovis	787
1225	South Africa	32.04	-28.01	animal	Babesia bigemina	787
1226	USA	-70.13	41.24	vecotor	Babesia microti	797
1227	USA	-70.96	42.32	vecotor	Babesia microti	797
1228	USA	-70.96	42.32	vecotor	Babesia microti	797
1229	USA	-77.79	39.57	vecotor	Babesia microti	799
1230	USA	-76.88	39.24	vecotor	Babesia microti	799
1231	USA	-76.88	39.32	vecotor	Babesia microti	799
1232	USA	-76.79	39.32	vecotor	Babesia microti	799
1233	USA	-76.88	39.49	vecotor	Babesia microti	799
1234	USA	-76.88	39.57	vecotor	Babesia microti	799
1235	Slovakia	17.62	48.4	vecotor	Babesia divergens	801
1236	Slovakia	18.71	49.24	vecotor	Babesia microti	801
1237	Slovakia	17.12	48.15	vecotor	Babesia microti	801
1238	Slovakia	17.62	48.4	vecotor	Babesia microti	801
1239	Germany	8.29167	48.32	vecotor	Babesia microti	802
1240	Germany	8.29167	48.32	vecotor	Babesia divergens	802
1241	Germany	9.54167	49.99	vecotor	Babesia divergens	802
1242	Germany	8.125	48.24	vecotor	Babesia divergens	802
1243	Poland	16.71	52.15	vecotor	Babesia microti	803
1244	Poland	16.71	52.15	vecotor	Babesia microti	803
1245	Germany	13.29	52.49	vecotor	Babesia microti	804
1246	Germany	13.29	52.49	vecotor	Babesia sp. venatorum	804
1247	Germany	13.29	52.49	vecotor	Babesia sp. venatorum	804
1248	Switzerland	7.625	46.74	vecotor	Babesia sp. venatorum	805
1249	Switzerland	7.54167	46.82	vecotor	Babesia microti	805
1250	Switzerland	7.54167	46.9	vecotor	Babesia sp. venatorum	805
1251	Switzerland	7.54167	46.9	vecotor	Babesia microti	805
1252	USA	-71.38	41.65	animal	Babesia microti	817
1253	USA	-71.29	41.57	animal	Babesia microti	817
1254	USA	-71.29	41.57	animal	Babesia microti	817
1255	Netherlands	4.625	52.4	vecotor	Babesia sp. venatorum	818
1256	Netherlands	4.625	52.4	vecotor	Babesia microti	818
1257	Netherlands	4.625	52.4	vecotor	Babesia divergens	818
1258	Italy	7.54167	44.4	animal	Babesia bigemina	821
1259	Italy	8.625	44.9	animal	Babesia bigemina	821
1260	USA	-72.38	41.07	vecotor	Babesia microti	823
1261	USA	-72.71	40.99	vecotor	Babesia microti	823
1262	USA	-72.71	40.99	vecotor	Babesia microti	823
1263	USA	-72.96	40.99	vecotor	Babesia microti	823
1264	USA	-72.88	40.9	vecotor	Babesia microti	823
1265	USA	-73.04	40.99	vecotor	Babesia microti	823
1266	USA	-73.13	40.9	vecotor	Babesia microti	823
1267	USA	-73.13	40.9	vecotor	Babesia microti	823
1268	USA	-72.88	40.74	vecotor	Babesia microti	823
1269	USA	-72.96	40.82	vecotor	Babesia microti	823
1270	USA	-73.13	40.65	vecotor	Babesia microti	823
1271	USA	-73.21	40.74	vecotor	Babesia microti	823
1272	USA	-73.21	40.74	vecotor	Babesia microti	823
1273	USA	-73.46	40.9	vecotor	Babesia microti	823
1274	USA	-73.21	40.9	vecotor	Babesia microti	823
1275	USA	-73.21	40.9	vecotor	Babesia microti	823
1276	USA	-73.13	40.9	vecotor	Babesia microti	823
1277	USA	-73.21	40.74	vecotor	Babesia microti	823
1278	USA	-72.88	40.74	vecotor	Babesia microti	823
1279	USA	-72.38	41.07	vecotor	Babesia microti	823
1280	USA	-72.38	41.07	vecotor	Babesia microti	823
1281	USA	-71.96	41.07	vecotor	Babesia microti	823
1282	Poland	14.46	53.9	vecotor	Babesia microti	825
1283	Poland	14.46	53.9	vecotor	Babesia microti	825
1284	Poland	14.46	53.9	vecotor	Babesia microti	825
1285	Slovakia	21.04	48.74	animal	Babesia microti	828
1286	Slovakia	21.04	48.74	vecotor	Babesia microti	828
1287	Slovakia	21.21	48.74	animal	Babesia microti	828
1288	Slovakia	21.21	48.74	animal	Babesia microti	828
1289	Slovakia	21.21	48.74	vecotor	Babesia microti	828
1290	Slovakia	21.21	48.74	vecotor	Babesia microti	828
1291	Slovakia	21.37	48.74	animal	Babesia microti	828
1292	Slovakia	21.37	48.74	animal	Babesia microti	828
1293	Slovakia	21.37	48.74	vecotor	Babesia microti	828
1294	Slovakia	21.12	48.74	animal	Babesia microti	828
1295	USA	-89.04	46.15	vecotor	Babesia microti	833
1296	Spain	-2.375	42.9	animal	Babesia bigemina	836
1297	Spain	-7.458	43.07	animal	Babesia sp. venatorum	836
1298	Spain	-7.125	42.99	animal	Babesia sp. venatorum	836
1299	Spain	-7.375	42.49	animal	Babesia sp. venatorum	836
1300	Spain	-7.375	41.9	animal	Babesia sp. venatorum	836
1301	Spain	-3.292	42.07	animal	Babesia sp. venatorum	836
1302	UK	-4.458	57.49	vecotor	Babesia sp. venatorum	837
1303	UK	-2.208	57.65	vecotor	Babesia sp. venatorum	837
1304	UK	-2.958	56.49	vecotor	Babesia sp. venatorum	837
1305	UK	-2.792	56.4	vecotor	Babesia sp. venatorum	837
1306	UK	-4.375	55.99	vecotor	Babesia sp. venatorum	837
1307	UK	-4.208	55.9	vecotor	Babesia sp. venatorum	837
1308	UK	-3.042	54.9	vecotor	Babesia sp. venatorum	837
1309	UK	-1.708	55.15	vecotor	Babesia sp. venatorum	837
1310	UK	-0.625	54.32	vecotor	Babesia sp. venatorum	837
1311	UK	-0.7083	54.32	vecotor	Babesia sp. venatorum	837
1312	UK	-1.375	54.24	vecotor	Babesia sp. venatorum	837
1313	UK	-2.708	53.9	vecotor	Babesia sp. venatorum	837
1314	UK	-2.792	53.74	vecotor	Babesia sp. venatorum	837
1315	UK	-1.375	53.9	vecotor	Babesia sp. venatorum	837
1316	UK	-0.875	53.74	vecotor	Babesia sp. venatorum	837
1317	UK	-0.4583	53.9	vecotor	Babesia sp. venatorum	837
1318	UK	-1.542	53.4	vecotor	Babesia sp. venatorum	837
1319	UK	-3.375	53.15	vecotor	Babesia sp. venatorum	837
1320	UK	-2.792	53.07	vecotor	Babesia sp. venatorum	837
1321	UK	-2.125	53.07	vecotor	Babesia sp. venatorum	837
1322	UK	-1.458	53.07	vecotor	Babesia sp. venatorum	837
1323	UK	0.791666	52.82	vecotor	Babesia sp. venatorum	837
1324	UK	-3.958	52.4	vecotor	Babesia sp. venatorum	837
1325	UK	-2.958	52.15	vecotor	Babesia sp. venatorum	837
1326	UK	-1.875	52.15	vecotor	Babesia sp. venatorum	837
1327	UK	-1.542	52.4	vecotor	Babesia sp. venatorum	837
1328	UK	0.791666	52.82	vecotor	Babesia sp. venatorum	837
1329	UK	0.958333	52.07	vecotor	Babesia sp. venatorum	837
1330	UK	-0.2083	51.99	vecotor	Babesia sp. venatorum	837
1331	UK	-0.375	51.65	vecotor	Babesia sp. venatorum	837
1332	UK	-1.625	51.74	vecotor	Babesia sp. venatorum	837
1333	UK	-2.458	51.4	vecotor	Babesia sp. venatorum	837
1334	UK	-2.792	51.49	vecotor	Babesia sp. venatorum	837
1335	UK	-4.125	51.24	vecotor	Babesia sp. venatorum	837
1336	UK	-4.208	51.07	vecotor	Babesia sp. venatorum	837
1337	UK	-4.458	50.99	vecotor	Babesia sp. venatorum	837
1338	UK	-4.875	50.4	vecotor	Babesia sp. venatorum	837
1339	UK	-5.125	50.32	vecotor	Babesia sp. venatorum	837
1340	UK	-3.708	50.9	vecotor	Babesia sp. venatorum	837
1341	UK	-3.292	50.74	vecotor	Babesia sp. venatorum	837
1342	UK	-2.958	50.9	vecotor	Babesia sp. venatorum	837
1343	UK	-2.625	50.99	vecotor	Babesia sp. venatorum	837
1344	UK	-2.542	51.15	vecotor	Babesia sp. venatorum	837
1345	UK	-2.042	51.32	vecotor	Babesia sp. venatorum	837
1346	UK	-1.708	51.4	vecotor	Babesia sp. venatorum	837
1347	UK	-2.042	50.74	vecotor	Babesia sp. venatorum	837
1348	UK	-1.875	50.74	vecotor	Babesia sp. venatorum	837
1349	UK	-1.625	50.82	vecotor	Babesia sp. venatorum	837
1350	UK	-1.458	50.9	vecotor	Babesia sp. venatorum	837
1351	UK	-1.292	50.99	vecotor	Babesia sp. venatorum	837
1352	UK	-1.292	51.07	vecotor	Babesia sp. venatorum	837
1353	UK	-0.7917	50.82	vecotor	Babesia sp. venatorum	837
1354	UK	-0.375	51.07	vecotor	Babesia sp. venatorum	837
1355	UK	-0.125	51.24	vecotor	Babesia sp. venatorum	837
1356	UK	0.624999	50.99	vecotor	Babesia sp. venatorum	837
1357	UK	-1.292	51.4	vecotor	Babesia divergens	837
1358	UK	1.54167	52.65	vecotor	Babesia microti	837
1359	Norway	8.45833	58.57	vecotor	Babesia sp. venatorum	838
1360	Norway	9.79167	58.99	vecotor	Babesia sp. venatorum	838
1361	Norway	8.875	58.49	vecotor	Babesia sp. venatorum	838
1362	Norway	8.95833	58.65	vecotor	Babesia sp. venatorum	838
1363	Norway	5.875	60.15	vecotor	Babesia divergens	838
1364	Norway	6.54167	61.82	vecotor	Babesia divergens	838
1365	Norway	9.20833	58.74	vecotor	Babesia sp. venatorum	838
1366	USA	-68.21	44.32	vecotor	Babesia microti	840
1367	USA	-73.04	40.74	vecotor	Babesia microti	840
1368	Ireland	-9.208	53.07	vecotor	Babesia divergens	842
1369	Korea	127	37.07	animal	Babesia microti	848
1370	China	118.2	26.57	animal	Babesia microti	852
1371	China	117.9	26.9	animal	Babesia microti	852
1372	China	117.5	27.15	animal	Babesia microti	852
1373	China	117.9	27.32	animal	Babesia microti	852
1374	China	117.5	27.9	animal	Babesia microti	852
1375	China	118.8	27.57	animal	Babesia microti	852
1376	China	117.9	27.32	animal	Babesia microti	852
1377	China	118.8	26.57	animal	Babesia microti	852
1378	China	119	26.9	animal	Babesia microti	852
1379	China	119.3	27.15	animal	Babesia microti	852
1380	China	119.6	27.07	animal	Babesia microti	852
1381	China	120	26.9	animal	Babesia microti	852
1382	China	117.8	25.74	animal	Babesia microti	852
1383	China	117.3	25.99	animal	Babesia microti	852
1384	China	117	26.07	animal	Babesia microti	852
1385	China	118.2	26.15	animal	Babesia microti	852
1386	China	119	26.24	animal	Babesia microti	852
1387	Latvia	26.04	57.74	vecotor	Babesia sp. venatorum	853
1388	Latvia	27.04	57.4	vecotor	Babesia sp. venatorum	853
1389	Latvia	26.21	56.82	vecotor	Babesia sp. venatorum	853
1390	Latvia	26.04	57.74	vecotor	Babesia microti	853
1391	Latvia	27.04	57.4	vecotor	Babesia microti	853
1392	Latvia	26.79	57.15	vecotor	Babesia microti	853
1393	Latvia	26.21	56.82	vecotor	Babesia microti	853
1394	Latvia	27.29	57.15	vecotor	Babesia microti	853
1395	Latvia	25.29	56.57	vecotor	Babesia microti	853
1396	Latvia	27.29	56.49	vecotor	Babesia microti	853
1397	Latvia	24.12	56.99	vecotor	Babesia microti	853
1398	Brazil	-50.38	-27.85	animal	Babesia bigemina	856
1399	Brazil	-50.38	-27.85	animal	Babesia bovis	856
1400	Brazil	-50.13	-27.51	animal	Babesia bigemina	856
1401	Brazil	-50.54	-27.68	animal	Babesia bigemina	856
1402	Brazil	-51.13	-27.68	animal	Babesia bigemina	856
1403	Brazil	-49.96	-27.76	animal	Babesia bovis	856
1404	Brazil	-49.79	-27.85	animal	Babesia bigemina	856
1405	Brazil	-49.79	-27.85	animal	Babesia bovis	856
1406	Brazil	-50.13	-27.93	animal	Babesia bigemina	856
1407	Brazil	-50.13	-27.93	animal	Babesia bovis	856
1408	Brazil	-50.38	-28.01	animal	Babesia bigemina	856
1409	Brazil	-50.79	-28.51	animal	Babesia bigemina	856
1410	Brazil	-50.54	-28.35	animal	Babesia bigemina	856
1411	Brazil	-50.54	-28.35	animal	Babesia bovis	856
1412	Brazil	-50.54	-27.93	animal	Babesia bigemina	856
1413	Brazil	-50.54	-27.93	animal	Babesia bovis	856
1414	Brazil	-49.96	-28.26	animal	Babesia bigemina	856
1415	Brazil	-49.96	-28.26	animal	Babesia bovis	856
1416	Brazil	-49.63	-28.35	animal	Babesia bovis	856
1417	Lithuania	23.87	54.9	vecotor	Babesia divergens	857
1418	Lithuania	21.29	55.4	vecotor	Babesia divergens	857
1419	Norway	10.29	59.07	vecotor	Babesia divergens	857
1420	Kenya	36.04	-2.014	animal	Babesia microti	862
1421	Kenya	37.04	-2.014	animal	Babesia microti	862
1422	Kenya	36.04	-2.014	animal	Babesia microti	862
1423	Poland	23.29	50.74	vecotor	Babesia microti	863
1424	Poland	22.04	51.4	vecotor	Babesia microti	863
1425	Poland	22.96	51.57	vecotor	Babesia microti	863
1426	Poland	23.54	51.57	vecotor	Babesia microti	863
1427	Poland	22.54	51.24	vecotor	Babesia microti	863
1428	UK	-3.792	50.24	vecotor	Babesia microti	865
1429	UK	-4.208	50.99	vecotor	Babesia microti	865
1430	UK	-4.208	51.07	vecotor	Babesia microti	865
1431	UK	-2.708	50.82	vecotor	Babesia sp. venatorum	865
1432	UK	-2.875	50.74	vecotor	Babesia sp. venatorum	865
1433	UK	-2.708	51.49	vecotor	Babesia sp. venatorum	865
1434	UK	-2.875	50.74	vecotor	Babesia divergens	865
1435	UK	-3.792	51.15	vecotor	Babesia divergens	865
1436	UK	-2.708	51.49	vecotor	Babesia divergens	865
1437	UK	0.791666	51.74	vecotor	Babesia bovis	865
1438	UK	-4.042	52.9	vecotor	Babesia bovis	865
1439	UK	-4.208	50.99	vecotor	Babesia bovis	865
1440	Pakistan	74.37	31.57	animal	Babesia microti	867
1441	Pakistan	73.04	33.74	animal	Babesia microti	867
1442	USA	-73.79	42.07	vecotor	Babesia microti	869
1443	USA	-73.63	42.4	vecotor	Babesia microti	869
1444	USA	-73.71	42.07	vecotor	Babesia microti	869
1445	USA	-73.79	42.24	vecotor	Babesia microti	869
1446	USA	-73.88	42.15	vecotor	Babesia microti	869
1447	USA	-73.71	41.65	vecotor	Babesia microti	869
1448	USA	-73.96	41.82	vecotor	Babesia microti	869
1449	USA	-73.79	41.74	vecotor	Babesia microti	869
1450	USA	-73.88	41.74	vecotor	Babesia microti	869
1451	USA	-73.79	41.99	vecotor	Babesia microti	869
1452	USA	-73.63	41.4	vecotor	Babesia microti	869
1453	USA	-73.88	41.32	vecotor	Babesia microti	869
1454	USA	-73.79	41.24	vecotor	Babesia microti	869
1455	USA	-73.79	41.24	vecotor	Babesia microti	869
1456	USA	-73.54	41.24	vecotor	Babesia microti	869
1457	USA	-74.04	41.65	vecotor	Babesia microti	869
1458	USA	-74.13	41.4	vecotor	Babesia microti	869
1459	USA	-73.96	41.24	vecotor	Babesia microti	869
1460	USA	-71.29	41.57	animal	Babesia microti	870
1461	USA	-71.29	41.57	animal	Babesia microti	870
1462	USA	-71.38	41.65	animal	Babesia microti	870
1463	USA	-74.29	40.65	vecotor	Babesia microti	871
1464	Poland	22.87	51.49	vecotor	Babesia microti	881
1465	Germany	14.12	53.99	vecotor	Babesia microti	882
1466	Germany	13.87	54.07	vecotor	Babesia divergens	882
1467	Germany	13.87	54.07	vecotor	Babesia microti	882
1468	Poland	14.54	53.4	vecotor	Babesia microti	886
1469	USA	-98.54	31.24	animal	Babesia microti	888
1470	USA	-94.13	30.24	animal	Babesia microti	888
1471	USA	-68.88	45.74	vecotor	Babesia microti	891
1472	Switzerland	6.95833	46.99	vecotor	Babesia sp. venatorum	894
1473	Switzerland	6.95833	46.99	vecotor	Babesia microti	894
1474	Switzerland	6.95833	46.99	vecotor	Babesia sp. venatorum	894
1475	Switzerland	6.95833	46.99	vecotor	Babesia microti	894
1476	Switzerland	6.95833	46.99	vecotor	Babesia sp. venatorum	894
1477	Switzerland	6.95833	46.99	vecotor	Babesia microti	894
1478	Switzerland	6.95833	46.99	vecotor	Babesia sp. venatorum	894
1479	Switzerland	6.95833	46.99	vecotor	Babesia microti	894
1480	Switzerland	6.95833	46.99	vecotor	Babesia sp. venatorum	894
1481	Switzerland	6.95833	46.99	vecotor	Babesia divergens	894
1482	Switzerland	6.95833	46.99	vecotor	Babesia microti	894
1483	Switzerland	6.95833	46.99	vecotor	Babesia sp. venatorum	894
1484	Switzerland	6.95833	46.99	vecotor	Babesia divergens	894
1485	Switzerland	6.95833	46.99	vecotor	Babesia microti	894
1486	Switzerland	6.95833	46.99	vecotor	Babesia divergens	894
1487	Pakistan	70.62	32.99	animal	Babesia bigemina	895
1488	Pakistan	71.12	33.15	animal	Babesia bigemina	895
1489	Pakistan	70.87	31.82	animal	Babesia bigemina	895
1490	Pakistan	70.87	32.57	animal	Babesia bigemina	895
1491	Pakistan	72.04	34.49	animal	Babesia bigemina	895
1492	Pakistan	70.62	32.99	animal	Babesia bovis	895
1493	Pakistan	71.12	33.15	animal	Babesia bovis	895
1494	Pakistan	70.87	31.82	animal	Babesia bovis	895
1495	Pakistan	70.87	32.57	animal	Babesia bovis	895
1496	Pakistan	72.04	34.49	animal	Babesia bovis	895
1497	France	4.625	46.74	vecotor	Babesia divergens	897
1498	France	4.625	46.74	vecotor	Babesia divergens	897
1499	Italy	12.37	41.99	vecotor	Babesia microti	898
1500	Italy	12.37	41.99	vecotor	Babesia microti	898
1501	Belarus	25.37	52.65	vecotor	Babesia microti	899
1502	Belarus	30.04	52.57	vecotor	Babesia microti	899
1503	Belarus	29.37	51.49	vecotor	Babesia microti	899
1504	Belarus	26.54	52.57	vecotor	Babesia sp. venatorum	899
1505	Belarus	29.04	51.74	vecotor	Babesia sp. venatorum	899
1506	Poland	23.12	53.15	vecotor	Babesia microti	901
1507	Poland	23.12	53.15	vecotor	Babesia sp. venatorum	901
1508	Poland	23.12	53.15	vecotor	Babesia microti	901
1509	Switzerland	7.625	47.57	vecotor	Babesia sp. venatorum	902
1510	Switzerland	0.291666	47.15	vecotor	Babesia sp. venatorum	902
1511	Latvia	21.04	56.15	vecotor	Babesia sp. venatorum	903
1512	Latvia	21.04	56.15	vecotor	Babesia microti	903
1513	Latvia	21.04	56.15	vecotor	Babesia divergens	903
1514	Latvia	21.04	56.15	vecotor	Babesia sp. venatorum	903
1515	UK	0.541666	51.4	vecotor	Babesia sp. venatorum	905
1516	Poland	21.62	53.82	animal	Babesia microti	910
1517	Ethiopia	36.87	7.65225	animal	Babesia bigemina	911
1518	Ethiopia	36.87	7.65225	animal	Babesia bovis	911
1519	USA	-72.21	41.32	human	Babesia microti	914
1520	South Africa	25.54	-28.85	vecotor	Babesia bigemina	915
1521	South Africa	18.46	-32.51	vecotor	Babesia bigemina	915
1522	South Africa	27.37	-24.6	vecotor	Babesia bigemina	915
1523	South Africa	27.71	-23.68	vecotor	Babesia bigemina	915
1524	South Africa	27.71	-23.68	vecotor	Babesia bigemina	915
1525	USA	-70.13	41.24	vecotor	Babesia microti	916
1526	USA	-72.21	41.82	vecotor	Babesia microti	916
1527	Switzerland	7.375	47.15	vecotor	Babesia sp. venatorum	918
1528	France	2.45833	48.49	vecotor	Babesia sp. venatorum	919
1529	USA	-75.71	40.49	vecotor	Babesia microti	925
1530	USA	-75.38	40.57	vecotor	Babesia microti	925
1531	USA	-71.29	42.49	animal	Babesia microti	927
1532	USA	-70.13	41.24	animal	Babesia microti	927
1533	USA	-69.96	41.24	animal	Babesia microti	927
1534	USA	-70.21	41.24	animal	Babesia microti	927
1535	USA	-69.96	41.32	animal	Babesia microti	927
1536	USA	-70.29	41.32	animal	Babesia microti	927
1537	USA	-69.96	41.57	animal	Babesia microti	927
1538	USA	-70.46	41.4	animal	Babesia microti	927
1539	USA	-70.63	41.4	animal	Babesia microti	927
1540	USA	-70.79	41.49	animal	Babesia microti	927
1541	USA	-71.54	41.15	animal	Babesia microti	927
1542	USA	-71.29	42.49	animal	Babesia microti	927
1543	China	121.5	25.07	human	Babesia microti	928
1544	Poland	21.37	53.49	vecotor	Babesia microti	934
1545	Poland	21.37	53.49	vecotor	Babesia microti	934
1546	Poland	19.87	51.65	animal	Babesia microti	934
1547	Poland	19.87	51.65	animal	Babesia microti	934
1548	Poland	20.96	51.65	vecotor	Babesia microti	934
1549	Poland	20.96	51.65	vecotor	Babesia microti	934
1550	Poland	20.96	51.65	vecotor	Babesia microti	934
1551	Poland	20.96	51.65	vecotor	Babesia microti	934
1552	Poland	20.96	51.65	animal	Babesia microti	934
1553	Poland	20.96	51.65	animal	Babesia microti	934
1554	Poland	20.96	51.65	animal	Babesia microti	934
1555	Poland	20.96	51.65	animal	Babesia microti	934
1556	Poland	20.96	51.65	animal	Babesia microti	934
1557	Poland	20.96	51.65	animal	Babesia microti	934
1558	France	3.125	46.99	human	Babesia divergens	935
1559	Netherlands	6.20833	51.9	vecotor	Babesia microti	936
1560	Netherlands	6.20833	51.9	vecotor	Babesia sp. venatorum	936
1561	Netherlands	7.375	50.49	vecotor	Babesia microti	936
1562	Netherlands	7.375	50.49	vecotor	Babesia sp. venatorum	936
1563	Netherlands	7.375	50.49	vecotor	Babesia microti	936
1564	Netherlands	7.375	50.49	vecotor	Babesia sp. venatorum	936
1565	Hungary	16.79	46.49	vecotor	Babesia divergens	941
1566	Hungary	17.71	46.49	vecotor	Babesia divergens	941
1567	Hungary	17.71	46.49	vecotor	Babesia microti	941
1568	Hungary	20.46	46.57	vecotor	Babesia divergens	941
1569	Hungary	20.46	46.57	vecotor	Babesia microti	941
1570	Hungary	18.37	47.32	vecotor	Babesia divergens	941
1571	Hungary	18.37	47.32	vecotor	Babesia microti	941
1572	Hungary	17.29	47.9	vecotor	Babesia divergens	941
1573	Hungary	19.87	47.99	vecotor	Babesia microti	941
1574	Iran	46.71	37.9	animal	Babesia bovis	943
1575	Korea	127.7	37.9	animal	Babesia microti	949
1576	Korea	127.7	38.07	animal	Babesia microti	949
1577	Korea	127.9	37.74	animal	Babesia microti	949
1578	Colombia	-74.38	6.48558	human	Babesia bigemina	955
1579	Canada	-97.54	49.07	vecotor	Babesia microti	957
1580	Canada	-97.04	49.99	vecotor	Babesia microti	957
1581	Canada	-95.21	48.99	vecotor	Babesia microti	957
1582	Canada	-98.38	49.24	vecotor	Babesia microti	957
1583	Canada	-98.13	49.15	vecotor	Babesia microti	957
1584	Canada	-97.21	49.15	vecotor	Babesia microti	957
1585	Canada	-96.96	49.32	vecotor	Babesia microti	957
1586	Canada	-96.71	49.57	vecotor	Babesia microti	957
1587	Canada	-96.79	49.15	vecotor	Babesia microti	957
1588	Canada	-75.88	44.9	vecotor	Babesia microti	957
1589	Canada	-73.54	45.49	vecotor	Babesia microti	957
1590	Canada	-65.96	45.4	vecotor	Babesia microti	957
1591	Canada	-66.04	45.32	vecotor	Babesia microti	957
1592	Russia	35.96	56.82	human	Babesia divergens	960
1593	UK	-3.875	58.15	animal	Babesia sp. venatorum	968
1594	Japan	138	36.15	animal	Babesia divergens	969
1595	USA	-72.38	41.07	human	Babesia microti	972
1596	Russia	57.79	58.32	animal	Babesia microti	973
1597	Russia	57.79	58.32	animal	Babesia microti	973
1598	Russia	57.79	58.32	animal	Babesia microti	973
1599	Russia	57.79	58.32	animal	Babesia microti	973
1600	Russia	57.79	58.32	animal	Babesia microti	973
1601	Russia	57.79	58.32	animal	Babesia microti	973
1602	Russia	57.79	58.32	animal	Babesia microti	973
1603	Russia	57.79	58.32	animal	Babesia microti	973
1604	Russia	57.79	58.32	animal	Babesia microti	973
1605	Russia	57.79	58.32	animal	Babesia microti	973
1606	Russia	57.79	58.32	animal	Babesia microti	973
1607	Netherlands	5.95833	52.24	vecotor	Babesia microti	977
1608	Netherlands	6.375	52.99	vecotor	Babesia microti	977
1609	Netherlands	5.20833	52.15	vecotor	Babesia microti	977
1610	Netherlands	5.625	52.07	vecotor	Babesia microti	977
1611	Netherlands	5.70833	50.82	vecotor	Babesia microti	977
1612	Netherlands	6.79167	52.99	vecotor	Babesia microti	977
1613	Netherlands	6.70833	52.15	vecotor	Babesia microti	977
1614	Netherlands	5.875	52.07	vecotor	Babesia microti	977
1615	Netherlands	6.54167	52.74	vecotor	Babesia microti	977
1616	Netherlands	4.625	52.4	vecotor	Babesia microti	977
1617	Netherlands	3.95833	51.82	vecotor	Babesia microti	977
1618	Netherlands	6.20833	51.9	vecotor	Babesia microti	977
1619	Netherlands	6.45833	52.4	vecotor	Babesia microti	977
1620	Netherlands	6.375	52.74	vecotor	Babesia microti	977
1621	Netherlands	5.375	51.4	vecotor	Babesia microti	977
1622	Netherlands	4.375	52.15	vecotor	Babesia microti	977
1623	Netherlands	5.95833	52.24	vecotor	Babesia sp. venatorum	977
1624	Netherlands	6.375	52.99	vecotor	Babesia sp. venatorum	977
1625	Netherlands	5.20833	52.15	vecotor	Babesia sp. venatorum	977
1626	Netherlands	5.625	52.07	vecotor	Babesia sp. venatorum	977
1627	Netherlands	5.70833	50.82	vecotor	Babesia sp. venatorum	977
1628	Netherlands	6.79167	52.99	vecotor	Babesia sp. venatorum	977
1629	Netherlands	6.70833	52.15	vecotor	Babesia sp. venatorum	977
1630	Netherlands	5.875	52.07	vecotor	Babesia sp. venatorum	977
1631	Netherlands	6.54167	52.74	vecotor	Babesia sp. venatorum	977
1632	Netherlands	4.625	52.4	vecotor	Babesia sp. venatorum	977
1633	Netherlands	3.95833	51.82	vecotor	Babesia sp. venatorum	977
1634	Netherlands	6.20833	51.9	vecotor	Babesia sp. venatorum	977
1635	Netherlands	6.45833	52.4	vecotor	Babesia sp. venatorum	977
1636	Netherlands	6.375	52.74	vecotor	Babesia sp. venatorum	977
1637	Netherlands	5.375	51.4	vecotor	Babesia sp. venatorum	977
1638	Netherlands	4.375	52.15	vecotor	Babesia sp. venatorum	977
1639	USA	-71.29	41.57	animal	Babesia microti	980
1640	USA	-71.29	41.57	animal	Babesia microti	980
1641	USA	-110.7	43.82	animal	Babesia microti	984
1642	USA	-110.7	43.82	animal	Babesia microti	984
1643	USA	-110.7	43.82	animal	Babesia microti	984
1644	USA	-101.1	29.9	animal	Babesia bovis	987
1645	USA	-100.4	29.32	animal	Babesia bovis	987
1646	USA	-100.3	28.82	animal	Babesia bovis	987
1647	USA	-99.29	27.74	animal	Babesia bovis	987
1648	USA	-98.71	26.57	animal	Babesia bovis	987
1649	USA	-101.1	29.9	animal	Babesia bigemina	987
1650	USA	-100.4	29.32	animal	Babesia bigemina	987
1651	USA	-99.29	27.74	animal	Babesia bigemina	987
1652	USA	-98.71	26.57	animal	Babesia bigemina	987
1653	USA	-78.63	41.4	animal	Babesia odocoilei	994
1654	USA	-78.46	41.07	animal	Babesia odocoilei	994
1655	USA	-77.79	40.9	animal	Babesia odocoilei	994
1656	USA	-78.21	41.49	animal	Babesia odocoilei	994
1657	Canada	-105.1	52.24	animal	Babesia odocoilei	996
1658	Canada	-103.8	52.32	animal	Babesia odocoilei	996
1659	Canada	-102.5	51.65	animal	Babesia odocoilei	996
1660	USA	-76.96	39.24	animal	Babesia microti	997
1661	Japan	141	41.15	animal	Babesia microti	999
1662	Japan	141	41.15	animal	Babesia microti	999
1663	Japan	140.4	40.32	animal	Babesia microti	999
1664	Japan	140.4	40.32	animal	Babesia microti	999
1665	Japan	140.1	38.74	animal	Babesia microti	999
1666	Japan	139.2	35.9	animal	Babesia microti	999
1667	Japan	139.2	35.9	animal	Babesia microti	999
1668	Japan	139	35.4	animal	Babesia microti	999
1669	Japan	139	35.4	animal	Babesia microti	999
1670	Japan	136.5	36.07	animal	Babesia microti	999
1671	Japan	135.7	34.99	animal	Babesia microti	999
1672	Japan	135	35.32	animal	Babesia microti	999
1673	Japan	134	33.82	animal	Babesia microti	999
1674	USA	-104.9	39.15	vecotor	Babesia odocoilei	1003
1675	USA	-124	40.9	vecotor	Babesia odocoilei	1003
1676	USA	-117.1	33.49	vecotor	Babesia odocoilei	1003
1677	USA	-122.5	38.57	vecotor	Babesia odocoilei	1003
1678	USA	-121	38.99	vecotor	Babesia odocoilei	1003
1679	Burkina Faso	-0.4583	14.65	animal	Babesia bigemina	1007
1680	Burkina Faso	-0.375	14.74	animal	Babesia bigemina	1007
1681	Korea	127.5	36.32	vecotor	Babesia microti	1011
1682	Korea	127.4	36.32	vecotor	Babesia microti	1011
1683	Korea	127.7	36.65	vecotor	Babesia microti	1011
1684	Germany	14.04	53.65	vecotor	Babesia microti	1013
1685	Germany	14.04	53.74	vecotor	Babesia microti	1013
1686	Germany	12.12	54.15	vecotor	Babesia microti	1013
1687	Kazakhstan	69.37	41.65	animal	Babesia bigemina	1016
1688	Kazakhstan	69.37	41.74	animal	Babesia bigemina	1016
1689	Kazakhstan	68.12	42.65	animal	Babesia bigemina	1016
1690	Kazakhstan	68.96	42.74	animal	Babesia bigemina	1016
1691	Kazakhstan	71.46	42.82	animal	Babesia bigemina	1016
1692	Kazakhstan	71.62	43.15	animal	Babesia bigemina	1016
1693	Kazakhstan	69.62	43.15	animal	Babesia bigemina	1016
1694	Sweden	16.37	56.24	vecotor	Babesia sp. venatorum	1018
1695	Sweden	16.37	56.24	vecotor	Babesia microti	1018
1696	France	-3.125	47.32	vecotor	Babesia bigemina	1022
1697	France	-3.208	47.32	vecotor	Babesia divergens	1022
1698	France	-3.208	47.32	vecotor	Babesia bigemina	1022
1699	France	-3.208	47.32	vecotor	Babesia bigemina	1022
1700	France	-3.208	47.32	vecotor	Babesia bovis	1022
1701	France	-3.208	47.32	vecotor	Babesia bigemina	1022
1702	France	-3.208	47.32	vecotor	Babesia bovis	1022
1703	France	-3.208	47.32	vecotor	Babesia bigemina	1022
1704	France	-3.208	47.32	vecotor	Babesia bovis	1022
1705	France	-3.208	47.32	vecotor	Babesia bigemina	1022
1706	France	-3.208	47.32	vecotor	Babesia bovis	1022
1707	Mexico	-97.88	23.57	animal	Babesia bigemina	1024
1708	Mexico	-97.88	23.57	animal	Babesia bovis	1024
1709	Botswana	22.96	-19.01	animal	Babesia bovis	1025
1710	France	2.45833	48.74	vecotor	Babesia sp. venatorum	1027
1711	China	115.2	32.15	vecotor	Babesia microti	1029
1712	Italy	11.12	46.07	vecotor	Babesia sp. venatorum	1031
1713	Italy	11.12	46.07	vecotor	Babesia microti	1031
1714	Italy	11.12	46.07	vecotor	Babesia sp. venatorum	1031
1715	Italy	11.12	46.07	vecotor	Babesia sp. venatorum	1031
1716	Finland	26.87	60.74	vecotor	Babesia sp. venatorum	1032
1717	Finland	23.79	61.49	vecotor	Babesia divergens	1032
1718	Finland	24.37	60.32	vecotor	Babesia sp. venatorum	1032
1719	Finland	24.46	60.24	vecotor	Babesia sp. venatorum	1032
1720	Finland	24.96	60.4	vecotor	Babesia sp. venatorum	1032
1721	Finland	25.04	60.24	vecotor	Babesia sp. venatorum	1032
1722	Finland	22.21	60.32	vecotor	Babesia sp. venatorum	1032
1723	Finland	23.62	61.49	vecotor	Babesia sp. venatorum	1032
1724	Finland	27.79	62.82	vecotor	Babesia divergens	1032
1725	Italy	8.625	44.9	vecotor	Babesia sp. venatorum	1033
1726	Italy	9.70833	45.74	vecotor	Babesia sp. venatorum	1033
1727	Italy	11.37	44.49	vecotor	Babesia sp. venatorum	1033
1728	Italy	10.04	45.15	vecotor	Babesia sp. venatorum	1033
1729	Italy	8.95833	44.4	vecotor	Babesia sp. venatorum	1033
1730	Italy	12.62	42.82	vecotor	Babesia sp. venatorum	1033
1731	Italy	8.625	45.49	vecotor	Babesia sp. venatorum	1033
1732	Italy	11.79	45.32	vecotor	Babesia sp. venatorum	1033
1733	Italy	10.04	44.74	vecotor	Babesia sp. venatorum	1033
1734	Italy	12.62	45.99	vecotor	Babesia sp. venatorum	1033
1735	Italy	10.62	44.74	vecotor	Babesia sp. venatorum	1033
1736	Italy	12.21	45.82	vecotor	Babesia sp. venatorum	1033
1737	Italy	7.70833	45.07	vecotor	Babesia sp. venatorum	1033
1738	Italy	13.21	46.07	vecotor	Babesia sp. venatorum	1033
1739	Italy	11.04	45.4	vecotor	Babesia sp. venatorum	1033
1740	Italy	11.46	45.65	vecotor	Babesia sp. venatorum	1033
1741	Italy	15.12	40.99	vecotor	Babesia sp. venatorum	1033
1742	Italy	12.87	41.49	vecotor	Babesia sp. venatorum	1033
1743	Italy	10.71	43.4	vecotor	Babesia sp. venatorum	1033
1744	Italy	11.12	43.9	vecotor	Babesia sp. venatorum	1033
1745	Italy	14.37	41.07	vecotor	Babesia sp. venatorum	1033
1746	Italy	16.62	38.9	vecotor	Babesia sp. venatorum	1033
1747	Italy	14.21	40.9	vecotor	Babesia sp. venatorum	1033
1748	Italy	8.625	44.9	vecotor	Babesia microti	1033
1749	Italy	9.70833	45.74	vecotor	Babesia microti	1033
1750	Italy	11.37	44.49	vecotor	Babesia microti	1033
1751	Italy	10.04	45.15	vecotor	Babesia microti	1033
1752	Italy	8.95833	44.4	vecotor	Babesia microti	1033
1753	Italy	12.62	42.82	vecotor	Babesia microti	1033
1754	Italy	8.625	45.49	vecotor	Babesia microti	1033
1755	Italy	11.79	45.32	vecotor	Babesia microti	1033
1756	Italy	10.04	44.74	vecotor	Babesia microti	1033
1757	Italy	12.62	45.99	vecotor	Babesia microti	1033
1758	Italy	10.62	44.74	vecotor	Babesia microti	1033
1759	Italy	12.21	45.82	vecotor	Babesia microti	1033
1760	Italy	7.70833	45.07	vecotor	Babesia microti	1033
1761	Italy	13.21	46.07	vecotor	Babesia microti	1033
1762	Italy	11.04	45.4	vecotor	Babesia microti	1033
1763	Italy	11.46	45.65	vecotor	Babesia microti	1033
1764	Italy	15.12	40.99	vecotor	Babesia microti	1033
1765	Italy	12.87	41.49	vecotor	Babesia microti	1033
1766	Italy	10.71	43.4	vecotor	Babesia microti	1033
1767	Italy	11.12	43.9	vecotor	Babesia microti	1033
1768	Italy	14.37	41.07	vecotor	Babesia microti	1033
1769	Italy	16.62	38.9	vecotor	Babesia microti	1033
1770	Italy	14.21	40.9	vecotor	Babesia microti	1033
1771	USA	-75.13	41.32	vecotor	Babesia microti	1034
1772	China	121.5	24.15	vecotor	Babesia microti	1036
1773	Latvia	25.29	56.57	vecotor	Babesia microti	1037
1774	Latvia	23.71	56.65	vecotor	Babesia microti	1037
1775	Latvia	21.04	56.49	vecotor	Babesia microti	1037
1776	Latvia	24.12	56.99	vecotor	Babesia microti	1037
1777	Latvia	25.46	57.57	vecotor	Babesia microti	1037
1778	Latvia	25.29	56.57	vecotor	Babesia sp. venatorum	1037
1779	Latvia	21.04	56.49	vecotor	Babesia sp. venatorum	1037
1780	Latvia	24.12	56.99	vecotor	Babesia sp. venatorum	1037
1781	Latvia	23.12	56.99	vecotor	Babesia sp. venatorum	1037
1782	Latvia	25.46	57.57	vecotor	Babesia sp. venatorum	1037
1783	Italy	11.87	46.4	vecotor	Babesia sp. venatorum	1043
1784	Italy	8.45833	44.32	vecotor	Babesia sp. venatorum	1045
1785	Japan	144.9	43.07	animal	Babesia microti	1060
1786	Japan	144.9	43.07	animal	Babesia microti	1060
1787	Japan	144.6	43.82	animal	Babesia microti	1060
1788	Japan	144.6	43.82	animal	Babesia microti	1060
1789	Japan	142.1	42.74	animal	Babesia microti	1060
1790	Japan	142.1	42.74	animal	Babesia microti	1060
1791	Japan	140.4	40.24	animal	Babesia microti	1060
1792	France	-61.46	16.32	vecotor	Babesia bigemina	1063
1793	France	-61.13	14.74	vecotor	Babesia bigemina	1063
1794	France	-60.96	14.49	vecotor	Babesia bigemina	1063
1795	France	-60.79	14.49	vecotor	Babesia bovis	1063
1796	Czech	17.12	48.82	vecotor	Babesia sp. venatorum	1066
1797	Czech	16.62	48.99	vecotor	Babesia sp. venatorum	1066
1798	Austria	16.71	47.99	vecotor	Babesia microti	1068
1799	USA	-73.96	40.82	human	Babesia microti	1075
1800	China	101.7	21.65	animal	Babesia microti	1078
1801	China	100.4	21.82	animal	Babesia microti	1078
1802	China	100.5	21.9	animal	Babesia microti	1078
1803	China	100.4	21.9	animal	Babesia microti	1078
1804	China	102.5	23.49	animal	Babesia microti	1078
1805	China	102.5	23.49	animal	Babesia microti	1078
1806	China	100.7	23.57	animal	Babesia microti	1078
1807	China	100.7	23.57	animal	Babesia microti	1078
1808	China	100.7	23.57	animal	Babesia microti	1078
1809	China	102.4	23.82	animal	Babesia microti	1078
1810	China	99.29	24.07	animal	Babesia microti	1078
1811	China	99.37	24.07	animal	Babesia microti	1078
1812	China	99.37	24.07	animal	Babesia microti	1078
1813	China	99.62	26.99	animal	Babesia microti	1078
1814	China	99.62	26.99	animal	Babesia microti	1078
1815	China	99.62	26.99	animal	Babesia microti	1078
1816	China	99.62	26.99	animal	Babesia microti	1078
1817	China	99.62	26.99	animal	Babesia microti	1078
1818	China	99.62	26.99	animal	Babesia microti	1078
1819	China	99.62	26.99	animal	Babesia microti	1078
1820	China	99.62	26.99	animal	Babesia microti	1078
1821	China	99.62	26.99	animal	Babesia microti	1078
1822	China	99.62	26.99	animal	Babesia microti	1078
1823	China	99.62	26.99	animal	Babesia microti	1078
1824	China	99.37	27.65	animal	Babesia microti	1078
1825	China	99.37	27.65	animal	Babesia microti	1078
1826	China	99.21	28.07	animal	Babesia microti	1078
1827	China	98.87	28.32	animal	Babesia microti	1078
1828	China	98.96	28.4	animal	Babesia microti	1078
1829	China	99.87	28.57	animal	Babesia microti	1078
1830	China	98.87	28.65	animal	Babesia microti	1078
1831	China	99.12	25.74	animal	Babesia microti	1078
1832	China	99.12	25.74	animal	Babesia microti	1078
1833	China	99.12	25.74	animal	Babesia microti	1078
1834	China	99.12	25.74	animal	Babesia microti	1078
1835	China	99.12	25.74	animal	Babesia microti	1078
1836	China	99.12	25.74	animal	Babesia microti	1078
1837	China	99.12	26.74	animal	Babesia microti	1078
1838	China	99.12	26.74	animal	Babesia microti	1078
1839	China	99.12	26.74	animal	Babesia microti	1078
1840	China	99.12	26.74	animal	Babesia microti	1078
1841	China	99.12	26.74	animal	Babesia microti	1078
1842	China	99.12	26.74	animal	Babesia microti	1078
1843	China	99.12	26.74	animal	Babesia microti	1078
1844	China	99.12	26.74	animal	Babesia microti	1078
1845	China	99.12	26.74	animal	Babesia microti	1078
1846	China	99.12	26.74	animal	Babesia microti	1078
1847	China	99.12	26.74	animal	Babesia microti	1078
1848	China	99.12	26.74	animal	Babesia microti	1078
1849	China	99.12	26.74	animal	Babesia microti	1078
1850	China	99.12	26.74	animal	Babesia microti	1078
1851	China	99.12	26.74	animal	Babesia microti	1078
1852	China	99.12	26.74	animal	Babesia microti	1078
1853	Belgium	5.79167	50.49	vecotor	Babesia divergens	1079
1854	Belgium	5.79167	50.49	vecotor	Babesia divergens	1079
1855	Belgium	4.54167	50.07	vecotor	Babesia sp. venatorum	1079
1856	Belgium	5.79167	50.49	vecotor	Babesia sp. venatorum	1079
1857	Belgium	5.375	49.99	vecotor	Babesia sp. venatorum	1079
1858	Belgium	5.79167	50.4	vecotor	Babesia sp. venatorum	1079
1859	Belgium	5.79167	50.15	vecotor	Babesia sp. venatorum	1079
1860	Belgium	5.54167	50.32	vecotor	Babesia sp. venatorum	1079
1861	Belgium	5.79167	50.49	vecotor	Babesia sp. venatorum	1079
1862	Turkey	40.87	40.07	animal	Babesia microti	1081
1863	Turkey	41.21	40.24	animal	Babesia microti	1081
1864	Turkey	41.37	39.99	animal	Babesia microti	1081
