# Supplementary material for: Mapping the Global Distribution of Babesia Infections
Source: Transbound Emerg Dis. 2025 Nov 24;2025:5889219. doi: 10.1155/tbed/5889219 (PMC12668841; doi:10.1155/tbed/5889219)
Supplement: Supporting Information 6 — The titles of the 1082 articles included in the study. [file 5889219.f6.xlsx]

## Sheet: Sheet1
Reference ID	Artical Title	Publish time
1	A 4-yr survey of the range of ticks and tick-borne pathogens in the Lehigh Valley Region of Eastern Pennsylvania	2019
2	79-year-old man with fever, malaise, and jaundice	2009
3	Absence of spirochaetes (Borrelia burgdorferi) and piroplasms (Babesia microti) in deer ticks (Ixodes dammini) parasitized by chalcid wasps (Hunterellus hookeri)	1987
4	Abundance of questing ticks and molecular evidence for pathogens in ticks in three parks of Emilia-Romagna region of Northern Italy	2015
5	Active surveillance of pathogens from ticks collected in New York State suburban parks and schoolyards	2020
6	Acute babesiosis in pregnancy: a novel imitator of hemolysis, elevated liver enzymes, and low platelet count syndrome	2016
7	American black bears as hosts of blacklegged ticks (Acari: Ixodidae) in the Northeastern United States	2015
8	Analysis of pathogen co-occurrence in host-seeking adult hard ticks from Serbia	2013
9	Anaplasma phagocytophilum and Babesia species of sympatric roe deer (Capreolus capreolus), fallow deer (Dama dama), sika deer (Cervus nippon) and red deer (Cervus elaphus) in Germany	2020
10	Anaplasma phagocytophilum and Babesia spp. in roe deer (Capreolus capreolus), fallow deer (Dama dama) and mouflon (Ovis musimon) in Germany	2017
11	Anaplasma phagocytophilum, Babesia microti, and Borrelia burgdorferi in Ixodes scapularis, southern coastal Maine	2004
12	Anaplasma phagocytophilum, Babesia microti, Borrelia burgdorferi sensu lato, and Toxoplasma gondii in Ixodes ricinus (Acari, Ixodida) ticks collected from Slowinski National Park (Northern Poland)	2017
13	Antibody prevalence and molecular identification of Babesia spp. in roe deer in France	2012
14	The application of PCR and reverse line blot hybridization to detect arthropod-borne hemopathogens of dogs and cats in Trinidad	2008
15	Approaches for reverse line blot-based detection of microbial pathogens in Ixodes ricinus ticks collected in Austria and impact of the chosen method	2017
16	Arthropod-borne agents in wild Orinoco geese (Neochen jubata) in Brazil	2017
17	Arthropod-borne pathogens circulating in free-roaming domestic cats in a zoo environment in Brazil	2014
18	Assessing bovine babesiosis in Rhipicephalus (Boophilus) microplus ticks and 3 to 9-month-old cattle in the middle Magdalena region, Colombia	2014
19	Assessment of polymicrobial infections in ticks in New York state	2010
20	Assessment of Theileria equi and Babesia caballi infections in equine populations in Egypt by molecular, serological and hematological approaches	2016
21	Assessment of tick-borne pathogens presence in Dermacentor reticulatus ticks in north-eastern Poland	2021
22	Asymptomatic Babesia microti-like parasite infection in wild raccoon dogs (Nyctereutes procyonoides) in South Korea	2010
23	Asymptomatic babesiosis in a child with hepatoblastoma	2004
24	At least two genetically distinct large Babesia species infective to sheep and goats in China	2007
25	Atovaquone and azithromycin for the treatment of babesiosis	2000
26	Atypical challenging and first case report of babesiosis in Ecuador	2016
27	Autochthonous Babesia canis, Hepatozoon canis and imported Babesia gibsoni infection in dogs in the Czech Republic	2017
28	Autochthonous canine babesiosis in the Netherlands	2005
29	Babesia (Theileria) annae in a red fox (Vulpes vulpes) from Prince Edward Island, Canada	2010
30	Babesia and Theileria identification in adult ixodid ticks from Tapada Nature Reserve, Portugal	2022
31	Babesia behnkei sp. nov., a novel Babesia species infecting isolated populations of Wagner's gerbil, Dipodillus dasyurus, from the Sinai Mountains, Egypt	2014
32	Babesia bennetti n. sp. from the yellow-legged gull (Larus cachinnans, Aves, Laridae) on Benidorm Island, Mediterranean Sea	1998
33	Babesia bicornis sp. nov. and Theileria bicornis sp. nov.: tick-borne parasites associated with mortality in the black rhinoceros (Diceros bicornis)	2003
34	Babesia bicornis, Theileria bicornis and Theileria equi in metapopulations of two black rhinoceros (Diceros bicornis) subspecies in South Africa and their potential impact on conservation	2021
35	Babesia bigemina infection in yak (Poephagus grunniens L.): molecular detection and characterization	2013
36	Babesia bovis and B. bigemina DNA detected in cattle and ticks from Zimbabwe by polymerase chain reaction	2000
37	Babesia bovis in large ruminants in Pakistan -molecular detection and haemato-biochemical alterations	2022
38	Babesia caballi and Theileria equi infections in horses in Central-Southern Italy: sero-molecular survey and associated risk factors	2016
39	Babesia canis and Babesia rossi co-infection in an untraveled Nigerian dog	2010
40	Babesia canis canis and Babesia canis vogeli infections in dogs from northern Portugal	2008
41	Babesia canis canis in dogs from Hungary: detection by PCR and sequencing	2005
42	Babesia canis caused clinical babesiosis in a female Shih Tzu dog	2021
43	Babesia canis detected in dogs and associated ticks from Essex	2016
44	Babesia canis spp. in dogs in Baghdad Province, Iraq: First molecular identification and clinical and epidemiological study	2020
45	Babesia canis vogeli infection in dogs and ticks in the semiarid region of Pernambuco, Brazil	2015
46	Babesia capreoli infections in alpine chamois (Rupicapra r. Rupicapra), roe deer (Capreolus c. Capreolus) and red deer (Cervus elaphus) from Switzerland	2009
47	Babesia conradae infection in coyote hunting dogs infected with multiple blood-borne pathogens	2018
48	Babesia conradae, sp. Nov., a small canine Babesia identified in California	2006
49	Babesia crassa n.sp. (Sporozoa, Babesiidae) of domestic sheep in Iran	1981
50	The Babesia divergens Asia lineage is maintained through enzootic cycles between Ixodes persulcatus and sika deer in Hokkaido, Japan	2018
51	Babesia divergens in human in Gansu province, China	2019
52	Babesia divergens-like infection, Washington State	2004
53	Babesia divergens-like organisms from free-ranging chamois (Rupicapra r. rupicapra) and roe deer (Capreolus c. capreolus) are distinct from B. divergens of cattle origin - an epidemiological and molecular genetic investigation	2008
54	Babesia DNA detection in canine blood and Dermacentor reticulatus ticks in southwestern Siberia, Russia	2005
55	Babesia gibsoni cytochrome b mutations in canine blood samples submitted to a US veterinary diagnostic laboratory	2018
56	Babesia gibsoni infection among dogs in the southeastern United States	2002
57	Babesia gibsoni infection in a dog from Indiana	2001
58	Babesia gibsoni infection in dogs in Poland	2020
59	Babesia gibsoni infection in Italy: a cross sectional study of 607 blood samples belonging to dogs that needed a molecular analysis investigation (2016-2019)	2021
60	Babesia gibsoni infection in three dogs in Victoria	2002
61	Babesia gibsoni infections in dogs from North Carolina	1999
62	Babesia in an untravelled dog in the UK	2019
63	Babesia infection in Italy	2004
64	Babesia infection in naturally exposed pet dogs from a north-eastern state (Assam) of India: detection by microscopy and polymerase chain reaction	2014
65	Babesia lengau associated with cerebral and haemolytic babesiosis in two domestic cats	2013
66	Babesia lengau sp. nov., a novel Babesia species in cheetah (Acinonyx jubatus, Schreber, 1775) populations in South Africa	2010
67	Babesia microti (Piroplasmida: Babesiidae) in nymphal Ixodes ricinus (Acari: Ixodidae) in the Czech Republic	2005
68	Babesia microti and Borrelia bissettii transmission by Ixodes spinipalpis ticks among prairie voles, Microtus ochrogaster, in Colorado	2000
69	Babesia microti in adult Dermacentor reticulatus ticks from Eastern Poland	2012
70	Babesia microti in rodents and raccoons from northeast Florida	2012
71	Babesia microti in rodents from different habitats of Lithuania	2021
72	Babesia microti infection of anthropophilic ticks (Ixodes ricinus) in Hungary	2003
73	Babesia microti infection, eastern Pennsylvania, USA	2017
74	Babesia microti seroprevalence in Minnesota blood donors	2013
75	Babesia microti, human babesiosis, and Borrelia burgdorferi in Connecticut	1991
76	Babesia microti: prevalence in wild rodents and Ixodes ricinus ticks from the Mazury Lakes District of north-eastern Poland	2006
77	Babesia microti-like parasites detected in Eurasian red squirrels (Sciurus vulgaris orientis) in Hokkaido, Japan	2006
78	Babesia microti-like parasites detected in feral raccoons (Procyon lotor) captured in Hokkaido, Japan	2005
79	Babesia microti-like piroplasm (syn. Babesia vulpes) infection in red foxes (Vulpes vulpes) in NW Spain (Galicia) and its relationship with Ixodes hexagonus	2018
80	Babesia microti-like rodent parasites isolated from Ixodes persulcatus (Acari: Ixodidae) in Heilongjiang Province, China	2008
81	Babesia occurrence in rodents in relation to landscapes of Mainland Southeast Asia	2018
82	Babesia odocoilei and zoonotic pathogens identified from Ixodes scapularis ticks in southern Ontario, Canada	2019
83	Babesia pisicii n. sp. and Babesia canis infect European wild cats, Felis silvestris, in Romania	2021
84	Babesia sp. EU1 from roe deer and transmission within Ixodes ricinus	2007
85	Babesia sp. EU1 infection in a forest reindeer, the Netherlands	2011
86	Babesia sp. infection in a zoo-housed polar bear (Ursus maritimus)	2019
87	Babesia species in questing Ixodes ricinus, Sweden	2016
88	Babesia species occurring in Austrian Ixodes ricinus ticks	2008
89	Babesia spp. and Anaplasma phagocytophilum in questing ticks, ticks parasitizing rodents and the parasitized rodents--analyzing the host-pathogen-vector interface in a metropolitan area	2012
90	Babesia spp. and Ehrlichia chaffeensis infection in dogs from Southeastern Bahia, Brazil	2017
91	Babesia spp. and other pathogens in ticks recovered from domestic dogs in Denmark	2015
92	Babesia spp. identified by PCR in ticks collected from domestic and wild ruminants in southern Switzerland	2006
93	Babesia spp. in dogs from Cordoba, Colombia	2018
94	Babesia spp. in European wild ruminant species: parasite diversity and risk factors for infection	2014
95	Babesia spp. in questing ticks from eastern Poland: prevalence and species diversity	2015
96	Babesia spp. in ticks and wildlife in different habitat types of Slovakia	2016
97	Babesia spp. infection in dogs from rural areas of São Paulo State, Brazil	2009
98	Babesia venatorum infection in child, China	2014
99	Babesia vesperuginis in common pipistrelle (Pipistrellus pipistrellus) and the bat soft tick Argas vespertilionis in the People's Republic of China	2018
100	Babesia vesperuginis in insectivorous bats from China	2018
101	Babesia vogeli in dogs in Chile	2020
102	Babesia, Theileria, and Hepatozoon species in ticks infesting animal hosts in Romania	2017
103	Babesial infection in the Madagascan flying fox, Pteropus rufus É. Geoffroy, 1803	2019
104	Babesias of red deer (Cervus elaphus) in Ireland	2011
105	Babesiosis in a Malayan tapir (Tapirus indicus Desmarest, 1819)	1972
106	Babesiosis acquired from a pet dog: a second reported case in Hong Kong	2016
107	Babesiosis acquired through blood transfusion, California, USA	2009
108	Babesiosis among elderly Medicare beneficiaries, United States, 2006-2008	2012
109	Babesiosis and anaplasmosis in dairy cattle in Northeastern Brazil	2013
110	Babesiosis and HIV	2004
111	Babesiosis and infection with human immunodeficiency virus (HIV)	1987
112	Babesiosis caused by Babesia vogeli in dogs from Uberlândia State of Minas Gerais, Brazil	2020
113	Babesiosis due to the canine Babesia microti-like small piroplasm in dogs-first report from Portugal and possible vertical transmission	2011
114	Babesiosis in a Massachusetts resident	1970
115	Babesiosis in an Egyptian boy aquired from pet dog, and a general review	2011
116	Babesiosis in cattle and ixodid tick distribution in Dasenech and Salamago Districts, southern Ethiopia	2022
117	Babesiosis in equines in Pakistan: a clinical report	2009
118	Babesiosis in Fairfield County, Connecticut	2004
119	Babesiosis in free-ranging chamois (Rupicapra r. rupicapra) from Switzerland	2007
120	Babesiosis in immunocompetent patients, Europe	2011
121	Babesiosis in Latvian domestic dogs, 2016-2019	2020
122	Babesiosis in Lower Hudson Valley, New York, USA	2011
123	Babesiosis in man. Sixth documented case	1974
124	Babesiosis in patients with AIDS: a chronic infection presenting as fever of unknown origin	1996
125	Babesiosis in post-splenectomy hosts	1980
126	Babesiosis in pregnancy	2003
127	Babesiosis in the Emergency Department: a case report	2021
128	Babesiosis in the immediate postoperative period after splenectomy for trauma	2009
129	Babesiosis in Westchester County, New York	2012
130	Babesiosis masquerading as Evans syndrome	2019
131	Babesiosis masquerading as recurrent immune thrombocytopenic purpura in a splenectomized patient	2006
132	Babesiosis occurrence among the elderly in the United States, as recorded in large Medicare databases during 2006-2013	2015
133	Babesiosis occurrence among United States Medicare beneficiaries, ages 65 and older, during 2006-2017: overall and by State and County of Residence	2015
134	Babesiosis prevalence in malaria-endemic regions of Colombia	2018
135	Babesiosis Surveillance - United States, 2011-2015	2019
136	Babesiosis Surveillance - Wisconsin, 2001-2015	2017
137	Babesiosis surveillance, New Jersey, USA, 2006-2011	2014
138	Babesiosis. Two atypical cases from Minnesota	2003
139	Babesiasis: a retrospective review of 38 cases in the Upper Midwest	2019
140	Babesiasis: an emerging infectious disease that can affect those who travel to the northeastern United States	2011
141	Babesiasis-associated splenic rupture: case series from a hyperendemic region	2018
142	Bacteria and protozoa with pathogenic potential in Ixodes ricinus ticks in Viennese recreational areas	2022
143	Bacterial and protozoal agents of feline vector-borne diseases in domestic and stray cats from southern Portugal	2014
144	Bacterial and protozoal pathogens found in ticks collected from humans in Corum province of Turkey	2018
145	Bacterial and protozoan pathogens/symbionts in ticks infecting wild grasscutters (Thryonomys swinderianus) in Ghana	2020
146	Bartonella and Babesia infections in cattle and their ticks in Taiwan	2011
147	Blood parasites (Babesia, Hepatozoon and Trypanosoma) of rodents, Lithuania: part I. Molecular and traditional microscopy approach	2020
148	Blood parasites in noddies and boobies from Brazilian offshore islands - differences between species and influence of nesting habitat	2014
149	Blood parasites of livestock in certain regions in Saudi Arabia	2009
150	Blood parasites of the striped field mouse Apodemus agrarius and their morphological characteristics	2009
151	Blood transcriptomes reveal novel parasitic zoonoses circulating in Madagascar's lemurs	2016
152	Bovine babesiosis and anaplasmosis complex: diagnosis and evaluation of the risk factors from Bahia, Brazil	2014
153	Bovine babesiosis in Northumberland	2021
154	Bovine piroplasms in Minorca (Balearic Islands, Spain): a comparison of PCR-based and light microscopy detection	2001
155	Bovines harbor a diverse array of vector-borne pathogens in Northeast Algeria	2020
156	Broad-range survey of tick-borne pathogens in Southern Germany reveals a high prevalence of Babesia microti and a diversity of other tick-borne pathogens	2014
157	Broad-range survey of vector-borne pathogens and tick host identification of Ixodes ricinus from Southern Czech Republic	2017
158	Canine Babesia new to North America	1979
159	Canine babesioses in noninvestigated areas of Serbia	2015
160	Canine babesiosis caused by Babesia canis vogeli in rural areas of the State of Minas Gerais, Brazil and factors associated with its seroprevalence	2009
161	Canine babesiosis in northwestern India: molecular detection and assessment of risk factors	2014
162	Canine babesiosis in Romania due to Babesia canis and Babesia vogeli: a molecular approach	2012
163	Canine babesiosis in Slovenia: molecular evidence of Babesia canis canis and Babesia canis vogeli	2004
164	Canine tick-borne diseases in pet dogs from Romania	2017
165	Canine vector-borne disease pathogens in dogs from south-east Queensland and north-east Northern Territory	2012
166	Canine vector-borne pathogens in semi-domesticated dogs residing in northern Cambodia	2016
167	Case 14-2021: a 64-year-old woman with fever and pancytopenia	2021
168	Case 29-2003: a 60-year-old man with fever, rigors, and sweats	2003
169	A case of asymptomatic babesiosis in Georgia	1976
170	A case of Babesia vulpes infection in a dog in Russia	2020
171	A case of human babesiosis in Denmark	2013
172	A case of human infection with a novel Babesia species in China	2016
173	A case of severe babesiosis treated successfully with exchange transfusion	2015
174	A case of tick bite induced babesiosis with Lyme disease	2021
175	Case records of the Massachusetts General Hospital. Case 17-2007. A 25-year-old woman with relapsing fevers and recent onset of dyspnea	2007
176	Case records of the Massachusetts General Hospital. Case 27-2016	2016
177	Case records of the Massachusetts General Hospital. Weekly clinicopathological exercises. Case 28-1993. A 63-year-old man with fever, sweats, and shaking chills	1993
178	A case report of fatal feline babesiosis caused by Babesia canis in north western Spain	2022
179	Case report: a fatal case of babesiosis in a splenectomized male patient from Western India	2022
180	Case report: spontaneous splenic rupture during acute parasitemia of Babesia microti	2008
181	The case: hemolysis and acute renal failure. Babesiosis	2011
182	Characterization and diversity of Babesia sp. YLG, a new member of the Peircei group infecting Mediterranean yellow-legged gulls (Larus michahellis)	2022
183	Classification of ticks collected from horses in the Netherlands in 2008-2009 and identification of the (zoonotic) agents they contain	2016
184	Clinical and hematologic findings in Babesia canis infection in Eastern Slovakia	2022
185	Clinical and molecular characterization of a near fatal case of human babesiosis in Austria	2010
186	Clinical aspects and detection of emerging rickettsial pathogens: a "One Health" approach study in Serbia, 2020	2021
187	Clinical babesiosis and molecular identification of Babesia canis and Babesia gibsoni infections in dogs from Serbia	2015
188	Clinical presentation and treatment of transfusion-associated babesiosis in premature infants	2011
189	Clinical, diagnostic and epidemiological implications of Hepatozoon spp., Babesia spp. and Leishmania infantum infection in cats and dogs in a Mediterranean periurban setting	2022
190	Clinical/serological outcome in humans bitten by Babesia species positive Ixodes ricinus ticks in Sweden and on the Åland Islands	2020
191	Coexistence DNA of Borrelia burgdorferi sensu lato and Babesia microti in Ixodes ricinus ticks from north-western Poland	2002
192	Coexistence of Borrelia spp. and Babesia spp. in Ixodes ricinus ticks in Middle Germany	2010
193	Coexistence of pathogens in host-seeking and feeding ticks within a single natural habitat in Central Germany	2010
194	Coexistence of tick-borne pathogens in ticks collected from their hosts in Sardinia: an update	2020
195	Coincidence of three pathogens (Borrelia burgdorferi sensu lato, Anaplasma phagocytophilum and Babesia microti) in Ixodes ricinus ticks in the Lublin macroregion	2009
196	Co-infection and genetic diversity of tick-borne pathogens in roe deer from Poland	2013
197	Co-infection of bacteria and protozoan parasites in Ixodes ricinus nymphs collected in the Alsace region, France	2019
198	Co-infection of blacklegged ticks with Babesia microti and Borrelia burgdorferi is higher than expected and acquired from small mammal hosts	2014
199	Coinfection of Ixodes scapularis (Acari: Ixodidae) nymphs with Babesia spp. (Piroplasmida: Babesiidae) and Borrelia burgdorferi (Spirochaetales: Spirochaetaceae) in Wisconsin	2021
200	Coinfection of sheep with Anaplasma, Theileria and Babesia species in the Kurdistan Region, Iraq	2013
201	Co-infection with Babesia divergens and Anaplasma phagocytophilum in cattle (Bos taurus), Sweden	2017
202	Co-infection with Babesia microti and Borrelia burgdorferi in a western Wisconsin resident	1998
203	Co-infection with Borrelia species and other tick-borne pathogens in humans: two cases from Poland	2010
204	Coinfection with multiple tick-borne pathogens in a Walker Hound kennel in North Carolina	1999
205	Co-infections with Babesia microti and Plasmodium parasites along the China-Myanmar border	2013
206	Co-infections with Borrelia species, Anaplasma phagocytophilum and Babesia spp. in patients with tick-borne encephalitis	2014
207	The common shrew (Sorex araneus): a neglected host of tick-borne infections?	2011
208	A community approach of pathogens and their arthropod vectors (ticks and fleas) in dogs of African Sub-Sahara	2021
209	Comparison of tick-borne microorganism communities in Ixodes spp. of the Ixodes ricinus species complex at distinct geographical regions	2014
210	Comprehensive screening of tick-borne microorganisms indicates that a great variety of pathogens are circulating between hard ticks (Ixodoidea: Ixodidae) and domestic ruminants in natural foci of Anatolia	2022
211	Concurrent babesiosis and serological evidence of Lyme disease in a young patient	2017
212	Concurrent Borrelia burgdorferi and Babesia microti infection in nymphal Ixodes dammini	1986
213	Concurrent COVID-19 and babesiosis in an older, splenectomized patient	2021
214	Concurrent infections with vector-borne pathogens associated with fatal hemolytic anemia in a cattle herd in Switzerland	2004
215	Concurrent Lyme disease and babesiosis. Evidence for increased severity and duration of illness	1996
216	Confirmation of occurrence of Babesia canis vogeli in domestic dogs in South Africa	2004
217	Confirmation of occurrence of Babesia vogeli in a dog in Windhoek, central Namibia	2016
218	Congenital babesiosis after maternal infection with Borrelia burgdorferi and Babesia microti	2018
219	Congenital babesiosis from maternal exposure: a case report	2019
220	Correlation between tick density and pathogen endemicity, New Hampshire	2009
221	Cosegregation of a novel Bartonella species with Borrelia burgdorferi and Babesia microti in Peromyscus leucopus	1998
222	Critical analysis of vector-borne infections in dogs: Babesia vogeli, Babesia gibsoni, Ehrlichia canis and Hepatozoon canis in Punjab, India	2016
223	Cross border transhumance involvement in ticks and tick-borne pathogens dissemination and first evidence of Anaplasma centrale in Burkina Faso	2021
224	A cross-sectional screening by next-generation sequencing reveals Rickettsia, Coxiella, Francisella, Borrelia, Babesia, Theileria and Hemolivia species in ticks from Anatolia	2019
225	Dermacentor reticulatus (Fabricius, 1794) and Babesia canis (Piana et Galli-Valerio, 1895) as the parasites of companion animals (dogs and cats) in the Wrocław area, south-western Poland	2016
226	Dermacentor reticulatus and Babesia canis in Bavaria (Germany)-a georeferenced field study with digital habitat characterization	2020
227	Description and epizootiology of Babesia poelea n. sp. in brown boobies (Sula leucogaster (Boddaert)) on Sand Island, Johnston Atoll, Central Pacific	1997
228	Description of a novel Babesia sp. genotype from a naturally infected Eurasian lynx (Lynx lynx) in Anatolia, Turkey, with remarks on its morphology and phylogenetic relation to other piroplasmid species	2022
229	Description of novel Babesia species and associated lesions from common murres (Uria aalge) from California	2009
230	A descriptive study of parasites detected in ticks of domestic animals in Lesotho	2021
231	Detecting zoonotic and non-zoonotic pathogens in livestock and their ticks in Corsican wetlands	2022
232	Detection and characterization of an emerging type of Babesia sp. similar to Babesia motasi for the first case of human babesiosis and ticks in Korea	2019
233	Detection and characterization of Babesia species in Ixodes ticks in Estonia	2011
234	Detection and characterization of zoonotic pathogens of free-ranging non-human primates from Zambia	2014
235	Detection and differentiation of ovine Theileria and Babesia by reverse line blotting in China	2009
236	Detection and genetic characterization of a wide range of infectious agents in Ixodes pavlovskyi ticks in Western Siberia, Russia	2017
237	Detection and identification of equine Theileria and Babesia species by reverse line blotting: epidemiological survey and phylogenetic analysis	2004
238	Detection and molecular characterization of a novel large Babesia species in a dog	2004
239	Detection and molecular characterization of Babesia canis vogeli and Theileria annulata in free-ranging dogs and ticks from Shahriar County, Tehran Province, Iran	2020
240	Detection and molecular characterization of Babesia canis vogeli from naturally infected dogs and Rhipicephalus sanguineus ticks in Tunisia	2008
241	Detection and molecular characterization of Babesia sp. in wild boar (Sus scrofa) from western Japan	2021
242	Detection and molecular characterization of Babesia, Theileria, and Hepatozoon species in hard ticks collected from Kagoshima, the southern region in Japan	2017
243	Detection and molecular characterization of canine babesiosis causative agent Babesia canis in the naturally infected dog in Lithuania	2014
244	Detection and molecular characterization of Hepatozoon canis, Babesia vogeli, Ehrlichia canis, and Anaplasma platys in dogs from Metro Manila, Philippines	2017
245	Detection and molecular characterization of piroplasms species from naturally infected dogs in southeast Brazil	2012
246	Detection and molecular identification of Anaplasma phagocytophilum and Babesia spp. infections in Hyalomma aegyptium ticks in Tunisia	2022
247	Detection and molecular identification of Hepatozoon canis and Babesia vogeli from domestic dogs in Palestine	2017
248	Detection and phylogenetic analysis of tick-borne bacterial and protozoan pathogens in a forest province of eastern China	2022
249	Detection and prevalence of Babesia spp. in American black bears (Ursus americanus) from Eastern and Western North Carolina, USA	2019
250	Detection and quantification of Anaplasma phagocytophilum and Babesia spp. in Ixodes ricinus ticks from urban and rural environment, northern Poland, by real-time polymerase chain reaction	2015
251	Detection and transstadial passage of Babesia species and Borrelia burgdorferi sensu lato in ticks collected from avian and mammalian hosts in Canada	2019
252	Detection of a large unnamed Babesia piroplasm originally identified in dogs in North Carolina in a dog with no history of travel to that state	2009
253	Detection of a new pathogenic Babesia microti-like species in dogs	2000
254	Detection of Anaplasma phagocytophilum and Babesia odocoilei DNA in Ixodes scapularis (Acari: Ixodidae) collected in Indiana	2006
255	Detection of Anaplasma phagocytophilum, Babesia odocoilei, Babesia sp., Borrelia burgdorferi sensu lato, and Hepatozoon canis in Ixodes scapularis ticks collected in Eastern Canada	2021
256	Detection of Babesia and Anaplasma species in rabbits from Texas and Georgia, USA	2006
257	Detection of Babesia and the associated factors in cattle and humans from Magdalena Medio region, Colombia	2022
258	Detection of Babesia bigemina infection in cattle from north-eastern India by polymerase chain reaction and its genetic relatedness with other isolates	2015
259	Detection of Babesia bovis in blood samples and its effect on the hematological and serum biochemical profile in large ruminants from Southern Punjab	2012
260	Detection of Babesia caballi and Babesia equi in Dermacentor nuttalli adult ticks	2001
261	Detection of Babesia caballi and Theileria equi in blood from equines from four indigenous communities in Costa Rica	2015
262	Detection of Babesia canis rossi, B. canis vogeli, and Hepatozoon canis in dogs in a village of eastern Sudan by using a screening PCR and sequencing methodologies	2005
263	Detection of Babesia canis subspecies and other arthropod-borne diseases in dogs from Tirana, Albania	2009
264	Detection of Babesia divergens using molecular methods in anemic patients in Shandong Province, China	2011
265	Detection of Babesia DNA in blood and spleen samples from Eurasian badgers (Meles meles) in Scotland	2017
266	Detection of Babesia EU1 in Ixodes ricinus ticks in northern Italy	2010
267	Detection of Babesia hongkongensis sp. nov. in a free-roaming Felis catus cat in Hong Kong	2012
268	Detection of Babesia infection among human, goats and sheep using microscopic and molecular methods in the city of Kuhdasht in Lorestan Province, West of Iran	2017
269	Detection of Babesia microti and Borrelia burgdorferi in host-seeking Ixodes scapularis (Acari: Ixodidae) in Monmouth County, New Jersey	2013
270	Detection of Babesia microti-like parasite in filter paper-absorbed blood of wild rodents	2002
271	Detection of Babesia odocoilei in Humans with Babesiosis Symptoms	2021
272	Detection of Babesia odocoilei in Ixodes scapularis Ticks Collected from Songbirds in Ontario and Quebec, Canada	2020
273	Detection of Babesia odocoilei in Ixodes scapularis Ticks Collected in Southern Ontario, Canada	2021
274	Detection of Babesia Sp. EU1 and members of spotted fever group rickettsiae in ticks collected from migratory birds at Curonian Spit, North-Western Russia	2011
275	Detection of Babesia spp. in Dogs and Their Ticks From Peninsular Malaysia: Emphasis on Babesia gibsoni and Babesia vogeli Infections in Rhipicephalus sanguineus sensu lato (Acari: Ixodidae)	2018
276	Detection of Babesia spp. in High Altitude Cattle in Ecuador, Possible Evidence of the Adaptation of Vectors and Diseases to New Climatic Conditions	2021
277	Detection of Babesia spp., Theileria spp. and Anaplasma ovis in Border Regions, northwestern China	2018
278	Detection of Babesia venatorum, Anaplasma phagocytophilum and Candidatus Neoehrlichia mikurensis in Ixodes persulcatus ticks from Mongolia	2016
279	Detection of Babesia vogeli in stray cats of metropolitan Bangkok, Thailand	2010
280	Detection of Babesia, Borrelia, Anaplasma, and Rickettsia spp. in Adult Black-Legged Ticks (Ixodes scapularis) from Pennsylvania, United States, with a Luminex Multiplex Bead Assay	2020
281	Detection of Borrelia and Babesia species in Haemaphysalis punctata ticks sampled in Southern England	2022
282	Detection of Borrelia burgdorferi s.l., Anaplasma phagocytophilum and Babesia spp. in Dermacentor reticulatus ticks found within the city of Białystok, Poland-first data	2021
283	Detection of bovine babesiosis in Mozambique by a novel seminested hot-start PCR method	2008
284	Detection of haemoparasites in cattle by reverse line blot hybridisation with a note on the distribution of ticks in Sicily	2001
285	Detection of Kobe-type and Otsu-type Babesia microti in wild rodents in China's Yunnan province	2017
286	Detection of Kobe-type Babesia microti associated with Japanese human babesiosis in field rodents in central Taiwan and southeastern mainland China	2008
287	Detection of microbial agents in ticks collected from migratory birds in central Italy	2014
288	Detection of Mycoplasma haemocanis, Mycoplasma haematoparvum, Mycoplasma suis and other vector-borne pathogens in dogs from Córdoba and Santa Fé, Argentina	2016
289	Detection of novel piroplasmid species and Babesia microti and Theileria orientalis genotypes in hard ticks from Tengchong County, Southwest China	2020
290	Detection of pathogens in Dermacentor reticulatus in northwestern Europe: evaluation of a high-throughput array	2019
291	Detection of pathogens in ixodid ticks collected from animals and vegetation in five regions of Ukraine	2021
292	Detection of protozoans Babesia microti and Toxoplasma gondii and their co-existence in ticks (Acari: Ixodida) collected in Tarnogórski district (Upper Silesia, Poland)	2015
293	Detection of selected pathogens in ticks collected from cats and dogs in the Wrocław Agglomeration, South-West Poland	2016
294	Detection of Theileria and Babesia in brown brocket deer (Mazama gouazoubira) and marsh deer (Blastocerus dichotomus) in the State of Minas Gerais, Brazil	2011
295	Detection of Theileria and Babesia infections amongst asymptomatic cattle in Portugal	2013
296	Detection of Theileria equi and Babesia caballi using microscopic and molecular methods in horses in suburb of Urmia, Iran	2014
297	Detection of tick-borne bacteria and babesia with zoonotic potential in Argas (Carios) vespertilionis (Latreille, 1802) ticks from British bats	2018
298	Detection of Tick-Borne Bacterial and Protozoan Pathogens in Ticks from the Zambia-Angola Border	2022
299	Detection of tick-borne pathogens in questing Ixodes ricinus in the French Pyrenees and first identification of Rickettsia monacensis in France	2019
300	Detection of Tick-Borne Pathogens in Red Deer (Cervus elaphus), United Kingdom	2021
301	Detection of tick-borne pathogens in roe deer (Capreolus capreolus), in questing ticks (Ixodes ricinus), and in ticks infesting roe deer in southern Germany	2013
302	Detection of tick-borne pathogens in ticks from migratory birds in the Baltic region of Russia	2013
303	Detection of tick-borne pathogens in wild birds and their ticks in Western Siberia and high level of their mismatch	2021
304	Detection of two zoonotic Babesia microti lineages, the Hobetsu and U.S. lineages, in two sympatric tick species, ixodes ovatus and Ixodes persulcatus, respectively, in Japan	2012
305	Detection of zoonotic human pathogens from Ixodes scapularis in Wisconsin	2020
306	Determination of Babesia microti seroprevalence in blood donor populations using an investigational enzyme immunoassay	2014
307	Determination of prevalence and risk factors of infection with Babesia in small ruminants from Greece by polymerase chain reaction amplification	2006
308	Determination of Prevalence and Risk Factors of Infection with Babesia ovis in Small Ruminants from West Azerbaijan Province, Iran by Polymerase Chain Reaction	2015
309	Determination of the presence of Babesia DNA in blood samples of cattle, camel and sheep in Iran by PCR	2015
310	Development of a pan-Babesia FRET-qPCR and a survey of livestock from five Caribbean islands	2015
311	Diagnostic evaluation of human babesiosis in Montenegro	2012
312	The Discovery of Zoonotic Protozoans in Fleas Parasitizing on Pets as a Potential Infection Threat	2020
313	Distribution and molecular detection of Theileria and Babesia in questing ticks from northern Spain	2008
314	Distribution and risk factors associated with Babesia spp. infection in hunting dogs from Southern Italy	2018
315	The distribution of Dermacentor reticulatus in the Czech Republic re-assessed: citizen science approach to understanding the current distribution of the Babesia canis vector	2022
316	Distribution of ticks, tick-borne pathogens and the associated local environmental factors including small mammals and livestock, in two French agricultural sites: the OSCAR database	2020
317	Distribution patterns of Babesia gibsoni infection in hunting dogs from nine Japanese islands	2015
318	Diverse tick-borne microorganisms identified in free-living ungulates in Slovakia	2018
319	Diversity and prevalence of parasitic infestation with zoonotic potential in dromedary camel (Camelus dromedarius) and fat-tailed sheep (dhumba) in Bangladesh	2019
320	Diversity of Babesia and Rickettsia species in questing Ixodes ricinus: a longitudinal study in urban, pasture, and natural habitats	2013
321	Diversity of Babesia in Ixodes ricinus ticks in Poland	2012
322	Diversity of Babesia infecting deer ticks (Ixodes dammini)	1998
323	Diversity of Babesia Infecting European sheep ticks (Ixodes ricinus)	2001
324	Diversity of Babesia spp. in cervid ungulates based on the 18S rDNA and cytochrome c oxidase subunit I phylogenies	2020
325	Diversity of Haemaphysalis-associated piroplasms of ruminants in Central-Eastern Europe, Hungary	2015
326	Diversity of piroplasmids among wild and domestic mammals and ectoparasites in Pantanal wetland, Brazil	2018
327	Diversity of piroplasms detected in blood-fed and questing ticks from several states in the United States	2014
328	Diversity of tick species and associated pathogens on peri-urban wild boars - First report of the zoonotic Babesia cf. crassa from Hungary	2022
329	The diversity of tick-borne bacteria and parasites in ticks collected from the Strandja Nature Park in south-eastern Bulgaria	2018
330	Diversity of Tick-Borne Pathogens in Tick Larvae Feeding on Breeding Birds in France	2022
331	DNA of Piroplasms of Ruminants and Dogs in Ixodid Bat Ticks	2017
332	Dog survey in Russian veterinary hospitals: tick identification and molecular detection of tick-borne pathogens	2018
333	Dual infection with Anaplasma phagocytophilum and Babesia microti in a Rattus norvegicus, China	2013
334	Dynamics, co-infections and characteristics of zoonotic tick-borne pathogens in Hokkaido small mammals, Japan	2016
335	Efficient detection of symptomatic and asymptomatic patient samples for Babesia microti and Borrelia burgdorferi infection by multiplex qPCR	2018
336	Emergence and Epidemiology of Bovine Babesiosis Due to Babesia divergens on a Northern German Beef Production Farm	2020
337	Emergence of Babesia canis in southern England	2017
338	Emergence of Babesia conradae infection in coyote-hunting Greyhounds in Oklahoma, USA	2021
339	The Emergence of Clinically Relevant Babesiosis in Southwestern Wisconsin	2015
340	Emergence of human babesiosis along the border of China with Myanmar: detection by PCR and confirmation by sequencing	2014
341	Emergence of resistance to azithromycin-atovaquone in immunocompromised patients with Babesia microti infection	2010
342	Emergence of tick-borne pathogens (Borrelia burgdorferi sensu lato, Anaplasma phagocytophilum, Ricketsia raoultii and Babesia microti) in the Kyiv urban parks, Ukraine	2017
343	Emerging feline vector-borne pathogens in Italy	2019
344	Emerging incidence of Lyme borreliosis, babesiosis, bartonellosis, and granulocytic ehrlichiosis in Australia	2011
345	Endemic babesiosis in another eastern state: New Jersey	2003
346	Endoparasites of Small Mammals in Edo State, Nigeria: Public Health Implications	2018
347	Endoparasites of the fallow deer (Dama dama) of the Antheringer Au in Salzburg, Austria	2014
348	Entomologic and serologic evidence of zoonotic transmission of Babesia microti, eastern Switzerland	2002
349	Entomological correlates of Babesia microti prevalence in an area where Ixodes scapularis (Acari:Ixodidae) is endemic	1996
350	Environmental factors influencing the distribution of "Theileria annae" in red foxes, Vulpes vulpes in Romania	2018
351	Environmental factors influencing tick densities over seven years in a French suburban forest	2016
352	Environmental investigation following the first human case of babesiosis in Tennessee	2014
353	Enzootic Babesia microti in Maine	2003
354	Epidemiologic features of human babesiosis in Wisconsin, 1996-2005	2007
355	Epidemiological investigation on canine babesiosis in Tarai region of Uttarakhand	2021
356	An epidemiological study in wild carnivores from Spanish Mediterranean ecosystems reveals association between Leishmania infantum, Babesia spp. and Hepatozoon spp. infection and new hosts for Hepatozoon martis, Hepatozoon canis and Sarcocystis spp	2022
357	Epidemiological Study of Canine Babesiosis and Hepatozoonosis in the South of Romania	2020
358	Epidemiological study of the prevalence of Babesia divergens in a veterinary practice in the mid-east of France	2004
359	Epidemiological study on Ixodid tick infestation and tick borne haemopathogens on cattle in Awi Zone, northwest Ethiopia	2022
360	An epidemiological study on ovine babesiosis in the Mashhad suburb area, province of Khorasan, Iran	2002
361	Epidemiological Survey of Babesia divergens Asia Lineage in Wild Sika Deer (Cervus nippon) by Using Direct PCR in Japan	2020
362	Epidemiological survey of Babesia gibsoni infection in dogs in eastern Japan	2005
363	Epidemiological survey of Babesia species in Japan performed with specimens from ticks collected from dogs and detection of new Babesia DNA closely related to Babesia odocoilei and Babesia divergens DNA	2003
364	An epidemiological survey of bovine Babesia and Theileria parasites in cattle, buffaloes, and sheep in Egypt	2015
365	Epidemiological survey of hemoprotozoan parasites in cattle from low-country wet zone in Sri Lanka	2019
366	Epidemiological Survey of the Main Tick-Borne Pathogens Infecting Dogs from the Republic of Moldova	2022
367	Epidemiological survey of ticks and tick-borne pathogens in pet dogs in south-eastern China	2017
368	Epidemiological survey of vector-borne infections in equids from northern Tunisia	2018
369	An epidemiological survey on bovine and ovine babesiosis in Kurdistan Province, western Iran	2012
370	Epidemiological, clinical, and laboratory characteristics of 48 cases of "Babesia venatorum" infection in China: a descriptive study	2015
371	Epidemiology and molecular phylogeny of Babesia sp. in Little Penguins Eudyptula minor in Australia	2015
372	Epidemiology of Babesia, Anaplasma and Trypanosoma species using a new expanded reverse line blot hybridization assay	2018
373	Epidemiology of bovine hemoprotozoa parasites in cattle and water buffalo in Vietnam	2016
374	Epidemiology of tick-borne pathogens in the semi-arid and the arid agro-ecological zones of Punjab province, Pakistan	2019
375	Epidemiology of tick-borne pathogens of cattle and tick control practices among mixed farming and pastoral communities in Gairo and Monduli districts, Tanzania	2022
376	Epidemiology, haematology and molecular characterization of haemoprotozoon and rickettsial organisms causing infections in cattle of Jammu region, North India	2021
377	Epizootiologic survey for Babesia microti among small wild mammals in northeastern Eurasia and a geographic diversity in the beta-tubulin gene sequences	2004
378	Epizootiology of Babesia bovis and Babesia bigemina in free-ranging white-tailed deer in northeastern Mexico	2009
379	Eurasian golden jackal as host of canine vector-borne protists	2017
380	Evaluating the effectiveness of an integrated tick management approach on multiple pathogen infection in Ixodes scapularis questing nymphs and larvae parasitizing white-footed mice	2020
381	Evidence of Babesia microti infection in multi-infected Ixodes persulcatus ticks in Russia	2003
382	Evidence of Bartonella sp. in questing adult and nymphal Ixodes ricinus ticks from France and co-infection with Borrelia burgdorferi sensu lato and Babesia sp	2005
383	Evidence of natural infections with Trypanosoma, Anaplasma and Babesia spp. in military livestock from Tunisia	2019
384	Evidence of tick-borne organisms in mule deer (Odocoileus hemionus) from the western United States	2005
385	Exposure to Tick-Borne Pathogens in Cats and Dogs Infested With Ixodes scapularis in Quebec: An 8-Year Surveillance Study	2021
386	Exposure to vector-borne pathogens in privately owned dogs living in different socioeconomic settings in Brazil	2017
387	Factors affecting the component community structure of haemoparasites in bank voles (Clethrionomys glareolus) from the Mazury Lake District region of Poland	2001
388	Factors affecting the component community structure of haemoparasites in common voles (Microtus arvalis) from the Mazury Lake District region of Poland	2004
389	Fatal acute babesiosis associated with Babesia venatorum infection (Babesia sp. EU1) in a captive reindeer calf in Switzerland	2019
390	Fatal acute babesiosis in captive grey wolves (Canis lupus) due to Babesia canis	2014
391	Fatal babesiosis in an asplenic patient	2009
392	Fatal Babesiosis in an Immunocompetent Patient	2022
393	Fatal babesiosis in man, Finland, 2004	2010
394	A fatal case of Babesia divergens infection in Northwestern Spain	2018
395	A fatal case of babesiosis in Missouri: identification of another piroplasm that infects humans	1996
396	Fatal case of babesiosis in postliver transplant patient	2009
397	A fatal case of human babesiosis in Portugal: molecular and phylogenetic analysis	2003
398	A fatal case of transfusion-transmitted babesiosis in the State of Delaware	2009
399	Fay and Rausch 1969 revisited: Babesia microti in Alaskan small mammals	2006
400	First case of (imported) babesiosis diagnosed in Canada	1998
401	First case of babesiosis caused by Babesia canis canis in a dog from Norway	2010
402	First case of human babesiosis in Germany - Clinical presentation and molecular characterisation of the pathogen	2007
403	First case of human babesiosis in Korea: detection and characterization of a novel type of Babesia sp. (KO1) similar to ovine babesia	2007
404	The first case of locally acquired tick-borne Babesia microti infection in Canada	2014
405	First cases of canine babesiosis in the Slovak Republic	2002
406	The first concurrent diagnosis of acute symptomatic Babesiosis and chronic myeloid leukemia in a healthy young adult	2018
407	First confirmed autochthonous case of human Babesia microti infection in Europe	2007
408	First detection and molecular identification of Babesia gibsoni from Rhipicephalus sanguineus ticks	2017
409	First detection and molecular identification of Babesia microti in Rattus losea captured from the offshore Kinmen Island of Taiwan	2017
410	First detection and molecular identification of Babesia sp. from the giant panda, Ailuropoda melanoleuca, in China	2020
411	First detection of Anaplasma phagocytophilum and Babesia divergens and high infection rates of Anaplasma marginale and Babesia bigemina in cattle in extensive grazing systems of Central Spain	2022
412	The first detection of Babesia EU1 and Babesia canis canis in Ixodes ricinus Ticks (Acari, Ixodidae) Collected in Urban and Rural Areas in Northern Poland	2009
413	First detection of Babesia occultans in Hyalomma ticks from Tunisia	2011
414	First detection of Babesia ovis in Dermacentor spp in Ardabil area, northwest of Iran	2017
415	First detection of Babesia sp. in Bornean sun bear (Helarctos malayanus euryspilus Horsfield) in Sabah, Malaysia	2022
416	The first detection of Babesia species DNA from Japanese black bears (Ursus thibetanus japonicus) in Japan	2011
417	First detection of Babesia venatorum (EU1) in Ixodes persulcatus ticks in Mongolia	2015
418	First detection of small babesiae in two dogs in Hungary	2004
419	The first detection of species of Babesia Starcovici, 1893 in moose, Alces alces (Linnaeus), in Norway	2016
420	First detection of tick-borne pathogens of dogs from Malta	2017
421	First diagnostic cases of human babesiosis in Montenegro	2012
422	First documented case of human babesiosis in Sweden	1992
423	First evaluation of an outbreak of bovine babesiosis and anaplasmosis in Southern Brazil using multiplex PCR	2014
424	First evidence of Babesia venatorum and Babesia capreoli in questing Ixodes ricinus ticks in the Czech Republic	2015
425	First evidence of tick-borne protozoan pathogens, Babesia sp. and Hepatozoon canis, in red foxes (vulpes vulpes) in Serbia	2019
426	The first investigation of tick vectors and tick-borne diseases in extensively managed cattle in Alle District, Southwestern Ethiopia	2020
427	First molecular characterization of Babesia vogeli in two naturally infected dogs of Buenos Aires, Argentina	2008
428	First molecular detection and characterization of tick-borne pathogens in water buffaloes in Bohol, Philippines	2019
429	The first molecular detection and genetic diversity of Babesia caballi and Theileria equi in horses of Gansu province, China	2019
430	First molecular detection of Babesia canis in dogs from Bosnia and Herzegovina	2018
431	First molecular detection of Babesia gibsoni in dogs from Wuhan, China	2017
432	First molecular detection of Babesia gibsoni in stray dogs from Thailand	2021
433	First molecular detection of Babesia ovis, Theileria spp., Anaplasma spp., and Ehrlichia ruminantium in goats from Western Uganda	2020
434	First molecular detection of piroplasm infection in pet dogs from Gansu, China	2017
435	First molecular detection of tick-borne pathogens in dogs from Jiangxi, China	2017
436	First molecular diagnosis of Babesiavogeli in domestic dogs from Turkey	2006
437	First molecular evidence of Babesia caballi and Theileria equi infections in horses in Cuba	2018
438	First molecular evidence of Babesia occultans and Theileria separata infection in ticks and sheep in China	2019
439	First molecular evidence of potentially zoonotic Babesia microti and Babesia sp. EU1 in Ixodes ricinus ticks in Belgium	2011
440	First molecular identification of Babesia gibsoni in dogs from Slovakia, central Europe	2016
441	First molecular identification of Babesia, Theileria, and Anaplasma in goats from the Philippines	2022
442	First molecular survey of piroplasm species in cattle from Kyrgyzstan	2019
443	First record of Babesia sp. in Antarctic penguins	2016
444	First record of locally acquired human babesiosis in Canada caused by Babesia duncani: a case report	2017
445	First report of Anaplasma phagocytophilum and Babesia microti in rodents in Finland	2014
446	First report of Babesia bigemina in Lama glama in a zoological garden of Veracruz, Mexico	2022
447	First report of Babesia bovis in Spain	2001
448	First report of Babesia divergens in Tunisia	1996
449	First report of Babesia gibsoni in Central America and survey for vector-borne infections in dogs from Nicaragua	2014
450	First report of Babesia microti-caused babesiosis in Spain	2016
451	First report of Babesia occultans in two symptomatic cows in Iran	2021
452	First report of human babesiosis in Australia	2012
453	First report of two asymptomatic cases of human infection with Babesia microti (Franca, 1910) in Poland	2015
454	First report on Babesia cf. microti infection of red foxes (Vulpes vulpes) from Hungary	2015
455	First report on Babesia vogeli infection in dogs in the Philippines	2017
456	First report on detection of Babesia spp. in confiscated Sunda pangolins (Manis javanica) in Thailand	2021
457	First reported case of imported human Babesia microti infection in Australia	2012
458	First study on molecular detection of hemopathogens in tabanid flies (Diptera: Tabanidae) and cattle in Southern Thailand	2022
459	Fox on the run--molecular surveillance of fox blood and tissue for the occurrence of tick-borne pathogens in Austria	2014
460	Frequency and factors associated with Theileria equi, Babesia caballi and Trypanosoma evansi in equids from Bahia (Northeast Brazil)	2019
461	Frequency of piroplasms Babesia microti and Cytauxzoon felis in stray cats from northern Italy	2014
462	A gardener with a fever for 2 weeks	2015
463	Genetic analysis of Babesia isolates from cattle with clinical babesiosis in Sri Lanka	2018
464	Genetic characterization and molecular survey of Babesia sp. Xinjiang infection in small ruminants and ixodid ticks in China	2017
465	Genetic characterization and phylogenetic relationships based on 18S rRNA and ITS1 region of small form of canine Babesia spp. from India	2014
466	Genetic diversity and coexistence of Babesia in Ticks (Acari: Ixodidae) from Northeastern China	2020
467	Genetic diversity and molecular characterization of Babesia motasi-like in small ruminants and ixodid ticks from China	2016
468	Genetic diversity and prevalence of piroplasm species in equids from Turkey	2018
469	Genetic diversity of Babesia in Ixodes persulcatus and small mammals from North Ural and West Siberia, Russia	2011
470	Genetic diversity of vector-borne pathogens in spotted and brown hyenas from Namibia and Tanzania relates to ecological conditions rather than host taxonomy	2021
471	Genetic diversity, piroplasms and trypanosomes in Rhipicephalus microplus and Hyalomma anatolicum collected from cattle in northern Pakistan	2019
472	Genetic variability of Babesia parasites in Haemaphysalis spp. and Ixodes persulcatus ticks in the Baikal region and Far East of Russia	2014
473	A genotypically unique Babesia gibsoni-like parasite recovered from a dog in Oklahoma	2001
474	Genotypically unique Babesia spp. isolated from reindeer (Rangifer tarandus tarandus) in the United States	2002
475	Golden jackals (Canis aureus) as hosts for ticks and tick-borne pathogens in Serbia	2018
476	Haematologic complications from human babesiosis: a case report	2015
477	Haemoparasitic infections in cattle from a Trypanosoma brucei Rhodesiense Sleeping Sickness Endemic District of Eastern Uganda	2020
478	Hemoparasites in a wild primate: infection patterns suggest interaction of Plasmodium and Babesia in a lemur species	2015
479	Hemoprotozoa and Anaplasma spp. in rodents and shrews of Bangladesh	2020
480	Hepatozoon canis and Babesia vogeli infections of dogs in Tunisia	2021
481	High co-infection rates of Babesia bovis, Babesia bigemina, and Anaplasma marginale in water buffalo in Western Cuba	2019
482	High diversity of blood-associated parasites and bacteria in European wild cats in Bosnia and Herzegovina: a molecular study	2018
483	High infection rate of tick-borne protozoan and rickettsial pathogens of cattle in Malawi and the development of a multiplex PCR for Babesia and Theileria species identification	2022
484	High prevalence of Babesia microti in small mammals in Beijing	2020
485	High prevalence of Babesia microti 'Munich' type in small mammals from an Ixodes persulcatus/Ixodes trianguliceps sympatric area in the Omsk region, Russia	2016
486	Higher prevalence of Babesia microti than Borrelia burgdorferi in small mammal species in Central Pennsylvania, United States	2020
487	Highly sensitive nested PCR and rapid immunochromatographic detection of Babesia bovis and Babesia bigemina infection in a cattle herd with acute clinical and fatal cases in Argentina	2020
488	High-throughput microfluidic real-time PCR for the detection of multiple microorganisms in ixodid cattle ticks in Northeast Algeria	2021
489	Horses infected by Piroplasms different from Babesia caballi and Theileria equi: species identification and risk factors analysis in Italy	2017
490	Host distribution and pathogen infection of fleas (Siphonaptera) recovered from small mammals in Pennsylvania	2020
491	Hosts and pathogen detection for immature stages of Ixodes ricinus (Acari: Ixodidae) in North-Central Spain	2005
492	Human Babesia microti incidence and Ixodes scapularis distribution, Rhode Island, 1998-2004	2007
493	Human babesiosis caused by a Babesia crassa-like pathogen: a case series	2018
494	Human babesiosis caused by Babesia duncani has widespread distribution across Canada	2018
495	Human babesiosis in Japan: epizootiologic survey of rodent reservoir and isolation of new type of Babesia microti-like parasite	2001
496	Human babesiosis in Japan: isolation of Babesia microti-like parasites from an asymptomatic transfusion donor and from a rodent from an area where babesiosis is endemic	2001
497	Human babesiosis in New York State: an epidemiological description of 136 cases	1992
498	Human babesiosis in New York State: review of 139 hospitalized cases and analysis of prognostic factors	1998
499	Human babesiosis in Southeast China: a case report	2018
500	Human babesiosis in Taiwan: asymptomatic infection with a Babesia microti-like organism in a Taiwanese woman	1997
501	Human babesiosis on Nantucket Island. Clinical features	1977
502	Human babesiosis, Bolivia, 2013	2016
503	Human babesiosis, Maine, USA, 1995-2011	2014
504	Human babesiosis, Yucatán State, Mexico, 2015	2018
505	Human babesiosis: reservoir in infection on Nantucket Island	1976
506	Human babesiosis--a case report	2005
507	Human case infected with Babesia venatorum: a 5-year follow-up study	2020
508	Human case of piroplasmosis (babesiosis)	1968
509	Identification and genetic characterization of Piroplasmida and Anaplasmataceae agents in feeding Amblyomma variegatum ticks from Benin	2018
510	Identification and molecular analysis of Ixodid ticks (Acari: Ixodidae) infesting domestic animals and tick-borne pathogens at the Tarim Basin of Southern Xinjiang, China	2020
511	Identification of a novel Babesia sp. from a sable antelope (Hippotragus niger Harris, 1838)	2008
512	Identification of Babesia and Theileria species in small ruminants in Central Anatolia (Turkey) via reverse line blotting	2010
513	Identification of Babesia capreoli from Korean Water Deer in the Republic of Korea	2022
514	Identification of Babesia species in sheep isolated from villages of East Azerbaijan by semi-nested PCR	2013
515	Identification of novel Babesia and Theileria genotypes in the endangered marsupials, the woylie (Bettongia penicillata ogilbyi) and boodie (Bettongia lesueur)	2012
516	Identification of novel Babesia and Theileria species in South African giraffe (Giraffa camelopardalis, Linnaeus, 1758) and roan antelope (Hippotragus equinus, Desmarest 1804)	2009
517	Identification of parasitic communities within European ticks using next-generation sequencing	2014
518	Identification of piroplasm infection in questing ticks by RLB: a broad range extension of tick-borne piroplasm in China?	2016
519	Identification of tick-borne pathogen diversity by metagenomic analysis in Haemaphysalis longicornis from Xinyang, China	2018
520	Identification of tick-borne pathogens by metagenomic next-generation sequencing in Dermacentor nuttalli and Ixodes persulcatus in Inner Mongolia, China	2021
521	Identification of tick-borne pathogens in ticks collected from wild animals in Turkey	2020
522	Identification of tick-borne pathogens in ticks feeding on humans in Turkey	2014
523	Identification of vector-borne pathogens in dogs and cats from Southern Brazil	2016
524	Identification of zoonotic tick-borne pathogens from Korean Water Deer (Hydropotes inermis argyropus)	2020
525	Images in haematology. Human babesiosis	2008
526	Immunologic and molecular identification of Babesia bovis and Babesia bigemina in free-ranging white-tailed deer in northern Mexico	2007
527	The impact of Babesia microti blood donation screening	2019
528	The importance of study duration and spatial scale in pathogen detection-evidence from a tick-infested island	2018
529	Imported babesiosis caused by Babesia microti-a case report	2020
530	Imported babesiosis diagnosed as malaria	1993
531	Imported human babesiosis, Singapore, 2018	2020
532	In vitro cultivation of a zoonotic Babesia sp. isolated from eastern cottontail rabbits (Sylvilagus floridanus) on Nantucket Island, Massachusetts	2005
533	In vitro isolation and cultivation of a Babesia from an American woodland caribou (Rangifer tarandus caribou)	1994
534	Incidence of hemoparasitic infections in cattle from central and northern Thailand	2022
535	Increasing incidence and changing epidemiology of babesiosis in the Hudson Valley region of New York State: 2009-2016	2020
536	Infection and co-infection rates of Anaplasma phagocytophilum variants, Babesia spp., Borrelia burgdorferi, and the rickettsial endosymbiont in Ixodes scapularis (Acari: Ixodidae) from sites in Indiana, Maine, Pennsylvania, and Wisconsin	2008
537	Infection and exposure to vector-borne pathogens in rural dogs and their ticks, Uganda	2015
538	The infection and species identification of canine Babesia spp. in parts of Shaanxi Province	2021
539	The infection of questing Dermacentor reticulatus ticks with Babesia canis and Anaplasma phagocytophilum in the Chernobyl exclusion zone	2014
540	Infection rate of Babesia spp. sporokinetes in engorged Boophilus microplus from an area of enzootic stability in the State of Minas Gerais, Brazil	2003
541	Infection with agents of human granulocytic ehrlichiosis, lyme disease, and babesiosis in wild white-footed mice (Peromyscus leucopus) in Connecticut	1999
542	Infection with Babesia microti in humans with non-specific symptoms in North East Poland	2016
543	Infections and coinfections of questing Ixodes ricinus ticks by emerging zoonotic pathogens in Western Switzerland	2012
544	Infections by Babesia caballi and Theileria equi in Jordanian equids: epidemiology and genetic diversity	2013
545	Infections with blood parasites in the small British rodents Apodemus sylvaticus, Clethrionomys glareolus and Microtus agrestis	1981
546	Infections with tickborne pathogens after tick bite, Austria, 2015-2018	2021
547	Investigation of Babesia spp. in sympatric populations of Dermacentor reticulatus and Ixodes ricinus ticks in Lithuania and Latvia	2018
548	Investigation of Ixodid ticks as vectors of Babesia caballi and Theileria equi (Protozoa: Apicomplexa) in central Italy	2020
549	Investigation of prevalence of Babesia equi and Babesia caballi in horses turkey	2006
550	Investigation of tick-borne pathogens in Ixodes ricinus in a peri-urban park in Lombardy (Italy) reveals the presence of emerging pathogens	2021
551	Investigation of transfusion transmission of a WA1-type babesial parasite to a premature infant in California	2002
552	Isolation and characterization of Babesia pecorum sp. nov. from farmed red deer (Cervus elaphus)	2014
553	Isolation and in vitro cultivation of Babesia parasites from free-ranging desert bighorn sheep (Ovis canadensis nelsoni) and mule deer (Odocoileus hemionus) in California	1993
554	Ixodes persulcatus ticks as vectors for the Babesia microti U.S. lineage in Japan	2016
555	Ixodes ricinus as a vector of Borrelia burgdorferi sensu lato, Anaplasma phagocytophilum and Babesia microti in urban and suburban forests	2004
556	Large-scale countrywide screening for tick-borne pathogens in field-collected ticks in Latvia during 2017-2019	2020
557	Large-scale survey for canine vector-borne parasites in free-ranging dogs and foxes from six diverse bioclimatic regions of Chile	2022
558	Longitudinal field study on bovine Babesia spp. and Anaplasma phagocytophilum infections during a grazing season in Belgium	2012
559	A longitudinal study of Babesia and Theileria infections in cattle in Sri Lanka	2016
560	Long-term spatiotemporal stability and dynamic changes in the haemoparasite community of bank voles (Myodes glareolus) in NE Poland	2014
561	Long-term spatiotemporal stability and dynamic changes in the haemoparasite community of spiny mice (Acomys dimidiatus) in four montane wadis in the St. Katherine Protectorate, Sinai, Egypt	2016
562	Long-term trends of tick-borne pathogens in regard to small mammal and tick populations from Saxony, Germany	2019
563	Low prevalence of zoonotic Babesia in small mammals and Ixodes ricinus in Brittany, France	2017
564	Low-virulent Babesia venatorum infection masquerading as hemophagocytic syndrome	2018
565	Lyme disease and babesiosis: preliminary findings on the transmission risk in highly frequented areas of the Monti Sibillini National Park (Central Italy)	2004
566	Malaria in children of Tshimbulu (Western Kasai, Democratic Republic of the Congo): epidemiological data and accuracy of diagnostic assays applied in a limited resource setting	2016
567	Mediterranean theileriosis and other tick transmitted piroplasmoses in cattle in Minorca (Balearic Islands, Spain): the effect of tick control on prevalence levels analyzed by reverse line blot (RLB) macroarrays	2009
568	Metagenomic analysis of potential pathogens from blood donors in Guangzhou, China	2020
569	Metatranscriptomic profiling reveals diverse tick-borne bacteria, protozoans and viruses in ticks and wildlife from Australia	2022
570	Microbiome analysis of Ixodes scapularis ticks from New York and Connecticut	2019
571	Microscopic detection, hematological evaluation and molecular characterization of piroplasms from naturally infected dogs in Rio de Janeiro, Brazil	2021
572	Misdiagnosis of babesiosis as malaria, Equatorial Guinea, 2014	2018
573	Molecular analysis of Anaplasma phagocytophilum and Babesia divergens in red deer (Cervus elaphus) in Western Austria	2017
574	A molecular and haematological study of Theileria equi in Balkan donkeys	2017
575	Molecular and parasitological survey of ovine piroplasmosis, including the first report of Theileria annulata (Apicomplexa: Theileridae) in sheep and goats from Turkey	2017
576	Molecular and seroepidemiological survey of Babesia bovis and Babesia bigemina infections in cattle and water buffaloes in the central region of Vietnam	2014
577	Molecular and serologic evidence for Babesia bovis-like parasites in white-tailed deer (Odocoileus virginianus) in south Texas	2010
578	Molecular and serological detection of Babesia bovis- and Babesia bigemina-infection in bovines and water buffaloes raised jointly in an endemic field	2016
579	Molecular and serological detection of Babesia spp. in neotropical and exotic carnivores in Brazilian zoos	2011
580	Molecular and serological detection of bovine babesiosis in Indonesia	2017
581	Molecular and serological detection of Ehrlichia canis and Babesia vogeli in dogs in Colombia	2012
582	Molecular and serological detection of piroplasms in horses from Nigeria	2021
583	Molecular and serological detection of tick-borne pathogens in dogs from an area endemic for Leishmania infantum in Mato Grosso do Sul, Brazil	2013
584	Molecular and serological prevalence of Babesia bovis and Babesia bigemina in cattle from central region of Syria	2012
585	Molecular and serological prevalence of Babesia bovis and Babesia bigemina in water buffaloes in the northeast region of Thailand	2011
586	A molecular and serological survey in Taiwan to determine the true risk of babesiosis in dogs not receiving regular tick prevention	2022
587	Molecular assays reveal the presence of Theileria spp. and Babesia spp. in Asian water buffaloes (Bubalus bubalis, Linnaeus, 1758) in the Amazon region of Brazil	2016
588	Molecular assessment of Hepatozoon (Apicomplexa: Adeleorina) infections in wild canids and rodents from north Africa, with implications for transmission dynamics across taxonomic groups	2014
589	Molecular assessment of Theileria equi and Babesia caballi prevalence in horses and ticks on horses in southeastern France	2022
590	Molecular characterization and detection of Babesia canis vogeli in asymptomatic roaming dogs in Chiang Mai, Thailand	2012
591	Molecular characterization and phylogenetic analysis of Babesia and Theileria spp. in ticks from domestic and wild hosts in Sardinia	2019
592	Molecular characterization and phylogenetic analysis of Babesia sp. NV-1 detected from wild American Mink (Neovison vison) in Hokkaido, Japan	2013
593	Molecular characterization of a Babesia species identified in a North American raccoon	2006
594	Molecular characterization of a non-Babesia divergens organism causing zoonotic babesiosis in Europe	2003
595	Molecular characterization of Babesia and Theileria species in ticks collected in the outskirt of Monte Romano, Lazio Region, Central Italy	2017
596	Molecular characterization of Babesia kiwiensis from the brown kiwi (Apteryx mantelli)	2008
597	Molecular characterization of Babesia species in wild animals and their ticks in Turkey	2017
598	Molecular characterization of haemoparasites infecting bats (Microchiroptera) in Cornwall, UK	2005
599	Molecular characterization of the Babesia caballi rap-1 gene and epidemiological survey in horses in Israel	2014
600	Molecular characterization of ticks and tick-borne pathogens in cattle from Khartoum State and East Darfur State, Sudan	2021
601	Molecular confirmation of Trypanosoma evansi and Babesia bigemina in cattle from Lower Egypt	2016
602	Molecular detecting of piroplasms in feeding and questing Ixodes ricinus ticks	2017
603	Molecular detection and characterization of Babesia and Theileria in cattle and water buffaloes from Southern Luzon, Philippines	2022
604	Molecular detection and characterization of Babesia bovis, Babesia bigemina, Theileria species and Anaplasma marginale isolated from cattle in Kenya	2015
605	Molecular detection and characterization of piroplasms infecting cervids and chamois in Northern Spain	2017
606	Molecular detection and characterization of potentially new Babesia and Theileria species/variants in wild felids from Kenya	2012
607	Molecular detection and characterization of tick-borne haemoparasites among cattle on Zanzibar Island, Tanzania	2020
608	Molecular detection and characterization of tick-borne hemoparasites and Anaplasmataceae in dogs in major cities of Malawi	2021
609	Molecular detection and characterization of tick-borne pathogens in dogs and ticks from Nigeria	2013
610	Molecular detection and characterization of tick-borne protozoan and rickettsial pathogens isolated from cattle on Pemba Island, Tanzania	2018
611	Molecular detection and characterization of zoonotic and veterinary pathogens in ticks from Northeastern China	2016
612	Molecular detection and genetic characteristics of Babesia gibsoni in dogs in Shaanxi Province, China	2020
613	Molecular detection and genetic characterization of Babesia, Theileria and Anaplasma amongst apparently healthy sheep and goats in the central region of Turkey	2017
614	Molecular detection and genetic diversity of Babesia canis canis in pet dogs in Henan Province, China	2019
615	Molecular detection and genetic diversity of Babesia gibsoni in dogs in Bangladesh	2015
616	Molecular detection and identification of Babesia bovis and Babesia bigemina in cattle in northern Thailand	2012
617	Molecular detection and identification of Babesia bovis and Trypanosoma spp. in one-humped camel (Camelus dromedarius) breeds in Egypt	2021
618	Molecular detection and identification of Babesia spp., Theileria spp., and Anaplasma spp. in sheep from border regions, Northwestern China	2020
619	Molecular detection and identification of hemoparasites in pampas deer (Ozotoceros bezoarticus Linnaeus, 1758) from the Pantanal Brazil	2013
620	Molecular detection and identification of piroplasms (Babesia spp. and Theileria spp.) and Anaplasma phagocytophilum in questing ticks from northwest Spain	2021
621	Molecular detection and identification of piroplasms in sika deer (Cervus nippon) from Jilin Province, China	2016
622	Molecular detection and phylogenetic analysis of Theileria equi and Babesia caballi in wild horses in Konya province of Turkey	2021
623	Molecular detection and prevalence of Theileria equi and Babesia caballi in horses of central Balkan	2016
624	Molecular detection and seroprevalence of Babesia microti among stock farmers in Khutul City, Selenge Province, Mongolia	2014
625	Molecular detection and treatment of tick-borne pathogens in domestic dogs in Khon Kaen, northeastern Thailand	2014
626	Molecular detection of a novel Babesia sp. and pathogenic spotted fever group rickettsiae in ticks collected from hedgehogs in Turkey: Haemaphysalis erinacei, a novel candidate vector for the genus Babesia	2019
627	Molecular detection of Anaplasma platys and Babesia gibsoni in dogs in Malaysia	2013
628	Molecular detection of Anaplasma spp., Babesia spp. and Theileria spp. in yaks (Bos grunniens) and Tibetan sheep (Ovis aries) on the Qinghai-Tibetan Plateau, China	2021
629	Molecular detection of apicomplexan protozoa in Hokkaido brown bears (Ursus arctos yesoensis) and Japanese black bears (Ursus thibetanus japonicus)	2020
630	Molecular detection of arthropod-borne pathogens in Eurasian badgers (Meles meles) from the United Kingdom	2020
631	Molecular detection of Babesia bovis and Babesia bigemina in white-tailed deer (Odocoileus virginianus) from Tom Green County in central Texas	2011
632	Molecular detection of Babesia canis in Dermacentor reticulatus ticks collected in Slovakia	2006
633	Molecular detection of Babesia capreoli and Babesia venatorum in wild Swedish roe deer, Capreolus capreolus	2016
634	Molecular detection of Babesia divergens and Mycoplasma wenyonii infection in cattle from Bosnia And Herzegovina	2020
635	Molecular detection of Babesia microti in dogs and cat blood samples collected from Punjab (Pakistan)	2019
636	Molecular detection of Babesia odocoilei in wild, farmed, and zoo cervids in Ontario, Canada	2019
637	Molecular detection of Babesia rossi and Hepatozoon sp. in African wild dogs (Lycaon pictus) in South Africa	2008
638	Molecular detection of Babesia spp. (Apicomplexa: Piroplasma) in free-ranging canids and mustelids from Southern Italy	2019
639	Molecular detection of Babesia spp. in European bison (Bison bonasus) and their ticks	2021
640	Molecular detection of bacterial and parasitic pathogens in hard ticks from Portugal	2014
641	Molecular detection of Ehrlichia canis, Anaplasma bovis, Anaplasma platys, Candidatus Midichloria mitochondrii and Babesia canis vogeli in ticks from Israel	2011
642	Molecular detection of Ehrlichia canis, Hepatozoon canis and Babesia canis vogeli in stray dogs in Mahasarakham province, Thailand	2015
643	Molecular detection of emerging tick-borne pathogens in Vojvodina, Serbia	2016
644	Molecular detection of Hepatozoon canis and Babesia canis vogeli in domestic dogs from Cuiabá, Brazil	2011
645	Molecular detection of pathogens in the ova and unfed larvae of Rhipicephalus annulatus and Haemaphysalis bispinosa ticks infesting domestic cattle of south India	2022
646	Molecular detection of Rickettsia, Borrelia, and Babesia species in Ixodes ricinus sampled in northeastern, central, and insular areas of Italy	2015
647	Molecular detection of selected tick-borne pathogens infecting cattle at the wildlife-livestock interface of Queen Elizabeth National Park in Kasese District, Uganda	2021
648	Molecular detection of Theileria and Babesia infections in cattle	2008
649	Molecular detection of Theileria species and Babesia caballi from horses in Nigeria	2020
650	Molecular detection of Theileria spp. and Babesia ovis infection in sheep in Baneh, Iran	2020
651	Molecular detection of Theileria spp. and Babesia spp. in sheep and ixodid ticks from the northeast of Iran	2013
652	Molecular detection of tick-borne haemopathogens in shelter dogs and Rhipicephalus sanguineus (sensu lato) ticks from Peninsular Malaysia	2020
653	Molecular detection of tick-borne pathogen diversities in ticks from livestock and reptiles along the shores and adjacent islands of Lake Victoria and Lake Baringo, Kenya	2017
654	Molecular detection of tick-borne pathogens harbored by ticks collected from livestock in the Xinjiang Uygur Autonomous Region, China	2020
655	Molecular detection of tick-borne pathogens in bovine blood and ticks from Khentii, Mongolia	2020
656	Molecular detection of tick-borne pathogens in captive wild felids, Zimbabwe	2014
657	Molecular detection of tick-borne pathogens in caracals (Caracal caracal) living in human-modified landscapes of South Africa	2020
658	Molecular detection of tick-borne pathogens in cattle from Southwestern Ethiopia	2017
659	Molecular detection of tick-borne pathogens in humans with tick bites and erythema migrans, in the Netherlands	2016
660	Molecular detection of tick-borne pathogens in Ixodes ricinus from Moldova collected in 1960	2013
661	Molecular detection of tick-borne pathogens in Rhipicephalus sanguineus sensu stricto collected from dogs in the steppe and high plateau regions of Algeria	2022
662	Molecular detection of tick-borne pathogens in stray dogs and Rhipicephalus sanguineus sensu lato ticks from Bangkok, Thailand	2021
663	Molecular detection of tick-borne pathogens in ticks collected from pets in selected mountainous areas of Tatra County (Tatra Mountains, Poland)	2020
664	Molecular detection of tick-borne pathogens in wild red foxes (Vulpes vulpes) from Central Italy	2017
665	Molecular detection of tick-borne protozoan parasites in sika deer (Cervus nippon) from western regions of Japan	2020
666	Molecular detection of tick-borne rickettsial and protozoan pathogens in domestic dogs from Turkey	2015
667	Molecular detection of vector-borne agents in dogs from ten provinces of China	2015
668	Molecular detection of vector-borne pathogens in dogs and cats from Qatar	2017
669	Molecular detection of vector-borne pathogens in wild and domestic carnivores and their ticks at the human-wildlife interface	2016
670	Molecular diagnosis and phylogenetic analysis of Babesia bigemina and Babesia bovis hemoparasites from cattle in South Africa	2013
671	Molecular diagnosis of Babesia infection among rodents collected from the offshore Kinmen Island of Taiwan	2008
672	Molecular epidemiological survey of Babesia bovis, Babesia bigemina, and Babesia sp. Mymensingh infections in Mongolian cattle	2020
673	A molecular epidemiological survey of Babesia, Hepatozoon, Ehrlichia and Anaplasma infections of dogs in Japan	2015
674	Molecular epidemiology and prevalence of babesial infections in dogs in two hyperendemic foci in Brazil	2021
675	Molecular epidemiology and risk factors of Anaplasma spp., Babesia spp. and Theileria spp. infection in cattle in Chongqing, China	2019
676	Molecular epidemiology of Anaplasma platys, Ehrlichia canis and Babesia vogeli in stray dogs in Paraná, Brazil	2017
677	Molecular epidemiology of Babesia bovis in bovine of Khyber Pakhtunkhwa, Pakistan	2017
678	Molecular epidemiology of Babesia species, Theileria parva, and Anaplasma marginale infecting cattle and the tick control malpractices in Central and Eastern Uganda	2018
679	Molecular epidemiology of Babesia vogeli in dogs from the southeastern region of Rio de Janeiro, Brazil	2018
680	Molecular epizootiology and diagnosis of porcine babesiosis in Sardinia, Italy	2014
681	Molecular evidence for bacterial and protozoan pathogens in hard ticks from Romania	2013
682	Molecular evidence for piroplasms in wild Reeves' muntjac (Muntiacus reevesi) in China	2014
683	Molecular evidence for the presence of new Babesia species in feral raccoons (Procyon lotor) in Hokkaido, Japan	2009
684	Molecular evidence for trans-stadial and transovarial transmission of Babesia occultans in Hyalomma marginatum and Rhipicephalus turanicus in Turkey	2014
685	Molecular evidence indicts Haemaphysalis leachi (Acari: Ixodidae) as the vector of Babesia rossi in dogs in Nigeria, West Africa	2021
686	Molecular evidence of a new Babesia sp. in goats	2017
687	Molecular evidence of Anaplasma phagocytophilum and Babesia microti co-infections in Ixodes ricinus ticks in central-eastern region of Poland	2012
688	Molecular evidence of Babesia in pet cats in mainland China	2019
689	The molecular evidence of Babesia microti in hard ticks removed from dogs in Warsaw (central Poland)	2010
690	The molecular evidence of Babesia microti infection in small mammals collected in Slovenia	2003
691	Molecular evidence of coinfection of Borrelia burgdorferi sensu lato, human granulocytic ehrlichiosis agent, and Babesia microti in ticks from northwestern Poland	2003
692	Molecular evidence of haemoparasites in ixodid ticks of dogs- first report in India	2018
693	Molecular evidence of piroplasm infection in companion animals in Hunan Province, China	2020
694	Molecular evidence of the multiple genotype infection of a wild Hokkaido brown bear (Ursus arctos yesoensis) by Babesia sp. UR1	2010
695	Molecular evidence of tick-borne hemoprotozoan-parasites (Theileria ovis and Babesia ovis) and bacteria in ticks and blood from small ruminants in Northern Algeria	2017
696	Molecular evidence of zoonotic Babesia species, other than B. microti, in ixodid ticks collected from small mammals in the Republic of Korea	2021
697	Molecular examinations of Babesia microti in rodents and rodent-attached ticks from urban and sylvatic habitats in Germany	2015
698	Molecular identification and characterization of piroplasm species in Hokkaido sika deer (Cervus nippon yesoensis), Japan	2017
699	Molecular identification and genetic characterization of tick-borne pathogens in sheep and goats at two farms in the central and southern regions of Malawi	2021
700	Molecular identification and genotyping of Babesia canis in dogs from Meshkin Shahr County, Northwestern Iran	2021
701	Molecular identification of a novel species, Babesia panickeri sp. nov., from a naturally infected domestic cat of India and its comparison with canine Babesia isolates	2020
702	Molecular identification of Babesia parasites isolated from Ixodes ricinus ticks collected in northwestern Poland	2006
703	Molecular identification of Babesia spp. in naturally infected dogs of Kerala, South India	2017
704	Molecular identification of Theileria and Babesia in sheep and goats in the Black Sea Region in Turkey	2013
705	Molecular identification of Theileria equi, Babesia caballi, and Rickettsia in adult ticks from North of Xinjiang, China	2021
706	Molecular identification of tick-borne pathogens in Nigerian ticks	2012
707	Molecular investigation of Babesia caballi in horses from the state of Rio de Janeiro, Brazil: epidemiological aspects associated with the infection	2022
708	Molecular investigation of bacterial and protozoal pathogens in ticks collected from different hosts in Turkey	2021
709	Molecular investigation of tick-borne infections in cattle from Xinjiang Uygur Autonomous Region, China	2020
710	Molecular investigation of tick-borne pathogens in dogs from Luanda, Angola	2016
711	Molecular investigation of tick-borne pathogens in ticks from grazing cattle in Korea	2013
712	Molecular investigation of tick-borne pathogens in ticks removed from tick-bitten humans in the southwestern region of the Republic of Korea	2021
713	Molecular occurrence of canine babesiosis in rural dog population in Pakistan	2018
714	Molecular prevalence and factors associated with Babesia vogeli infection in dogs in the Cerrado Mato-Grossense region of Brazil	2020
715	Molecular prevalence and risk factors associated with tick-borne pathogens in cattle in western Kenya	2021
716	Molecular prevalence of Babesia bigemina and Trypanosoma evansi in dairy animals from Punjab, India, by duplex PCR: a step forward to the detection and management of concurrent latent infections	2013
717	Molecular prevalence of Babesia bigemina in Rhipicephalus microplus ticks infesting cross-bred cattle of Punjab, India	2017
718	Molecular prevalence of selected tick-borne pathogens in Dermacentor reticulatus collected in a natural park in Italy	2022
719	Molecular screening for rickettsial bacteria and piroplasms in ixodid ticks surveyed from white-tailed deer (Odocoileus virginianus) and nilgai antelope (Boselaphus tragocamelus) in southern Texas	2020
720	Molecular screening for tick-borne bacteria and hematozoa in Ixodes cf. boliviensis and Ixodes tapirus (Ixodida: Ixodidae) from western highlands of Panama	2021
721	A molecular study of tick-borne haemoprotozoan parasites (Theileria and Babesia) in small ruminants in Northern Tunisia	2013
722	A molecular study on Babesia spp. in cattle and ticks in West-Azerbaijan province, Iran	2017
723	Molecular surveillance and phylogenetic traits of Babesia bigemina and Babesia bovis in cattle (Bos taurus) and water buffaloes (Bubalus bubalis) from Colombia	2018
724	Molecular surveillance of novel tick-borne organisms in Madagascar's lemurs	2018
725	Molecular surveillance of piroplasms in ticks from small and medium-sized urban and peri-urban mammals in Australia	2018
726	Molecular survey of Babesia and Anaplasma infection in cattle in Bolivia	2021
727	Molecular survey of Babesia infection in dogs in Okinawa, Japan	2004
728	Molecular survey of Babesia infections in cattle from different areas of Myanmar	2016
729	Molecular survey of Babesia microti (Aconoidasida: Piroplasmida) in wild rodents in Turkey	2019
730	Molecular survey of Babesia microti in wild rodents in Central Croatia	2011
731	Molecular survey of Babesia microti, Ehrlichia species and Candidatus neoehrlichia mikurensis in wild rodents from Shimane Prefecture, Japan	2007
732	Molecular survey of Babesia parasites in Kenya: first detailed report on occurrence of Babesia bovis in cattle	2022
733	A molecular survey of Babesia species and detection of a new Babesia species by DNA related to B. venatorum from white yaks in Tianzhu, China	2017
734	Molecular survey of Babesia spp. and Anaplasma phagocytophilum in roe deer from a wildlife rescue center in Italy	2021
735	A molecular survey of Babesia spp. and Theileria spp. in red foxes (Vulpes vulpes) and their ticks from Thuringia, Germany	2014
736	Molecular survey of Babesia spp. in red foxes (Vulpes Vulpes), Asian badgers (Meles leucurus) and their ticks in China	2021
737	Molecular survey of Babesia vogeli and Hepatozoon species in dogs from urban area of Midwestern Brazil	2019
738	Molecular survey of Babesia, Theileria, Trypanosoma, and Anaplasma infections in camels (Camelus dromedaries) in Egypt	2022
739	Molecular survey of bovine Babesia species in Bactrian camels (Camelus bactrianus) in Mongolia	2022
740	A molecular survey of Theileria and Babesia parasites in cattle, with a note on the distribution of ticks in Tunisia	2008
741	Molecular survey of tick-borne pathogens in small mammals from Brazilian Amazonia	2019
742	Molecular survey of vector-borne diseases in two groups of domestic dogs from Lisbon, Portugal	2021
743	A molecular survey of vector-borne pathogens in red foxes (Vulpes vulpes) from Bosnia and Herzegovina	2015
744	Molecular survey of vector-borne pathogens of dogs and cats in two regions of Saudi Arabia	2020
745	Molecular survey of zoonotic agents in rodents and other small mammals in Croatia	2016
746	Molecular survey on Rickettsia spp., Anaplasma phagocytophilum, Borrelia burgdorferi sensu lato, and Babesia spp. in Ixodes ricinus ticks infesting dogs in Central Italy	2017
747	Molecular survey on the occurrence of arthropod-borne pathogens in wild brown hares (Lepus europaeus) from Central Italy	2018
748	Molecular survey on the presence of arthropod-borne bacteria and protozoans in roe deer (Capreolus capreolus) and ticks from Central Italy	2022
749	Molecular survey on the presence of zoonotic arthropod-borne pathogens in wild red deer (Cervus elaphus)	2016
750	Molecular survey on tick-borne pathogens and Leishmania infantum in red foxes (Vulpes vulpes) from southern Italy	2021
751	Molecular survey on vector-borne pathogens in Alpine wild carnivorans	2020
752	Molecular, serological, and parasitological detection of Babesia vogeli in dogs in the state of Piauí, Brazil	2019
753	Monitoring of ticks and tick-borne pathogens through a nationwide research station network in Finland	2020
754	Morphologic and clinical observations in human infection with Babesia microti	1983
755	Multiple co-infections of rodents with hantaviruses, Leptospira, and Babesia in Croatia	2012
756	Multiple infections in questing nymphs and adult female Ixodes ricinus ticks collected in a recreational forest in Denmark	2019
757	Multiple tick-borne pathogens in Ixodes ricinus ticks collected from humans in Romania	2020
758	Multiple vector-borne pathogens of domestic animals in Egypt	2021
759	Multi-scale analysis of habitat fragmentation on small-mammal abundance and tick-borne pathogen infection prevalence in Essex County, MA	2022
760	Nantucket fever. An additional case of babesiosis	1977
761	Natural infection of questing ixodid ticks with protozoa and bacteria in Chonburi Province, Thailand	2018
762	Natural infection of the wild canid, Cerdocyon thous, with the piroplasmid Rangelia vitalii in Brazil	2014
763	Naturally acquired babesiosis in a reindeer (Rangifer tarandus tarandus) herd in Great Britain	2003
764	Neglected intravascular pathogens, Babesia vulpes and haemotropic Mycoplasma spp. in European red fox (Vulpes vulpes) population	2017
765	Neglected tick-borne pathogens in the Czech Republic, 2011-2014	2016
766	Nest-PCR identification of one human infected of Babesia microti in Guangxi and investigation on his colleagues	2015
767	The new human Babesia sp. FR1 is a European member of the Babesia sp. MO1 clade	2021
768	New localities for mammal blood parasites from southwestern United States	1975
769	A new piroplasmid species infecting dogs: morphological and molecular characterization and pathogeny of Babesia negevi n. sp	2020
770	A novel Babesia sp. associated with clinical signs of babesiosis in domestic cats in South Africa	2019
771	Novel foci of Dermacentor reticulatus ticks infected with Babesia canis and Babesia caballi in the Netherlands and in Belgium	2015
772	Novel genotypes of nidicolous Argas ticks and their associated microorganisms from Spain	2021
773	Novel piroplasmid and Hepatozoon organisms infecting the wildlife of two regions of the Brazilian Amazon	2017
774	Observation of a novel Babesia spp. in eastern grey kangaroos (Macropus giganteus) in Australia	2013
775	Observed prevalence of tick-borne pathogens in domestic animals in Sicily, Italy during 2003-2005	2007
776	Occurrence and diversity of arthropod-transmitted pathogens in red foxes (Vulpes vulpes) in western Austria, and possible vertical (transplacental) transmission of Hepatozoon canis	2018
777	Occurrence and identification of Ixodes ricinus borne pathogens in Northeastern Italy	2021
778	Occurrence and identification of risk areas of Ixodes ricinus-borne pathogens: a cost-effectiveness analysis in north-eastern Italy	2012
779	The occurrence DNA of Babesia microti in ticks Ixodes ricinus in the forest areas of Szczecin	2001
780	Occurrence of Babesia species in captive reindeer (Rangifer tarandus) in Germany	2015
781	Occurrence of Babesia spp., Rickettsia spp. and Bartonella spp. in Ixodes ricinus in Bavarian public parks, Germany	2011
782	Occurrence of bacterial and protozoan pathogens in red foxes (Vulpes vulpes) in Central Italy	2022
783	Occurrence of blood parasites in seabirds admitted for rehabilitation in the Western Cape, South Africa, 2001-2013	2017
784	Occurrence of Borrelia burgdorferi sensu lato, Anaplasma phagocytophilum and Babesia microti in Ixodes ricinus ticks collected from selected areas of Opolskie Province in south-west Poland	2019
785	Occurrence of haemoparasites in cattle in Monduli district, northern Tanzania	2014
786	Occurrence of Theileria and Babesia species in water buffalo (Bubalus babalis, Linnaeus, 1758) in the Hubei province, South China	2012
787	Occurrence of Theileria parva and other haemoprotozoa in cattle at the edge of Hluhluwe-iMfolozi Park, KwaZulu-Natal, South Africa	2010
788	Occurrence of tick-borne pathogens in dogs in a coastal region of the state of Ceará, northeastern Brazil	2022
789	Occurrence of tick-transmitted pathogens in dogs in Jos, Plateau State, Nigeria	2014
790	Old zoonotic agents and novel variants of tick-borne microorganisms from Benguela (Angola), July 2017	2022
791	Parasites and vector-borne pathogens in client-owned dogs in Albania. Blood pathogens and seroprevalences of parasitic and other infectious agents	2016
792	Parasites and vector-borne pathogens of southern plains woodrats (Neotoma micropus) from southern Texas	2012
793	Parasites in cross-bred pigs in the Upper East region of Ghana	1999
794	Parasites of stray dogs in the Rabat region, Morocco	1987
795	Parasitological and molecular detection of bovine babesiosis in endemic areas of Karnataka state	2017
796	Parasitological and molecular diagnostic of a clinical Babesia caballi outbreak in Southern Romania	2018
797	Passive surveillance of Ixodes scapularis (Say), their biting activity, and associated pathogens in Massachusetts	2016
798	Passive tick surveillance: exploring spatiotemporal associations of Borrelia burgdorferi (Spirochaetales: Spirochaetaceae), Babesia microti (Piroplasmida: Babesiidae), and Anaplasma phagocytophilum (Rickettsiales: Anaplasmataceae) infection in Ixodes scapularis (Acari: Ixodidae)	2020
799	Pathogen coinfections harbored by adult Ixodes scapularis from white-tailed deer compared with questing adults across sites in Maryland, USA	2021
800	[Pathogen identification and clinical diagnosis for one case infected with Babesia]	2012
801	Pathogenic microorganisms in ticks removed from Slovakian residents over the years 2008-2018	2021
802	Pathogens and symbionts in ticks: prevalence of Anaplasma phagocytophilum (Ehrlichia sp.), Wolbachia sp., Rickettsia sp., and Babesia sp. in Southern Germany	2004
803	Pathogens detected in the tick Haemaphysalis concinna in Western Poland: known and unknown threats	2021
804	Pathogens in ticks collected from dogs in Berlin/Brandenburg, Germany	2014
805	Pathogens of emerging tick-borne diseases, Anaplasma phagocytophilum, Rickettsia spp., and Babesia spp., in ixodes ticks collected from rodents at four sites in Switzerland (Canton of Bern)	2011
806	Pathogens vectored by the tick, Dermacentor reticulatus, in endemic regions and zones of expansion in Poland	2015
807	PCR detection and genetic characterization of piroplasms from dogs in Myanmar, and a possible role of dogs as reservoirs for Theileria parasites infecting cattle, water buffaloes, and goats	2021
808	PCR detection and genetic diversity of bovine hemoprotozoan parasites in Vietnam	2013
809	The PCR detection and phylogenetic characterization of Babesia microti in questing ticks in Mongolia	2015
810	PCR detection of Babesia ovata from questing ticks in Japan	2014
811	A PCR study of piroplasms in 166 dogs and 111 horses in France (March 2006 to March 2008)	2010
812	A PCR survey of vector-borne pathogens in different dog populations from Turkey	2017
813	PCR survey of vectorborne pathogens in dogs living in and around Barcelona, an area endemic for leishmaniasis	2009
814	The PCR-based detection of Babesia gibsoni infection in dogs (German shepherds) reared in South Korea	2004
815	PCR-based detection of Babesia ovis in Rhipicephalus bursa and small ruminants	2014
816	A PCR-based survey of selected Babesia and Theileria parasites in cattle in Sri Lanka	2012
817	Peromyscus leucopus and Microtus pennsylvanicus simultaneously infected with Borrelia burgdorferi and Babesia microti	1986
818	Persistent detection of Babesia EU1 and Babesia microti in Ixodes ricinus in the Netherlands during a 5-year surveillance: 2003-2007	2009
819	Piroplasm infection in domestic cats in the mountainous region of Rio de Janeiro, Brazil	2022
820	Piroplasmosis in man; report of a case	1957
821	Piroplasmosis in wildlife: Babesia and Theileria affecting free-ranging ungulates and carnivores in the Italian Alps	2014
822	Piroplasms in brown hyaenas (Parahyaena brunnea) and spotted hyaenas (Crocuta crocuta) in Namibia and South Africa are closely related to Babesia lengau	2017
823	Polymicrobial nature of tick-borne diseases	2019
824	Porcine babesiosis caused by Babesia sp. Suis in a pot-bellied pig in South Africa	2020
825	The potential risk of exposure to Borrelia garinii, Anaplasma phagocytophilum and Babesia microti in the Wolinski National Park (north-western Poland)	2021
826	The potential role of migratory birds in transmission cycles of Babesia spp., Anaplasma phagocytophilum, and Rickettsia spp	2010
827	Powassan virus encephalitis, severe babesiosis and lyme carditis in a single patient	2019
828	Presence of Candidatus Neoehrlichia mikurensis and Babesia microti in rodents and two tick species (Ixodes ricinus and Ixodes trianguliceps) in Slovakia	2016
829	Presence of potentially pathogenic Babesia sp. for human in Ixodes ricinus in Switzerland	2006
830	Prevalence and chemotherapy of babesiosis among Lohi sheep in the Livestock Experiment Station, Qadirabad, Pakistan, and environs	2010
831	Prevalence and climatic influence on hemoparasites of cattle and sheep in Mosul, Iraq	2019
832	The prevalence and clinical characteristics of tick-borne diseases at One Sentinel Hospital in Northeastern China	2019
833	Prevalence and coinfection of three tick-borne pathogens in questing adult blacklegged ticks Ixodes scapularis (Vilas County, Wisconsin)	2020
834	Prevalence and co-infection with tick-borne Anaplasma phagocytophilum and Babesia spp. in red deer (Cervus elaphus) and roe deer (Capreolus capreolus) in Southern Norway	2019
835	Prevalence and diagnosis of Babesia and Theileria infections in horses in Italy: a preliminary study	2010
836	Prevalence and distribution of Babesia and Theileria species in roe deer from Spain	2019
837	Prevalence and distribution of Borrelia and Babesia species in ticks feeding on dogs in the U.K	2018
838	Prevalence and diversity of Babesia spp. in questing Ixodes ricinus ticks from Norway	2012
839	Prevalence and diversity of Babesia, Hepatozoon, Ehrlichia, and Bartonella in wild and domestic carnivores from Zambia, Africa	2014
840	Prevalence and diversity of tick-borne pathogens in nymphal Ixodes scapularis (Acari: Ixodidae) in Eastern National Parks	2017
841	Prevalence and genetic diversity of Babesia and Anaplasma species in cattle in Sudan	2011
842	The prevalence and genetic diversity of Babesia divergens in Ixodes ricinus nymphs collected from farm- and woodland sites in Ireland	2022
843	Prevalence and haemato-biochemical changes of tick-borne haemoparasitic diseases in crossbred cattle of Haryana, India	2017
844	The prevalence and impact of Babesia canis and Theileria sp. in free-ranging grey wolf (Canis lupus) populations in Croatia	2017
845	Prevalence and incidence of vector-borne pathogens in unprotected dogs in two Brazilian regions	2020
846	Prevalence and molecular characterization of Babesia in pet dogs in Shenzhen, China	2020
847	Prevalence and molecular characterization of ticks and tick-borne pathogens of one-humped camels (Camelus dromedarius) in Nigeria	2020
848	Prevalence and molecular characterizations of Toxoplasma gondii and Babesia microti from small mammals captured in Gyeonggi and Gangwon Provinces, Republic of Korea	2014
849	Prevalence and molecular detection of Anaplasma marginale, Babesia bovis and Babesia bigemina in cattle from Puntarenas Province, Costa Rica	2012
850	Prevalence and molecular diagnosis of Babesia ovis and Theileria ovis in Lohi sheep at Livestock Experiment Station (LES), Bahadurnagar, Okara, Pakistan	2013
851	Prevalence and molecular identification of piroplasmids in Iranian dromedaries (Camelus dromedarius)	2017
852	Prevalence and phylogenetic analysis of Babesia parasites in reservoir host species in Fujian province, Southeast China	2022
853	Prevalence and phylogenetic analysis of Babesia spp. in Ixodes ricinus and Ixodes persulcatus ticks in Latvia	2016
854	Prevalence and predictors of vector-borne pathogens in Dutch roe deer	2022
855	Prevalence and seasonality of tick-borne pathogens in questing Ixodes ricinus ticks from Luxembourg	2010
856	Prevalence of Anaplasma marginale, Babesia bovis, and Babesia bigemina in cattle in the Campos de Lages region, Santa Catarina state, Brazil, estimated by multiplex-PCR	2019
857	Prevalence of Anaplasma phagocytophilum and Babesia divergens in Ixodes ricinus ticks from Lithuania and Norway	2008
858	Prevalence of Babesia and Anaplasma in ticks infesting dogs in Great Britain	2013
859	Prevalence of Babesia canis DNA in Ixodes ricinus ticks collected in forest and urban ecosystems in west-central Poland	2021
860	Prevalence of Babesia canis, Borrelia afzelii, and Anaplasma phagocytophilum infection in hard ticks removed from dogs in Warsaw (central Poland)	2008
861	Prevalence of Babesia cynicti infection in three populations of yellow mongooses (Cynictis penicillata) in the Transvaal, South Africa	1994
862	Prevalence of Babesia microti in free-ranging baboons and African green monkeys	2011
863	Prevalence of Babesia microti in Ixodes ricinus ticks from Lublin region (eastern Poland)	2006
864	Prevalence of Babesia microti-like infection in red foxes (Vulpes vulpes) from Portugal	2013
865	Prevalence of Babesia spp. pathogens in the ticks Dermacentor reticulatus and Ixodes ricinus in the UK	2022
866	Prevalence of Babesia spp., Ehrlichia spp., and tick infestations in Oklahoma black bears (Ursus americanus)	2017
867	Prevalence of babesiosis in cats in Lahore, Pakistan	2011
868	Prevalence of bacterial and protozoan pathogens in ticks collected from birds in the Republic of Moldova	2022
869	Prevalence of Borrelia burgdorferi (Spirochaetales: Spirochaetaceae), Anaplasma phagocytophilum (Rickettsiales: Anaplasmataceae), and Babesia microti (Piroplasmida: Babesiidae) in Ixodes scapularis (Acari: Ixodidae) collected from recreational lands in the Hudson Valley Region, New York State	2014
870	Prevalence of Borrelia burgdorferi and Babesia microti in mice on islands inhabited by white-tailed deer	1987
871	Prevalence of Borrelia burgdorferi, Bartonella spp., Babesia microti, and Anaplasma phagocytophila in Ixodes scapularis ticks collected in Northern New Jersey	2004
872	Prevalence of canine babesiosis and their risk factors among asymptomatic dogs in the federal capital territory, Abuja, Nigeria	2020
873	Prevalence of common tick-borne pathogens in white-tailed deer and coyotes in south Texas	2020
874	The prevalence of Ehrlichia canis, Anaplasma platys and Babesia spp. in dogs in Nueva Ecija, Philippines based on multiplex polymerase chain reaction (mPCR) assay	2014
875	Prevalence of Ehrlichia canis, Anaplasma platys, Babesia canis vogeli, Hepatozoon canis, Bartonella vinsonii berkhoffii, and Rickettsia spp. in dogs from Grenada	2008
876	Prevalence of Ehrlichia-, Babesia-, and Hepatozoon-infected brown dog ticks in Khon Kaen Province, Northeast Thailand	2022
877	Prevalence of five pathogenic agents in questing Ixodes ricinus ticks from western France	2010
878	Prevalence of haemoprotozoan infections in bovines of Shimoga region of Karnataka state	2016
879	Prevalence of haemoprotozoan infections in pyretic dairy animals of eastern Haryana	2013
880	Prevalence of hemoprotozoan diseases in cattle population of Chittagong Division, Bangladesh	2012
881	Prevalence of infections and co-infections with 6 pathogens in Dermacentor reticulatus ticks collected in eastern Poland	2017
882	Prevalence of Lyme disease agents and several emerging pathogens in questing ticks from the German Baltic coast	2011
883	Prevalence of parasitic infections in cattle of Ludhiana district, Punjab	2012
884	The prevalence of pathogens among ticks collected from livestock in Kazakhstan	2022
885	Prevalence of pathogens in ticks collected from humans through citizen science in Belgium	2019
886	The prevalence of piroplasms in a population of Ixodes ricinus (Acari: Ixodidae) from north-western Poland	2002
887	Prevalence of piroplasms in small ruminants in North-West Tunisia and the first genetic characterisation of Babesia ovis in Africa	2014
888	Prevalence of protozoan parasites in small and medium mammals in Texas, USA	2020
889	Prevalence of selected tick-borne pathogens in wild ungulates and ticks in southern Spain	2022
890	Prevalence of severe febrile and thrombocytopenic syndrome virus, Anaplasma spp. and Babesia microti in hard ticks (Acari: Ixodidae) from Jiaodong Peninsula, Shandong Province	2017
891	Prevalence of single and coinfections of human pathogens in Ixodes ticks from five geographical regions in the United States, 2013-2019	2021
892	Prevalence of Theileria and Babesia species in Tunisian sheep	2016
893	Prevalence of Theileria/Babesia species in ruminants in Burdur Province of Turkey	2022
894	Prevalence of three zoonotic Babesia species in Ixodes ricinus (Linné, 1758) nymphs in a suburban forest in Switzerland	2011
895	Prevalence of tick born Babesia infection in domestic cattle of Khyber Pakhtunkhwa, Pakistan	2020
896	Prevalence of tick borne pathogens in horses from Italy	2013
897	Prevalence of tick-borne pathogens in adult Dermacentor spp. ticks from nine collection sites in France	2013
898	Prevalence of tick-borne pathogens in an urban park in Rome, Italy	2014
899	Prevalence of tick-borne pathogens in Ixodes ricinus and Dermacentor reticulatus ticks from different geographical locations in Belarus	2013
900	Prevalence of tick-borne pathogens in Ixodes scapularis in a rural New Jersey County	1998
901	Prevalence of tick-borne pathogens in questing Ixodes ricinus and Dermacentor reticulatus ticks collected from recreational areas in Northeastern Poland with analysis of environmental factors	2022
902	Prevalence of tick-borne pathogens in questing Ixodes ricinus ticks in urban and suburban areas of Switzerland	2017
903	Prevalence of tick-borne pathogens in ticks collected from migratory birds in Latvia	2014
904	Prevalence of tick-borne pathogens in ticks in Sicily	2010
905	Prevalence of ticks and tick-borne pathogens: Babesia and Borrelia species in ticks infesting cats of Great Britain	2017
906	The prevalence of zoonotic tick-borne pathogens in Ixodes scapularis collected in the Hudson Valley, New York State	2014
907	Prevalence rates of Borrelia burgdorferi (Spirochaetales: Spirochaetaceae), Anaplasma phagocytophilum (Rickettsiales: Anaplasmataceae), and Babesia microti (Piroplasmida: Babesiidae) in host-seeking Ixodes scapularis (Acari: Ixodidae) from Pennsylvania	2015
908	Prevalence, distribution, and diversity of cryptic piroplasm infections in raccoons from selected areas of the United States and Canada	2019
909	Prevalence, genetic diversity and potential clinical impact of blood-borne and enteric protozoan parasites in native mammals from northern Australia	2017
910	Prevalence, genetic identity and vertical transmission of Babesia microti in three naturally infected species of vole, Microtus spp. (Cricetidae)	2017
911	Prevalence, risk factors and vectors identification of bovine anaplasmosis and babesiosis in and around Jimma town, Southwestern Ethiopia	2018
912	Probable congenital babesiosis in infant, New Jersey, USA	2009
913	A prospective evaluation of chronic Babesia microti infection in seroreactive blood donors	2016
914	Prospective study of coinfection in patients with erythema migrans	2003
915	Protozoan and bacterial pathogens in tick salivary glands in wild and domestic animal environments in South Africa	2014
916	Quantitative PCR for detection of Babesia microti in Ixodes scapularis ticks and in human blood	2013
917	Quest for the piroplasms in camels: identification of Theileria equi and Babesia caballi in Jordanian dromedaries by PCR	2012
918	Questing Dermacentor reticulatus harbouring Babesia canis DNA associated with outbreaks of canine babesiosis in the Swiss Midlands	2013
919	Questing ticks in suburban forest are infected by at least six tick-borne pathogens	2011
920	The raccoon dog (Nyctereutes procyonoides) and the raccoon (Procyon lotor)-their role and impact of maintaining and transmitting zoonotic diseases in Austria, Central Europe	2017
921	A recently identified ovine Babesia in China: serology and sero-epidemiology	2012
922	Red deer (Cervus elaphus) as a host for the cattle tick Rhipicephalus microplus (Acari: Ixodidae) in Yucatan, Mexico	2013
923	Red fox (Vulpes vulpes) play an important role in the propagation of tick-borne pathogens	2022
924	Redescription of Babesia ardeae Toumanoff, 1940, a parasite of Ardeidae, including molecular characterization	2017
925	Relatively low prevalence of Babesia microti and Anaplasma phagocytophilum in Ixodes scapularis ticks collected in the Lehigh Valley region of eastern Pennsylvania	2015
926	Reported county-level distribution of seven human pathogens detected in host-seeking Ixodes scapularis and Ixodes pacificus (Acari: Ixodidae) in the contiguous United States	2022
927	Reservoir hosts of human babesiosis on Nantucket Island	1981
928	Response of babesiosis to a combined regimen of quinine and azithromycin	1997
929	A retrospective study of Babesia macropus associated with morbidity and mortality in eastern grey kangaroos (Macropus giganteus) and agile wallabies (Macropus agilis)	2015
930	Ribosomal RNA analysis of Babesia odocoilei isolates from farmed reindeer (Rangifer tarandus tarandus) and elk (Cervus elaphus canadensis) in Wisconsin	2003
931	Risk factors for severe infection, hospitalization, and prolonged antimicrobial therapy in patients with babesiosis	2017
932	Rodents as reservoirs of babesiosis in urban areas of Lahore	2011
933	Role of grooming in reducing tick load in wild baboons (Papio cynocephalus)	2013
934	The role of juvenile Dermacentor reticulatus ticks as vectors of microorganisms and the problem of 'meal contamination'	2019
935	Role of quinine in life-threatening Babesia divergens infection successfully treated with clindamycin	2005
936	Role of sand lizards in the ecology of Lyme and other tick-borne diseases in the Netherlands	2010
937	The scenario of ticks and tick-borne pathogens of sheep on a Mediterranean island	2022
938	Screening for Babesia microti in the U.S. blood supply	2016
939	Screening of bat faeces for arthropod-borne apicomplexan protozoa: Babesia canis and Besnoitia besnoiti-like sequences from Chiroptera	2015
940	A search for piroplasmids and spirochetes in threatened pudu (Pudu puda) and associated ticks from Southern Chile unveils a novel Babesia sp. and a variant of Borrelia chilensis	2022
941	Seasonal activity and tick-borne pathogen infection rates of Ixodes ricinus ticks in Hungary	2012
942	Semi-nested PCR detection of Babesia orientalis in its natural hosts Rhipicephalus haemaphysaloides and buffalo	2007
943	Semi-nested polymerase chain reaction-based detection of Babesia spp. in small ruminants from Northwest of Iran	2018
944	A sero-epidemiological survey of Chinese Babesia motasi for small ruminants in China	2013
945	Serologic screening of United States blood donors for Babesia microti using an investigational enzyme immunoassay	2016
946	Serological and molecular detection of Babesia caballi and Theileria equi in Mexico: a prospective study	2022
947	Serological and molecular detection of selected hemoprotozoan parasites in donkeys in West Omdurman, Khartoum State, Sudan	2020
948	Serological and molecular detection of Theileria equi and Babesia caballi in Philippine horses	2018
949	Serological and molecular detection of Toxoplasma gondii and Babesia microti in the blood of rescued wild animals in Gangwon-do (Province), Korea	2017
950	Serological and molecular diagnostic surveys combined with examining hematological profiles suggests increased levels of infection and hematological response of cattle to babesiosis infections compared to native buffaloes in Egypt	2015
951	Serological and molecular prevalence of Babesia caballi in apparently healthy horses in Israel	2021
952	Serological and molecular prevalence of equine piroplasmosis in Western Java, Indonesia	2018
953	A serological and molecular survey of Babesia vogeli, Ehrlichia canis and Rickettsia spp. among dogs in the state of Maranhão, northeastern Brazil	2015
954	Serological and molecular surveys of Babesia bovis and Babesia bigemina among native cattle and cattle imported from Thailand in Hue, Vietnam	2018
955	Serological and parasitological study and report of the first case of human babesiosis in Colombia	2003
956	A serological study of Babesia caballi and Theileria equi in Thoroughbreds in Trinidad	2007
957	Seroprevalence of Babesia microti infection in Canadian blood donors	2016
958	Serosurvey of anti-Babesia antibodies in stray dogs and American pit bull terriers and American staffordshire terriers from North Carolina	2003
959	Seven years of evaluation of ectoparasites and vector-borne pathogens among ring-tailed coatis in an urban park in southeastern Brazil	2020
960	Severe babesiosis caused by Babesia divergens in a host with intact spleen, Russia, 2018	2019
961	Severe babesiosis due to Babesia divergens acquired in the United Kingdom	2021
962	Severe babesiosis in immunocompetent man, Spain, 2011	2014
963	Severe babesiosis in Long Island: review of 34 cases and their complications	2001
964	Severe babesiosis masquerading as thrombotic thrombocytopenic purpura: a case report	2019
965	Severe babesiosis presenting as acute respiratory distress syndrome in an immunocompetent patient	2014
966	Severe human Babesia divergens infection in Norway	2015
967	A shared pathogen: Babesia rossi in domestic dogs, black-backed jackals (Canis mesomelas) and African wild dogs (Lycaon pictus) in South Africa	2021
968	Sheep as host species for zoonotic Babesia venatorum, United Kingdom	2019
969	Sika deer carrying Babesia parasites closely related to B. divergens, Japan	2014
970	Simultaneous detection of parasitic vector borne diseases: a robust cross-sectional survey in hunting, stray and sheep dogs in a Mediterranean area	2019
971	Simultaneous detection of piroplasma infections in field Haemaphysalis qinghaiensis ticks by reverse line blotting	2012
972	Simultaneous occurrence of babesiosis and Lyme disease	1983
973	Small mammals as possible reservoir hosts of Babesia microti in the Middle Urals	2010
974	Southern extension of the range of human babesiosis in the eastern United States	1999
975	The southernmost foci of Dermacentor reticulatus in Italy and associated Babesia canis infection in dogs	2016
976	Spatial distribution and molecular epidemiology of Babesia vogeli in household dogs from municipalities with different altitude gradients in the state of Rio de Janeiro, Brazil	2021
977	Spatiotemporal dynamics of emerging pathogens in questing Ixodes ricinus	2013
978	Spatio-temporal dynamics of tick-borne diseases in North-Central Wisconsin from 2000-2016	2020
979	Species, developmental stage and infection with microbial pathogens of engorged ticks removed from dogs and questing ticks	2012
980	Spirochetes in Ixodes dammini and Babesia microti on Prudence Island, Rhode Island	1983
981	Splenic dysfunction from celiac disease resulting in severe babesiosis	2017
982	Splenic infarction in human babesiosis: two cases and discussion	2008
983	Splenic rupture as the first manifestation of Babesia microti infection: report of a case and review of literature	2018
984	Splenomegaly and reticulocytosis caused by Babesia microti infections in natural populations of the montane vole, Microtus montanus	1991
985	Statewide passive surveillance of Ixodes scapularis and associated pathogens in Maine	2021
986	Stray dogs of northern Jordan as reservoirs of ticks and tick-borne hemopathogens	2012
987	Stray Mexico origin cattle captured crossing into Southern Texas carry Babesia bovis and other tick-borne pathogens	2021
988	A study of the presence of B. burgdorferi, Anaplasma (previously Ehrlichia) phagocytophilum, Rickettsia, and Babesia in Ixodes ricinus collected within the territory of Belluno, Italy	2006
989	A study on prevalence and identification of ovine Theileria and Babesia infection in Zabol using PCR method	2016
990	A study on the prevalence of dog erythrocyte antigen 1.1 and detection of canine Babesia by polymerase chain reaction from apparently healthy dogs in a selected rural community in Zimbabwe	2016
991	A subtropical case of human babesiosis	1997
992	Successful chemotherapy of transfusion babesiosis	1982
993	Successful conservative treatment of spontaneous splenic rupture secondary to babesiosis: a case report and literature review	2011
994	Surveillance for Babesia odocoilei in hunter-harvested wild-elk (Cervus elaphus canadensis) from Pennsylvania, USA (2016-2017)	2021
995	Surveillance for viral and parasitic pathogens in a vulnerable African lion (Panthera leo) population in the Northern Tuli Game Reserve, Botswana	2017
996	Surveillance of Babesia odocoilei in wild and farmed cervid populations of Saskatchewan, Canada	2022
997	Surveillance of ticks and tick-borne pathogens in suburban natural habitats of Central Maryland	2021
998	Survey for tick-borne zoonoses in the state of Espirito Santo, southeastern Brazil	2010
999	Survey of Babesia microti infection in field rodents in Japan: records of the Kobe-type in new foci and findings of a new type related to the Otsu-type	2007
1000	A survey of Babesia spp. and Hepatozoon spp. in wild canids in Israel	2018
1001	A survey of canine haemoprotozoan parasites from Turkey, including molecular evidence of an unnamed Babesia	2017
1002	A survey of canine tick-borne diseases in India	2011
1003	Survey of Ixodes pacificus ticks in California reveals a diversity of microorganisms and a novel and widespread Anaplasmataceae species	2015
1004	A survey of ixodid ticks feeding on cattle and prevalence of tick-borne pathogens in the Black Sea region of Turkey	2012
1005	A survey of piroplasms in white-tailed deer (Odocoileus virginianus) in the southeastern United States to determine their possible role as Theileria orientalis hosts	2022
1006	Survey of rodents and ticks in human babesiosis emergence area in Japan: first detection of Babesia microti-like parasites in Ixodes ovatus	2004
1007	A survey of tick infestation and tick-borne piroplasm infection of cattle in Oudalan and Séno Provinces, Northern Burkina Faso	2021
1008	Survey of ticks and tick-borne rickettsial and protozoan pathogens in Eswatini	2021
1009	Survey of vector-borne agents in feral cats and first report of Babesia gibsoni in cats on St Kitts, West Indies	2017
1010	A survey on equine tick-borne diseases: the molecular detection of Babesia ovis DNA in Turkish racehorses	2021
1011	Survey on tick distribution and tick-borne pathogens in Daejeon and adjacent areas in South Korea	2021
1012	Survey on tick-borne pathogens in ticks removed from humans in Northwestern Italy	2019
1013	Sympatric occurrence of Ixodes ricinus with Dermacentor reticulatus and Haemaphysalis concinna and the associated tick-borne pathogens near the German Baltic coast	2022
1014	Sympatric occurrence of Ixodes ricinus, Dermacentor reticulatus and Haemaphysalis concinna ticks and Rickettsia and Babesia species in Slovakia	2014
1015	Tekenscanner: a novel smartphone application for companion animal owners and veterinarians to engage in tick and tick-borne pathogen surveillance in the Netherlands	2019
1016	Theileria and Babesia infection in cattle - first molecular survey in Kazakhstan	2022
1017	The third described case of transfusion-transmitted Babesia duncani	2012
1018	Three Babesia species in Ixodes ricinus ticks from migratory birds in Sweden	2021
1019	Tick distribution and detection of Babesia and Theileria species in Eastern and Southern Kazakhstan	2021
1020	Tick fauna and associated Rickettsia, Theileria, and Babesia spp. in domestic animals in Sudan (North Kordofan and Kassala States)	2020
1021	Tick species identification and molecular detection of tick-borne pathogens in blood and ticks collected from cattle in Egypt	2021
1022	Tick species, tick-borne pathogens and symbionts in an insular environment off the coast of Western France	2016
1023	Tick-borne bacteria and protozoa detected in ticks collected from domestic animals and wildlife in central and southern Portugal	2018
1024	Tick-borne diseases in syntopic populations of fallow deer (Dama dama) and axis deer (Axis axis) in northern Mexico	2015
1025	Tick-borne haemoparasites in African buffalo (Syncerus caffer) from two wildlife areas in Northern Botswana	2015
1026	Tick-borne hemoparasites of sheep: a molecular research in Turkey	2021
1027	Tick-borne pathogen detection in midgut and salivary glands of adult Ixodes ricinus	2019
1028	Tickborne pathogen detection, Western Siberia, Russia	2005
1029	Tick-borne pathogens and associated co-infections in ticks collected from domestic animals in central China	2014
1030	Tick-borne pathogens and disease in dogs on St. Kitts, West Indies	2013
1031	Tick-borne pathogens and their reservoir hosts in northern Italy	2018
1032	Tick-borne pathogens in Finland: comparison of Ixodes ricinus and I. persulcatus in sympatric and parapatric areas	2018
1033	Tick-borne pathogens in Ixodidae ticks collected from privately-owned dogs in Italy: a country-wide molecular survey	2020
1034	Tick-borne pathogens in questing blacklegged ticks (Acari: Ixodidae) from Pike County, Pennsylvania	2022
1035	Tick-borne pathogens in the European polecat, Mustela putorius and in attached Ixodes hexagonus ticks from Germany	2019
1036	Tick-borne pathogens in ticks collected from birds in Taiwan	2017
1037	Tick-borne pathogens in ticks collected from dogs, Latvia, 2011-2016	2019
1038	Ticks and associated pathogens collected from cats in Sicily and Calabria (Italy)	2015
1039	Ticks and associated pathogens collected from domestic animals in the Netherlands	2007
1040	Ticks and tick-borne infections of dogs in two Jordanian shelters	2021
1041	Ticks and tick-borne pathogens abound in the cattle population of the Rabat-Sale Kenitra Region, Morocco	2021
1042	Ticks and tick-borne pathogens in domestic animals, wild pigs, and off-host environmental sampling in Guam, USA	2021
1043	Ticks are more suitable than red foxes for monitoring zoonotic tick-borne pathogens in northeastern Italy	2018
1044	Ticks circulate Anaplasma, Ehrlichia, Babesia and Theileria parasites in North of Iran	2017
1045	Ticks infesting humans in Italy and associated pathogens	2014
1046	Ticks threatening lineage of Anatolian wild sheep (Ovis gmelinii anatolica) and determination of their tick-borne pathogens	2016
1047	Transfusion-associated babesiosis in China: a case report	2020
1048	Transfusion-transmitted babesiosis during total hip arthroplasty	2015
1049	Transfusion-transmitted babesiosis in an immunocompromised patient: a case report and review	2011
1050	Transfusion-transmitted babesiosis in Ontario: first reported case in Canada	2000
1051	Transfusion-transmitted babesiosis in Rhode Island	2009
1052	Transfusion-transmitted babesiosis in Washington State: first reported case caused by a WA1-type parasite	1997
1053	Transfusion-transmitted babesiosis: a case report from a new endemic area	2018
1054	Transverse myelitis secondary to coexistent Lyme disease and babesiosis	2003
1055	Trypanosoma cruzi and other vector-borne infections in shelter dogs in two counties of Oklahoma, United States	2022
1056	Turkey tick news: a molecular investigation into the presence of tick-borne pathogens in host-seeking ticks in Anatolia; initial evidence of putative vectors and pathogens, and footsteps of a secretly rising vector tick, Haemaphysalis parva	2020
1057	Two imported cases of babesiosis with complication or co-infection with Lyme disease in Republic of Korea	2020
1058	Two recent cases of babesiosis in the United States with a difference in severity and response to therapy	2020
1059	Two tick-borne diseases in one: a case report of concurrent babesiosis and Lyme disease in Ontario	1999
1060	U.S.-type Babesia microti isolated from small wild mammals in Eastern Hokkaido, Japan	2004
1061	Uneven seasonal distribution of Babesia canis and its two 18S rDNA genotypes in questing Dermacentor reticulatus ticks in urban habitats	2016
1062	The unusual case of babesiosis causing disseminated intravascular coagulation with hemophagocytic lymphohistiocytosis	2021
1063	Upscaling the surveillance of tick-borne pathogens in the French Caribbean Islands	2020
1064	Using citizen science to describe the prevalence and distribution of tick bite and exposure to tick-borne diseases in the United States	2018
1065	Utilizing attached hard ticks as pointers to the risk of infection by Babesia and Theileria species in sika deer (Cervus nippon yesoensis), in Japan	2020
1066	Variability of species of Babesia Starcovici, 1893 in three sympatric ticks (Ixodes ricinus, Dermacentor reticulatus and Haemaphysalis concinna) at the edge of Pannonia in the Czech Republic and Slovakia	2017
1067	Variable clinical presentations of babesiosis: a case series	2017
1068	Vector surveillance and pathogen detection in the working areas of military working dogs in Eastern Austria	2022
1069	Vector-borne pathogens in clinically healthy military working dogs in eastern Austria	2021
1070	Vector-borne pathogens in dogs from Costa Rica: first molecular description of Babesia vogeli and Hepatozoon canis infections with a high prevalence of monocytic ehrlichiosis and the manifestations of co-infection	2014
1071	Vector-borne pathogens in stray dogs in Northeastern Turkey	2017
1072	Vector-borne pathogens of zoonotic concern in dogs from a Quilombola community in northeastern Brazil	2022
1073	Vector-borne pathogens of zoonotic concern in hunting dogs of southern Italy	2022
1074	Vector-borne zoonotic pathogens in Eurasian moose (Alces alces alces)	2019
1075	A walk in the park: a case of babesiosis in the South Bronx	2018
1076	Water buffalos as carriers of Babesia bovis in Argentina	2008
1077	White-nosed coatis (Nasua narica) are a potential reservoir of Trypanosoma cruzi and other potentially zoonotic pathogens in Monteverde, Costa Rica	2013
1078	Wide distribution and genetic diversity of Babesia microti in small mammals from Yunnan Province, Southwestern China	2017
1079	Wild cervids are host for tick vectors of babesia species with zoonotic capability in Belgium	2012
1080	Wild ungulates as Babesia hosts in northern and central Italy	2008
1081	Zoonotic Babesia microti infection in wild rodents in Erzurum province, northeastern Turkey	2022
1082	Zoonotic pathogens in Ixodes scapularis, Michigan	2007
